# Supplementary material for: Human microglia show unique transcriptional changes in Alzheimer’s disease
Source: Nat Aging. 2023 May 29;3(7):894–907. doi: 10.1038/s43587-023-00424-y (PMC10353942; doi:10.1038/s43587-023-00424-y)
Supplement: Supplementary file 3 — Supplemental data for the 22-sample Mixed APOE genotype dataset, including DEGs compared to all other clusters and compared to the HM cluster, pathways for each cluster identified by GSEA and pseudobulk results comparing AD to control cases within each cluster. [file 43587_2023_424_MOESM3_ESM.xlsx]

## Sheet: UMAP
Supplemental Data for 22 individuals, mixed APOE genotype dataset

## Sheet: DEGs_cluster_to_all
Significant (adjp<0.05, abs(lFC) > 0.22) DEGs when comparing each cluster to all other microglia nuclei
p_val	avg_logFC	pct.1	pct.2	p_val_adj	cluster	gene
0	0.374493	0.463	0.341	0	1	GRID2
0	0.3423	0.873	0.663	0	1	NAV3
0	0.311819	0.806	0.598	0	1	ST6GALNAC3
0	0.302997	0.645	0.412	0	1	RP11-707A18.1
0	0.295336	0.828	0.657	0	1	OXR1
0	0.292006	0.42	0.233	0	1	RP11-480C22.1
0	0.280406	0.738	0.511	0	1	FOXP2
0	0.271295	0.725	0.493	0	1	P2RY12
0	0.266302	0.453	0.279	0	1	CACNB4
0	0.258291	0.708	0.506	0	1	PRKCA
0	0.257574	0.801	0.583	0	1	ABCC4
0	0.256158	0.962	0.823	0	1	ITPR2
0	0.250729	0.427	0.251	0	1	TANC1
0	0.246106	0.51	0.315	0	1	CX3CR1
0	0.239986	0.922	0.734	0	1	SRGAP2B
0	0.238843	0.6	0.391	0	1	TLN2
0	0.237328	0.57	0.389	0	1	KHDRBS3
0	0.235274	0.543	0.348	0	1	TMEM156
0	0.229481	0.846	0.635	0	1	SRGAP2C
0	0.228894	0.697	0.483	0	1	BLNK
0	0.227694	0.943	0.806	0	1	ST6GAL1
0	0.225613	0.975	0.891	0	1	FRMD4A
0	0.224477	0.726	0.51	0	1	SPRED1
0	0.224227	0.55	0.375	0	1	MIR646HG
0	0.223144	0.978	0.859	0	1	SRGAP2
0	0.222632	0.379	0.215	0	1	RP11-489O18.1
0	0.222318	0.97	0.847	0	1	FOXN3
0	0.221436	0.941	0.801	0	1	APBB1IP
0	0.220276	0.602	0.411	0	1	USP53
0	-0.22011	0.349	0.31	0	1	AMBRA1
0	-0.220468	0.324	0.289	0	1	UGCG
0	-0.220773	0.294	0.273	0	1	PTGES3
0	-0.225854	0.388	0.358	0	1	SRGN
0	-0.226886	0.279	0.238	0	1	MAT2A
0	-0.235972	0.263	0.236	0	1	RNF144B
0	-0.236285	0.319	0.258	0	1	PLCB2
0	-0.238366	0.259	0.223	0	1	SRSF5
0	-0.247248	0.376	0.344	0	1	LINGO1
0	-0.252831	0.305	0.269	0	1	CPM
0	-0.257663	0.297	0.265	0	1	CLK1
0	-0.258343	0.421	0.362	0	1	SRRM2
0	-0.265008	0.577	0.526	0	1	SAT1
0	-0.267658	0.451	0.424	0	1	APOE
0	-0.271208	0.305	0.279	0	1	GNA13
0	-0.274314	0.452	0.405	0	1	P4HA1
0	-0.276002	0.258	0.24	0	1	CH507-528H12.1
0	-0.278413	0.25	0.253	0	1	NBEAL1
0	-0.288236	0.325	0.312	0	1	RPS19
0	-0.298237	0.275	0.285	0	1	STARD13
0	-0.299974	0.31	0.308	0	1	HSPA1B
0	-0.308965	0.498	0.456	0	1	CH507-513H4.1
0	-0.316261	0.335	0.3	0	1	HNRNPDL
0	-0.331595	0.3	0.266	0	1	SNRNP70
0	-0.334737	0.299	0.262	0	1	LENG8
0	-0.349201	0.328	0.317	0	1	MYO1E
0	-0.395473	0.261	0.263	0	1	STAB1
0	-0.398504	0.38	0.396	0	1	HSPA1A
0	-0.402733	0.346	0.377	0	1	ACSL1
0	-0.498353	0.513	0.501	0	1	TMSB4X
0	-0.510106	0.29	0.317	0	1	RPL13
0	-0.542159	0.208	0.256	0	1	UBC
0	-0.565543	0.229	0.281	0	1	RPL10
0	-0.580523	0.197	0.263	0	1	RPL28
0	-0.658778	0.227	0.276	0	1	RPLP1
0	-0.706429	0.223	0.276	0	1	HSP90AA1
0	-0.736407	0.183	0.251	0	1	RPS24
0	-0.755946	0.223	0.293	0	1	TPT1
0	-0.757188	0.193	0.271	0	1	TMSB10
0	-1.22192	0.445	0.525	0	1	FTL
0	-1.44233	0.204	0.324	0	1	FTH1
3.15842883937355e-315	-0.26485	0.373	0.403	9.69827159418042e-311	1	DPYD
0	1.87318	0.635	0.043	0	10	EZH2
0	1.73512	0.569	0.017	0	10	BRIP1
0	1.62877	0.588	0.04	0	10	ATAD2
0	1.60748	0.474	0.01	0	10	DIAPH3
0	1.56896	0.541	0.052	0	10	ARHGAP11B
0	1.30816	0.442	0.006	0	10	POLQ
0	1.24578	0.472	0.025	0	10	FANCI
0	1.18985	0.423	0.006	0	10	MELK
0	1.18717	0.485	0.013	0	10	CENPK
0	1.1078	0.412	0.005	0	10	DTL
0	1.0644	0.285	0.002	0	10	TOP2A
0	0.94492	0.313	0.002	0	10	BUB1B
0	0.895618	0.273	0.002	0	10	KIF18B
0	0.82966	0.281	0.001	0	10	FAM111B
0	0.769132	0.285	0.002	0	10	NCAPG
1.03590743963534e-319	1.33857	0.555	0.051	3.18085738414428e-315	10	HELLS
4.96389e-305	0.784013	0.275	0.003	1.52421e-300	10	MND1
3.2662e-302	1.22057	0.472	0.032	1.00292e-297	10	NCAPG2
1.51902e-298	1.03176	0.258	0.002	4.66432e-294	10	C2orf48
5.14951e-297	1.03284	0.347	0.01	1.58121e-292	10	CASC5
1.48753e-295	0.871861	0.306	0.006	4.5676e-291	10	KIF11
1.02291e-282	0.964118	0.406	0.021	3.14095e-278	10	FANCA
1.41178e-278	0.814358	0.306	0.007	4.33502e-274	10	CLSPN
1.05921e-268	1.38829	0.738	0.191	3.2524e-264	10	CENPP
3.99627e-268	1.31078	0.682	0.14	1.22709e-263	10	WHSC1
1.80401e-266	0.760365	0.284	0.006	5.5394e-262	10	CENPU
1.59988e-263	0.863357	0.365	0.017	4.91261e-259	10	WDR76
7.40005e-256	1.24784	0.492	0.052	2.27226e-251	10	SMC4
1.16594e-255	1.32541	0.51	0.058	3.58013e-251	10	LINC01572
1.69874e-248	1.01247	0.482	0.048	5.21614e-244	10	KNTC1
2.89128e-248	1.27716	0.543	0.07	8.87795e-244	10	RFC3
1.22721e-244	0.866855	0.331	0.014	3.76828e-240	10	CENPI
7.94272e-244	0.833199	0.335	0.015	2.43889e-239	10	UHRF1
9.44894e-241	1.18694	0.456	0.045	2.90139e-236	10	RP1-167A14.2
1.17002e-236	0.986926	0.434	0.038	3.59265e-232	10	BRCA1
7.40175e-235	1.22896	0.607	0.114	2.27278e-230	10	MMS22L
1.59673e-230	0.796816	0.271	0.007	4.90291e-226	10	NUSAP1
2.32699e-226	0.919366	0.405	0.033	7.14524e-222	10	LMNB1
6.92369e-225	0.938216	0.435	0.042	2.12599e-220	10	ATAD5
2.33126e-221	0.731587	0.282	0.01	7.15836e-217	10	C21orf58
6.88692e-220	0.760594	0.267	0.008	2.1147e-215	10	SLFN13
7.32832e-218	0.812193	0.318	0.016	2.25023e-213	10	ZNF367
6.26774e-216	0.720026	0.296	0.013	1.92457e-211	10	GINS1
4.99186e-215	0.873037	0.371	0.028	1.5328e-210	10	BRCA2
1.32076e-211	0.733171	0.289	0.012	4.05553e-207	10	BLM
1.5619e-205	0.785679	0.342	0.024	4.79597e-201	10	MCM8
1.76853e-204	1.01126	0.284	0.012	5.43046e-200	10	CIT
2.16282e-201	1.00624	0.488	0.07	6.64115e-197	10	RBL1
1.05697e-200	1.06397	0.499	0.075	3.24552e-196	10	BARD1
1.34481e-198	0.697749	0.256	0.009	4.12939e-194	10	STIL
2.39238e-193	0.864808	0.376	0.036	7.34605e-189	10	ZGRF1
1.5976e-188	0.748337	0.277	0.014	4.90559e-184	10	PARPBP
1.37042e-186	0.75264	0.282	0.016	4.208e-182	10	TACC3
2.83213e-183	0.691985	0.314	0.024	8.69634e-179	10	WDHD1
3.44401e-176	0.662934	0.26	0.014	1.05752e-171	10	KIAA1524
3.8785e-175	0.687399	0.28	0.017	1.19093e-170	10	SHCBP1
1.24919e-164	1.04761	0.588	0.16	3.83576e-160	10	POLA1
1.28905e-164	0.938045	0.764	0.307	3.95817e-160	10	PRIM2
1.6144e-162	1.25541	0.291	0.027	4.95717e-158	10	APOLD1
1.62175e-161	0.724822	0.34	0.038	4.97973e-157	10	POLE2
6.02532e-161	0.984406	0.522	0.112	1.85013e-156	10	CCDC18
5.48894e-152	0.636321	0.299	0.03	1.68543e-147	10	FANCD2
7.55571e-152	0.629628	0.275	0.024	2.32006e-147	10	DNA2
1.15441e-149	0.657522	0.322	0.038	3.54472e-145	10	LIG1
9.44338e-149	0.829904	0.394	0.061	2.89969e-144	10	CEP152
1.26595e-146	0.841929	0.486	0.104	3.88723e-142	10	FANCC
3.88603e-146	0.579197	0.264	0.023	1.19324e-141	10	GEN1
4.21145e-144	0.718795	0.405	0.073	1.29317e-139	10	VRK1
1.25785e-143	0.638757	0.271	0.024	3.86234e-139	10	RRM1
5.71687e-140	0.755945	0.448	0.092	1.75542e-135	10	NUP210
1.74989e-136	0.751434	0.369	0.059	5.37322e-132	10	NCAPD3
6.39038e-135	0.769648	0.612	0.192	1.96223e-130	10	CEP128
8.31482e-133	0.615743	0.28	0.031	2.55315e-128	10	MCM3
1.94678e-126	0.655191	0.287	0.035	5.97777e-122	10	NCAPD2
2.92658e-124	0.540376	0.273	0.035	8.98636e-120	10	DDX11
1.43816e-120	0.614246	0.275	0.035	4.41601e-116	10	POLE
1.47729e-118	0.657021	0.42	0.097	4.53616e-114	10	TOPBP1
2.86859e-118	0.667923	0.365	0.07	8.80829e-114	10	DNMT1
5.23708e-118	-0.832532	0.687	0.81	1.6081e-113	10	HS3ST4
1.87644e-116	0.571053	0.332	0.062	5.7618e-112	10	POLA2
7.72687e-116	0.631101	0.256	0.03	2.37261e-111	10	ECT2
7.41362e-113	0.704827	0.395	0.086	2.27643e-108	10	FANCL
9.35493e-112	0.696414	0.43	0.106	2.87252e-107	10	RFWD3
1.60921e-107	0.645285	0.355	0.074	4.94123e-103	10	KIF20B
7.54127e-107	0.661236	0.417	0.104	2.31562e-102	10	FAM111A
3.1618e-106	0.669033	0.318	0.058	9.70862e-102	10	GPR137C
1.68878e-104	0.614434	0.285	0.046	5.18557e-100	10	RAD18
5.86608e-102	0.638988	0.423	0.112	1.80124e-97	10	NASP
7.60399e-100	0.422985	0.255	0.046	2.33488e-95	10	RMI1
4.8808e-98	0.554226	0.329	0.073	1.4987e-93	10	LIN54
3.02262e-95	0.800494	0.57	0.216	9.28127e-91	10	SCMH1
6.73409e-95	0.518746	0.282	0.054	2.06777e-90	10	MSH2
1.20332e-94	0.651815	0.435	0.125	3.6949e-90	10	CCDC14
1.50558e-93	0.655373	0.82	0.496	4.62303e-89	10	FAF1
2.06137e-93	0.594856	0.605	0.246	6.32965e-89	10	CERS6
9.3269e-92	0.609909	0.325	0.071	2.86392e-87	10	OXCT1
1.25863e-91	0.505585	0.31	0.07	3.86473e-87	10	CEP295
1.76697e-91	0.593777	0.497	0.172	5.42567e-87	10	DEK
1.89375e-90	0.482291	0.46	0.16	5.81495e-86	10	USP37
2.2183e-90	0.602052	0.496	0.175	6.81151e-86	10	DNAJC1
5.30252e-90	0.431351	0.275	0.061	1.62819e-85	10	POLD3
4.33235e-89	0.464223	0.328	0.084	1.33029e-84	10	CHEK2
8.11377e-89	0.627643	0.475	0.161	2.49141e-84	10	MAST2
1.44064e-88	0.641242	0.612	0.256	4.42364e-84	10	CEP192
3.79424e-88	0.540997	0.36	0.099	1.16506e-83	10	ITGB3BP
9.50842e-88	0.699235	0.643	0.285	2.91966e-83	10	PBX3
5.02975e-86	0.414677	0.271	0.062	1.54443e-81	10	SLC25A40
2.02753e-85	0.660484	0.689	0.329	6.22573e-81	10	SMCHD1
1.08398e-84	0.474004	0.285	0.065	3.32847e-80	10	SAE1
3.64017e-84	0.534528	0.544	0.217	1.11775e-79	10	CTDSPL2
2.62098e-83	0.521805	0.336	0.09	8.04799e-79	10	CASP8AP2
6.1707e-83	0.465473	0.371	0.115	1.89478e-78	10	LIN52
2.3049e-82	0.500119	0.295	0.07	7.07742e-78	10	EFCAB11
4.05346e-82	0.607656	0.468	0.162	1.24465e-77	10	CDK5RAP2
3.9475e-81	0.455417	0.3	0.075	1.21212e-76	10	TTF2
6.59429e-81	0.605842	0.416	0.131	2.02484e-76	10	MPHOSPH9
6.27447e-80	0.376754	0.271	0.069	1.92664e-75	10	DNAJC9
1.81295e-78	0.540265	0.355	0.106	5.56684e-74	10	AGAP1
3.92831e-78	0.565744	0.387	0.118	1.20623e-73	10	TMPO
6.06986e-78	0.405993	0.311	0.091	1.86381e-73	10	AC013461.1
8.55528e-78	0.44425	0.313	0.086	2.62698e-73	10	CBX5
1.7642e-77	0.421244	0.307	0.087	5.41715e-73	10	ZNF43
2.44358e-77	0.431591	0.309	0.087	7.50325e-73	10	SMC6
2.52776e-76	0.577845	0.289	0.069	7.76174e-72	10	PKP4
2.95206e-76	0.548723	0.515	0.208	9.06461e-72	10	ST3GAL3
4.93039e-76	0.578199	0.459	0.167	1.51393e-71	10	FARP1
5.34623e-76	0.466245	0.288	0.072	1.64161e-71	10	NDC1
1.26773e-75	0.572871	0.616	0.283	3.89269e-71	10	PRKDC
1.32841e-75	0.451044	0.355	0.115	4.07901e-71	10	GMPS
1.84441e-75	0.688498	0.309	0.075	5.66345e-71	10	NLGN4Y
3.59349e-75	0.415441	0.253	0.06	1.10342e-70	10	NUP155
5.79594e-75	0.33632	0.288	0.087	1.7797e-70	10	BRI3BP
7.6879e-75	0.470448	0.252	0.055	2.36065e-70	10	TBC1D31
5.37908e-74	0.44863	0.271	0.066	1.6517e-69	10	INTS7
6.30635e-74	0.451584	0.441	0.17	1.93643e-69	10	SIMC1
2.10222e-73	0.421236	0.288	0.079	6.45509e-69	10	SUPT16H
4.32406e-73	0.42494	0.51	0.22	1.32775e-68	10	KIF2A
6.25557e-73	0.517051	0.423	0.15	1.92083e-68	10	ANKRD36
2.76058e-72	0.516208	0.423	0.151	8.47662e-68	10	NFATC2IP
1.57759e-71	0.521506	0.653	0.325	4.84416e-67	10	SPATA5
2.64426e-71	0.548303	0.339	0.098	8.11946e-67	10	ANKRD36C
4.35736e-71	0.379511	0.415	0.166	1.33797e-66	10	ZNF718
5.84979e-71	0.517331	0.554	0.244	1.79624e-66	10	CNTLN
2.65035e-70	0.387681	0.302	0.093	8.13815e-66	10	CSE1L
4.16611e-70	0.511832	0.639	0.315	1.27924e-65	10	SUZ12
2.29995e-69	0.38134	0.298	0.092	7.06222e-65	10	SMC1A
3.26743e-69	0.433937	0.313	0.098	1.0033e-64	10	GSTCD
3.85717e-69	0.349201	0.295	0.094	1.18438e-64	10	ZNF90
6.3957e-69	0.344717	0.306	0.101	1.96386e-64	10	ARL6IP6
1.78309e-68	0.457868	0.409	0.152	5.47514e-64	10	SRSF10
3.05682e-68	0.365969	0.318	0.106	9.38627e-64	10	NUP107
3.15831e-68	0.372688	0.506	0.231	9.69789e-64	10	NAP1L4
4.10504e-68	0.403889	0.412	0.162	1.26049e-63	10	TTLL5
5.90788e-66	0.374148	0.398	0.16	1.81407e-61	10	BAZ1B
9.16941e-66	0.307501	0.379	0.158	2.81556e-61	10	NUP160
9.65527e-66	0.351872	0.368	0.143	2.96475e-61	10	RDX
3.04196e-65	0.335709	0.269	0.083	9.34063e-61	10	HAT1
7.00649e-65	0.365701	0.332	0.118	2.15141e-60	10	C1orf112
1.26124e-64	0.466858	0.455	0.187	3.87278e-60	10	RIF1
1.28126e-64	0.513487	0.883	0.653	3.93425e-60	10	DLEU2
1.33785e-64	0.37957	0.387	0.152	4.108e-60	10	IPO9
4.15029e-64	0.35811	0.269	0.081	1.27439e-59	10	KLHL22
5.07186e-64	0.41765	0.251	0.066	1.55737e-59	10	H2AFV
1.82451e-63	0.402625	0.285	0.085	5.60233e-59	10	FGFR1OP
2.73193e-63	0.363304	0.354	0.136	8.38866e-59	10	NUP58
2.96981e-63	0.376778	0.377	0.15	9.11909e-59	10	UBAP2
4.50151e-63	0.358996	0.317	0.11	1.38223e-58	10	RFC1
8.17117e-63	-0.554767	0.848	0.888	2.50904e-58	10	SLC1A3
1.26441e-62	0.49491	0.639	0.331	3.88251e-58	10	PDS5B
7.99453e-62	0.37652	0.255	0.073	2.4548e-57	10	ANP32B
8.23752e-62	0.279242	0.328	0.135	2.52941e-57	10	UTY
1.29222e-61	0.447914	0.348	0.121	3.96789e-57	10	CENPC
1.45378e-61	0.376071	0.321	0.113	4.46399e-57	10	CEP57
1.49109e-61	0.444436	0.709	0.402	4.57856e-57	10	ELF2
7.63312e-61	0.434016	0.632	0.334	2.34383e-56	10	SCAPER
8.98945e-61	0.502615	0.84	0.581	2.7603e-56	10	RAD51B
1.93387e-60	0.616864	0.253	0.061	5.93813e-56	10	PLAC8
3.86594e-60	0.398285	0.499	0.233	1.18708e-55	10	SRSF4
2.72017e-59	0.313207	0.522	0.264	8.35256e-55	10	PAK1
1.11236e-58	0.427464	0.446	0.193	3.41561e-54	10	NDUFAF6
7.59214e-58	0.389459	0.419	0.178	2.33124e-53	10	DDB2
1.65057e-57	0.231657	0.543	0.303	5.06825e-53	10	HNRNPD
2.79063e-57	0.333047	0.317	0.121	8.56891e-53	10	DEPDC5
3.04384e-57	0.319606	0.353	0.147	9.34641e-53	10	INSR
3.25626e-57	0.49426	0.255	0.07	9.99868e-53	10	TUBB
3.55799e-57	0.315295	0.445	0.213	1.09252e-52	10	MSH3
5.91557e-57	0.411538	0.421	0.18	1.81643e-52	10	CCDC26
6.07653e-57	0.392709	0.442	0.196	1.86586e-52	10	NUCKS1
6.08678e-57	0.479625	0.526	0.251	1.86901e-52	10	PHACTR2
9.15839e-57	0.268735	0.315	0.131	2.81218e-52	10	MCMBP
1.11e-56	0.227865	0.51	0.281	3.40837e-52	10	RNGTT
1.9696e-56	0.60372	0.452	0.193	6.04785e-52	10	TNFAIP8
2.42338e-56	0.222925	0.536	0.306	7.44122e-52	10	PTBP2
3.72775e-56	0.407172	0.258	0.074	1.14464e-51	10	ENOSF1
5.0619e-56	0.28509	0.343	0.153	1.55431e-51	10	PVT1
6.3464e-56	0.297211	0.438	0.212	1.94872e-51	10	DHX15
6.93702e-56	0.252565	0.296	0.121	2.13008e-51	10	HNRNPF
1.37416e-55	-0.651761	0.534	0.662	4.2195e-51	10	KCNMA1
1.54543e-55	0.34316	0.397	0.176	4.74541e-51	10	HAMP
1.89239e-55	0.45024	0.292	0.093	5.81076e-51	10	MYO19
5.48627e-55	0.382963	0.428	0.193	1.68461e-50	10	ERC2
5.58831e-55	0.285691	0.556	0.303	1.71595e-50	10	EXOC6
5.69553e-55	0.452629	0.371	0.143	1.74887e-50	10	RHEB
8.22476e-55	0.361505	0.467	0.222	2.52549e-50	10	KPNB1
8.48151e-55	0.393664	0.645	0.358	2.60433e-50	10	XPO1
1.03919e-54	-0.673359	0.307	0.423	3.19093e-50	10	ITGAX
1.34715e-54	0.36548	0.281	0.095	4.13657e-50	10	DIAPH1
2.23343e-54	0.266357	0.253	0.091	6.85798e-50	10	SMAD6
3.05991e-54	-0.413666	0.72	0.739	9.39575e-50	10	FTX
4.88517e-54	0.449179	0.475	0.218	1.50004e-49	10	PHTF2
8.76713e-54	-0.357064	0.697	0.668	2.69204e-49	10	CSF1R
1.34147e-53	0.274418	0.314	0.132	4.11911e-49	10	MFSD14B
1.75773e-53	0.385834	0.306	0.111	5.39728e-49	10	RAD21
2.16686e-53	0.400767	0.376	0.157	6.65356e-49	10	DERA
3.00579e-53	0.399663	0.398	0.168	9.22959e-49	10	ZNF83
3.16334e-53	0.427624	0.292	0.097	9.71337e-49	10	AHI1
5.09653e-53	0.27986	0.685	0.411	1.56494e-48	10	RTTN
5.19297e-53	0.519023	0.708	0.425	1.59455e-48	10	UTRN
9.06435e-53	0.282041	0.66	0.397	2.7833e-48	10	FTO
3.48164e-52	0.345968	0.504	0.257	1.06907e-47	10	MFSD14C
5.1316e-52	-0.463534	0.674	0.719	1.57571e-47	10	SLCO2B1
5.98212e-52	0.259023	0.445	0.229	1.83687e-47	10	RALY
6.52607e-52	0.449966	0.588	0.312	2.00389e-47	10	CNTRL
6.54631e-52	0.261011	0.424	0.213	2.01011e-47	10	GDI2
7.24764e-52	0.241325	0.278	0.112	2.22546e-47	10	NUP205
8.1214e-52	0.329106	0.478	0.239	2.49376e-47	10	COA1
8.95236e-52	0.318954	0.455	0.227	2.74891e-47	10	SRBD1
1.14639e-51	0.394015	0.417	0.186	3.5201e-47	10	TUBGCP3
1.664e-51	0.23862	0.612	0.371	5.10949e-47	10	RSRC1
1.70838e-51	0.437287	0.877	0.671	5.24577e-47	10	STAG1
2.87291e-51	0.26575	0.252	0.093	8.82157e-47	10	YWHAQ
3.1605e-51	0.417145	0.368	0.151	9.70463e-47	10	EAF2
4.75348e-51	0.510761	0.621	0.345	1.4596e-46	10	FUS
7.04236e-51	0.323355	0.282	0.105	2.16243e-46	10	RNF168
1.59644e-50	-0.462798	0.521	0.564	4.90202e-46	10	ITM2B
1.72843e-50	-0.321374	0.937	0.94	5.30733e-46	10	NEAT1
2.21179e-50	0.258009	0.391	0.191	6.79152e-46	10	S100PBP
3.03929e-50	0.294442	0.362	0.165	9.33245e-46	10	MAGI3
3.27301e-50	0.252929	0.512	0.287	1.00501e-45	10	PSPC1
3.96277e-50	0.316719	0.278	0.105	1.21681e-45	10	SPATS2
4.64778e-50	0.277885	0.515	0.283	1.42715e-45	10	LNPEP
4.66212e-50	0.274489	0.26	0.099	1.43155e-45	10	ATL3
7.26411e-50	0.260028	0.433	0.22	2.23052e-45	10	CNOT1
7.41541e-50	0.451612	0.474	0.231	2.27698e-45	10	PDE7A
7.44357e-50	0.277832	0.494	0.265	2.28562e-45	10	SMC5
1.43258e-49	0.267516	0.291	0.121	4.39888e-45	10	MRE11A
1.7649e-49	0.425065	0.464	0.22	5.41932e-45	10	SREBF2
2.83e-49	0.297349	0.45	0.233	8.68981e-45	10	STIM1
3.8049e-49	0.258968	0.588	0.342	1.16833e-44	10	ABHD3
6.0253e-49	0.347796	0.344	0.146	1.85013e-44	10	LMO7
6.28185e-49	-0.64612	0.417	0.514	1.92891e-44	10	MERTK
8.08459e-49	0.291877	0.379	0.179	2.48246e-44	10	ELOVL5
4.4217e-48	0.445322	0.423	0.192	1.35773e-43	10	MAGI1
5.51545e-48	0.363351	0.602	0.345	1.69357e-43	10	MIS18BP1
5.89702e-48	0.264587	0.617	0.368	1.81074e-43	10	PDE8A
6.07617e-48	-0.237798	0.643	0.568	1.86575e-43	10	FMNL3
6.99694e-48	0.253857	0.251	0.098	2.14848e-43	10	HPRT1
1.41893e-47	0.517871	0.544	0.283	4.35698e-43	10	SCLT1
1.7258e-47	0.262886	0.259	0.101	5.29924e-43	10	TADA2A
2.18923e-47	0.229685	0.503	0.287	6.72224e-43	10	SMARCC1
2.96248e-47	0.237542	0.346	0.167	9.0966e-43	10	UGGT1
3.33228e-47	0.29632	0.306	0.13	1.02321e-42	10	TPR
4.98653e-47	0.333844	0.278	0.103	1.53116e-42	10	SLC20A1
5.91415e-47	-0.299714	0.481	0.444	1.816e-42	10	CSF2RA
6.60295e-47	0.496205	0.36	0.144	2.0275e-42	10	CKAP5
7.18712e-47	0.369508	0.514	0.27	2.20688e-42	10	CBFB
8.60006e-47	0.289766	0.255	0.096	2.64074e-42	10	HLTF
9.58352e-47	0.273029	0.315	0.139	2.94272e-42	10	C15orf41
2.22635e-46	0.291988	0.298	0.127	6.83623e-42	10	TRIM24
2.46077e-46	0.334873	0.354	0.156	7.55604e-42	10	PARD3B
2.63688e-46	0.221396	0.408	0.22	8.0968e-42	10	KHDRBS1
2.91855e-46	0.293052	0.395	0.192	8.9617e-42	10	SLF2
3.22853e-46	0.255008	0.328	0.15	9.91353e-42	10	HLCS
3.90213e-46	-0.599127	0.387	0.549	1.19819e-41	10	LINC-PINT
4.06021e-46	0.273514	0.269	0.108	1.24673e-41	10	C1QTNF3-AMACR
4.96748e-46	0.292096	0.258	0.098	1.52532e-41	10	CNOT6
5.4078e-46	0.230137	0.399	0.209	1.66052e-41	10	RNASEH2B
8.2051e-46	-0.375682	0.503	0.386	2.51946e-41	10	NHSL1
8.24084e-46	0.264966	0.366	0.173	2.53043e-41	10	SUGP2
9.98673e-46	0.23731	0.413	0.217	3.06653e-41	10	MTF2
1.74315e-45	0.314621	0.397	0.192	5.35253e-41	10	KLF12
2.91983e-45	0.222363	0.39	0.201	8.96563e-41	10	ULK4
3.17793e-45	0.263639	0.317	0.143	9.75816e-41	10	SLC16A1-AS1
4.93573e-45	0.243028	0.358	0.175	1.51557e-40	10	UBA2
5.04224e-45	0.243086	0.256	0.104	1.54827e-40	10	NOD1
5.31708e-45	-0.297018	0.642	0.606	1.63266e-40	10	NUMB
1.62064e-44	0.225944	0.493	0.283	4.97633e-40	10	SP3
3.06826e-44	-0.342396	0.433	0.414	9.4214e-40	10	RIN2
3.18349e-44	0.24094	0.382	0.197	9.77523e-40	10	HACE1
3.40623e-44	0.282332	0.27	0.108	1.04592e-39	10	SIN3A
4.77099e-44	0.294544	0.804	0.556	1.46498e-39	10	RB1
5.58271e-44	0.498265	0.809	0.587	1.71423e-39	10	PRKCA
9.29729e-44	0.372984	0.303	0.127	2.85483e-39	10	MCU
9.68354e-44	0.369257	0.445	0.222	2.97343e-39	10	BICD1
1.16057e-43	0.253547	0.333	0.156	3.56364e-39	10	DDX46
2.62589e-43	0.272171	0.501	0.284	8.06306e-39	10	AGTPBP1
2.9931e-43	0.235453	0.342	0.17	9.19061e-39	10	HNRNPR
3.36383e-43	-0.225272	0.336	0.293	1.0329e-38	10	CBWD5
3.41694e-43	-0.379609	0.507	0.5	1.04921e-38	10	NPL
3.80993e-43	0.291679	0.303	0.131	1.16988e-38	10	ALMS1
5.25982e-43	0.229958	0.413	0.223	1.61508e-38	10	SLX4IP
1.06587e-42	0.384191	0.544	0.302	3.27287e-38	10	UBE2D2
1.09759e-42	-0.240364	0.72	0.649	3.37026e-38	10	ANKS1A
1.15464e-42	0.234528	0.482	0.276	3.54544e-38	10	E2F3
1.25508e-42	0.308852	0.266	0.105	3.85385e-38	10	SFMBT1
1.39048e-42	0.282665	0.394	0.202	4.2696e-38	10	TNPO3
1.44061e-42	0.345096	0.616	0.366	4.42352e-38	10	TAF15
1.7445e-42	0.228849	0.518	0.307	5.35665e-38	10	UGGT2
2.01343e-42	0.249243	0.656	0.42	6.18245e-38	10	FRYL
3.75093e-42	0.228026	0.369	0.192	1.15176e-37	10	CLIP1
5.36051e-42	-0.410147	0.446	0.48	1.646e-37	10	PIK3R5
6.09404e-42	0.320435	0.365	0.175	1.87123e-37	10	NNT
6.38151e-42	0.318607	0.347	0.161	1.95951e-37	10	VKORC1L1
1.12386e-41	0.222507	0.336	0.167	3.45093e-37	10	RPS6KA5
1.41732e-41	0.358526	0.391	0.194	4.35202e-37	10	LARGE
1.4705e-41	0.233581	0.683	0.446	4.51532e-37	10	TTC7A
1.48514e-41	0.236572	0.388	0.207	4.56027e-37	10	UHRF2
2.03546e-41	0.272025	0.307	0.138	6.25009e-37	10	RBBP4
3.34613e-41	0.348569	0.701	0.45	1.02746e-36	10	TRAPPC9
3.98195e-41	0.233728	0.251	0.105	1.2227e-36	10	POT1
4.04563e-41	0.360257	0.769	0.523	1.24225e-36	10	SPIDR
4.56161e-41	0.275735	0.252	0.1	1.40069e-36	10	RPA1
7.91518e-41	0.222995	0.612	0.39	2.43044e-36	10	CHCHD3
8.73557e-41	-0.307465	0.456	0.442	2.68234e-36	10	EVI5
9.59209e-41	-0.264501	0.694	0.636	2.94535e-36	10	RHBDF2
1.05292e-40	0.30147	0.42	0.225	3.2331e-36	10	BAZ1A
2.05648e-40	-0.298562	0.576	0.559	6.31463e-36	10	RIN3
2.11493e-40	0.221023	0.423	0.237	6.4941e-36	10	PPP1R12B
4.32235e-40	0.368934	0.258	0.097	1.32722e-35	10	DOCK3
4.80139e-40	-0.300669	0.448	0.427	1.47432e-35	10	IL13RA1
6.65618e-40	-0.252206	0.831	0.78	2.04385e-35	10	TBXAS1
1.87219e-39	-0.356124	0.665	0.654	5.74875e-35	10	RBM47
2.05554e-39	-0.323888	0.402	0.357	6.31174e-35	10	LINGO1
2.99251e-39	-0.299955	0.833	0.804	9.18879e-35	10	MAML3
4.20567e-39	-0.448462	0.371	0.435	1.29139e-34	10	RYR1
8.02758e-39	0.226642	0.303	0.151	2.46495e-34	10	VAPB
1.01639e-38	0.258972	0.331	0.162	3.12094e-34	10	WRN
1.35383e-38	0.235425	0.449	0.256	4.15708e-34	10	PTPRA
2.81898e-38	0.228202	0.69	0.464	8.65596e-34	10	PHIP
3.70416e-38	-0.291116	0.599	0.58	1.1374e-33	10	ARHGAP12
6.34508e-38	-0.308263	0.592	0.578	1.94832e-33	10	MKLN1
7.9566e-38	0.232451	0.295	0.141	2.44315e-33	10	CYBRD1
1.07239e-37	0.348149	0.73	0.492	3.29287e-33	10	HNRNPH1
1.25942e-37	0.255114	0.342	0.172	3.86718e-33	10	RTN3
1.27283e-37	-0.470185	0.441	0.481	3.90835e-33	10	MAF
1.39787e-37	-0.226884	0.687	0.626	4.29231e-33	10	LRCH1
1.42244e-37	-0.49436	0.464	0.478	4.36774e-33	10	DSCAM
1.57451e-37	-0.374254	0.444	0.448	4.83469e-33	10	SIPA1L2
1.95943e-37	-0.408865	0.321	0.354	6.01662e-33	10	SYT17
2.40922e-37	0.240584	0.404	0.221	7.39776e-33	10	REV1
3.28816e-37	0.239739	0.576	0.356	1.00966e-32	10	HP1BP3
3.56086e-37	0.278457	0.318	0.153	1.0934e-32	10	USP12
4.26038e-37	0.341773	0.57	0.341	1.30819e-32	10	LCORL
4.26911e-37	0.245307	0.364	0.191	1.31087e-32	10	FUT8
4.93993e-37	-0.263034	0.697	0.657	1.51686e-32	10	WDFY3
5.13403e-37	-0.390524	0.366	0.383	1.57645e-32	10	ADGRG1
5.21799e-37	-0.27934	0.501	0.389	1.60224e-32	10	HSPA1A
7.72052e-37	0.23082	0.459	0.269	2.37066e-32	10	METTL15
1.15286e-36	-0.378581	0.671	0.634	3.53997e-32	10	CSGALNACT1
2.19465e-36	-0.271925	0.623	0.579	6.7389e-32	10	LPAR6
2.34719e-36	0.236668	0.412	0.231	7.20729e-32	10	ARSB
2.77047e-36	-0.336411	0.54	0.538	8.507e-32	10	MKNK1
2.91671e-36	0.295747	0.46	0.256	8.95606e-32	10	WHSC1L1
2.93636e-36	0.260766	0.455	0.258	9.01638e-32	10	ASXL1
3.46701e-36	-0.28152	0.649	0.62	1.06458e-31	10	IL6ST
3.59552e-36	0.221291	0.307	0.158	1.10404e-31	10	CLYBL
4.24788e-36	0.246279	0.417	0.233	1.30435e-31	10	KIAA1328
5.2399e-36	-0.385105	0.545	0.553	1.60896e-31	10	PELI1
5.28067e-36	-0.323758	0.474	0.461	1.62148e-31	10	CTTNBP2
5.70824e-36	-0.349773	0.437	0.445	1.75277e-31	10	HCLS1
1.24641e-35	0.449071	0.755	0.542	3.82723e-31	10	WWOX
1.57288e-35	-0.289978	0.488	0.468	4.8297e-31	10	MCF2L
1.87319e-35	-0.502226	0.391	0.468	5.75183e-31	10	MIR99AHG
2.39583e-35	-0.32356	0.372	0.309	7.35662e-31	10	HSPA1B
2.53308e-35	0.328237	0.792	0.572	7.77807e-31	10	SDK1
2.58504e-35	0.277338	0.523	0.312	7.93764e-31	10	CDC27
2.76612e-35	-0.256429	0.671	0.63	8.49366e-31	10	SHTN1
3.62605e-35	-0.220034	0.647	0.588	1.11342e-30	10	CPED1
3.89918e-35	0.278197	0.647	0.424	1.19728e-30	10	BCL2
3.92464e-35	0.275584	0.317	0.152	1.2051e-30	10	ARHGAP20
7.46112e-35	-0.499751	0.415	0.513	2.29101e-30	10	PARK2
7.85204e-35	-0.241625	0.478	0.454	2.41105e-30	10	KIAA1033
7.88861e-35	0.294996	0.569	0.349	2.42228e-30	10	XRCC5
1.17591e-34	0.285639	0.269	0.121	3.61074e-30	10	PCBD2
1.22423e-34	-0.370214	0.368	0.369	3.75913e-30	10	RSRP1
1.48989e-34	0.237576	0.452	0.266	4.57485e-30	10	MCPH1
1.51766e-34	0.254117	0.715	0.494	4.66013e-30	10	WDFY2
2.08879e-34	0.246034	0.263	0.122	6.41384e-30	10	HNRNPLL
2.59456e-34	0.245724	0.437	0.253	7.96685e-30	10	CAMTA1
3.35068e-34	-0.225649	0.634	0.584	1.02886e-29	10	FER
3.4564e-34	-0.25818	0.397	0.357	1.06132e-29	10	CPQ
3.98113e-34	-0.235575	0.386	0.339	1.22245e-29	10	MAN1A1
4.71143e-34	-0.265463	0.517	0.49	1.44669e-29	10	MANBA
4.84854e-34	-0.319236	0.474	0.463	1.48879e-29	10	ARHGAP6
5.17305e-34	-0.302709	0.594	0.576	1.58844e-29	10	IFNGR1
5.72018e-34	-0.351171	0.481	0.474	1.75644e-29	10	SOCS6
6.63577e-34	0.261625	0.574	0.365	2.03758e-29	10	CDK19
8.02879e-34	0.278569	0.74	0.516	2.46532e-29	10	PIP4K2A
9.61518e-34	0.263587	0.463	0.271	2.95244e-29	10	PHACTR4
1.7268e-33	0.24947	0.713	0.494	5.30231e-29	10	NSMCE2
2.00001e-33	-0.310656	0.471	0.484	6.14122e-29	10	RNF13
2.22574e-33	0.231854	0.354	0.191	6.83436e-29	10	EIF2AK2
3.10012e-33	-0.251151	0.839	0.81	9.51923e-29	10	SRGAP2B
3.38888e-33	-0.257891	0.833	0.798	1.04059e-28	10	SLC9A9
3.61765e-33	-0.34531	0.427	0.43	1.11084e-28	10	CDK6
4.17529e-33	0.289955	0.252	0.11	1.28206e-28	10	G2E3
4.35929e-33	-0.264121	0.343	0.277	1.33856e-28	10	LENG8
7.02742e-33	-0.266876	0.642	0.583	2.15784e-28	10	SRGAP1
8.38465e-33	-0.229029	0.369	0.341	2.57459e-28	10	SLC11A2
1.02798e-32	-0.251804	0.471	0.445	3.15652e-28	10	ST8SIA4
1.79074e-32	-0.241565	0.489	0.45	5.49864e-28	10	SH3BGRL
1.82216e-32	-0.25466	0.344	0.279	5.59512e-28	10	SNRNP70
1.94311e-32	0.238369	0.565	0.364	5.9665e-28	10	EHMT1
2.15697e-32	-0.316026	0.711	0.699	6.62318e-28	10	CD74
5.07084e-32	-0.251769	0.55	0.519	1.55705e-27	10	LY86
1.17714e-31	-0.220523	0.47	0.427	3.61453e-27	10	TMEM156
1.39679e-31	0.229412	0.34	0.183	4.28897e-27	10	MGMT
1.60425e-31	-0.308012	0.314	0.313	4.92602e-27	10	CHST15
2.22121e-31	-0.331924	0.32	0.308	6.82043e-27	10	CD81
2.32337e-31	-0.379937	0.303	0.357	7.13414e-27	10	FEZ2
2.4248e-31	-0.263504	0.455	0.445	7.44559e-27	10	FGD2
3.98577e-31	-0.258842	0.335	0.319	1.22387e-26	10	TRIM22
5.40392e-31	-0.2212	0.561	0.518	1.65933e-26	10	ATF6
9.55272e-31	0.239075	0.66	0.452	2.93326e-26	10	CCDC88A
1.20584e-30	-0.535656	0.314	0.365	3.70264e-26	10	ACSL1
1.31116e-30	-0.286147	0.269	0.275	4.02605e-26	10	ZNF846
2.14607e-30	0.221495	0.433	0.268	6.58971e-26	10	KIAA0922
2.43369e-30	-0.498017	0.16	0.252	7.47289e-26	10	PILRA
2.87888e-30	-0.366949	0.299	0.317	8.8399e-26	10	LINC01094
3.33967e-30	-0.374576	0.423	0.437	1.02548e-25	10	NCKAP5
3.44476e-30	-0.22136	0.657	0.575	1.05775e-25	10	FMN1
4.49581e-30	-0.263236	0.354	0.334	1.38048e-25	10	VASH1
4.59602e-30	-0.239763	0.507	0.492	1.41125e-25	10	RAB1A
4.63714e-30	-0.223285	0.353	0.312	1.42388e-25	10	INO80D
9.37079e-30	0.228785	0.393	0.233	2.87739e-25	10	PRKCE
9.86694e-30	-0.291133	0.333	0.332	3.02974e-25	10	LRP1
1.81146e-29	-0.355887	0.499	0.525	5.56227e-25	10	BHLHE41
2.14771e-29	0.263848	0.658	0.453	6.59477e-25	10	PABPC1
3.64998e-29	-0.481525	0.39	0.467	1.12076e-24	10	CHN2
3.93617e-29	-0.236004	0.353	0.328	1.20864e-24	10	BMPR2
3.94417e-29	-0.369878	0.295	0.319	1.2111e-24	10	ASAH1
4.07438e-29	-0.276876	0.424	0.403	1.25108e-24	10	HLA-DRA
5.61847e-29	-0.356388	0.223	0.252	1.72521e-24	10	NUDT3
2.53759e-28	-0.367885	0.355	0.321	7.79192e-24	10	MYO1E
8.71125e-28	-0.707894	0.207	0.335	2.67488e-23	10	HIST1H2AC
1.49195e-27	-0.322733	0.318	0.325	4.58118e-23	10	MSN
2.1685e-27	0.484985	0.329	0.162	6.6586e-23	10	PTMA
2.21494e-27	-0.292764	0.299	0.288	6.80121e-23	10	PDGFC
2.54048e-27	-0.296132	0.368	0.386	7.8008e-23	10	CFLAR
2.55727e-27	-0.261779	0.298	0.292	7.85234e-23	10	SF3B1
2.69939e-27	-0.453923	0.339	0.409	8.28876e-23	10	DLEU7-AS1
3.49675e-27	-0.427602	0.242	0.306	1.07371e-22	10	ATP6V0A1
3.89821e-27	-0.271714	0.292	0.29	1.19699e-22	10	KCTD7
5.10585e-27	-0.579546	0.175	0.268	1.5678e-22	10	SAMD4A
5.61708e-27	-0.263907	0.419	0.415	1.72478e-22	10	TRPM2
6.22821e-27	-0.327778	0.304	0.331	1.91243e-22	10	C1orf132
7.11757e-27	-0.314911	0.351	0.355	2.18552e-22	10	ARRB2
8.2582e-27	-0.283477	0.314	0.282	2.53576e-22	10	PLCB2
8.56866e-27	-0.251046	0.27	0.263	2.63109e-22	10	ITGB5
8.78943e-27	-0.281115	0.409	0.415	2.69888e-22	10	MOB1B
1.70174e-26	-0.260723	0.752	0.705	5.22536e-22	10	FMNL2
6.77025e-26	-0.231261	0.299	0.294	2.07887e-21	10	UBE2H
8.62235e-26	-0.474331	0.236	0.394	2.64758e-21	10	CCND3
1.37678e-25	-0.301448	0.468	0.514	4.22753e-21	10	NCOA3
1.55178e-25	-0.243106	0.533	0.507	4.76488e-21	10	MTSS1
1.57142e-25	-0.298056	0.639	0.65	4.8252e-21	10	SMAP2
1.83281e-25	-0.282485	0.42	0.39	5.62782e-21	10	SLC11A1
2.0466e-25	-0.252697	0.324	0.315	6.28428e-21	10	GCNT2
2.21029e-25	-0.359668	0.273	0.295	6.78691e-21	10	MLXIPL
2.66918e-25	-0.258831	0.533	0.462	8.19598e-21	10	GLDN
3.41178e-25	-0.278535	0.38	0.363	1.04762e-20	10	CPEB4
5.39633e-25	-0.284213	0.242	0.259	1.657e-20	10	CD84
7.5113e-25	0.248713	0.373	0.225	2.30642e-20	10	EMB
7.68482e-25	0.244326	0.748	0.56	2.3597e-20	10	CAMK1D
1.1188e-24	-0.277125	0.421	0.413	3.43538e-20	10	OGFRL1
1.82692e-24	-0.230642	0.884	0.857	5.60973e-20	10	SORL1
2.61432e-24	-0.245185	0.3	0.3	8.02754e-20	10	ALG13
3.92716e-24	-0.32304	0.514	0.485	1.20587e-19	10	FAM13A
4.3638e-24	-0.368656	0.24	0.283	1.33995e-19	10	NBEA
4.5462e-24	-0.330136	0.413	0.418	1.39596e-19	10	BIN1
5.04227e-24	-0.31139	0.293	0.324	1.54828e-19	10	RHOQ
6.00346e-24	-0.237145	0.284	0.279	1.84342e-19	10	SEL1L
7.04261e-24	-0.250689	0.364	0.359	2.1625e-19	10	HLA-DRB1
9.23819e-24	-0.391425	0.354	0.403	2.83668e-19	10	DTNA
9.87154e-24	-0.270935	0.318	0.335	3.03116e-19	10	TLR1
1.07918e-23	-0.304417	0.368	0.372	3.31372e-19	10	MEF2C-AS1
1.31039e-23	-0.261037	0.291	0.287	4.02368e-19	10	ANAPC16
2.07713e-23	-0.268913	0.26	0.257	6.37805e-19	10	TYROBP
2.33589e-23	-0.351719	0.313	0.349	7.17259e-19	10	MBNL2
2.39965e-23	-0.424301	0.226	0.305	7.36836e-19	10	LINC01141
3.83927e-23	-0.248166	0.424	0.419	1.17889e-18	10	SERPINB9
6.36702e-23	-0.251954	0.435	0.412	1.95506e-18	10	FOXO3
7.31004e-23	-0.236925	0.444	0.426	2.24462e-18	10	DST
8.06885e-23	-0.258112	0.281	0.283	2.47762e-18	10	MFSD1
8.29356e-23	-0.286856	0.267	0.281	2.54662e-18	10	AXL
9.03676e-23	-0.437256	0.493	0.545	2.77483e-18	10	ELL2
3.64447e-22	-0.330769	0.223	0.252	1.11907e-17	10	ARAP1
5.81059e-22	-0.381128	0.331	0.358	1.7842e-17	10	CACNA1A
6.24933e-22	-0.245099	0.532	0.513	1.91892e-17	10	FRMD4B
1.01126e-21	-0.225351	0.928	0.973	3.10517e-17	10	PLXDC2
1.44678e-21	-0.329388	0.225	0.254	4.44247e-17	10	TAL1
1.54726e-21	-0.263758	0.324	0.34	4.751e-17	10	CPVL
1.85947e-21	-0.364547	0.249	0.303	5.70968e-17	10	RP11-588H23.3
2.12137e-21	-0.225881	0.483	0.424	6.51387e-17	10	P4HA1
2.87722e-21	-0.248935	0.284	0.247	8.83479e-17	10	RNF144B
6.45757e-21	0.2278	0.395	0.253	1.98286e-16	10	NAV2
7.01479e-21	-0.246908	0.876	0.849	2.15396e-16	10	MAML2
9.13428e-21	-0.249969	0.331	0.343	2.80477e-16	10	GSAP
3.39207e-20	-0.240273	0.318	0.327	1.04157e-15	10	SERPINB6
5.66781e-20	-0.320867	0.318	0.308	1.74036e-15	10	SLC26A3
6.88884e-20	-0.295143	0.28	0.262	2.11529e-15	10	STAB1
1.29942e-19	-0.263393	0.278	0.275	3.99001e-15	10	HERPUD1
1.3846e-19	-0.262243	0.303	0.312	4.25154e-15	10	P2RX7
1.38904e-19	-0.222369	0.346	0.337	4.26517e-15	10	IRF8
1.43848e-19	-0.311771	0.291	0.309	4.41699e-15	10	FCGR2A
3.02598e-19	-0.337737	0.237	0.266	9.29158e-15	10	SNAP23
3.34643e-19	-0.321133	0.434	0.604	1.02756e-14	10	XIST
3.64555e-19	-0.342467	0.245	0.278	1.1194e-14	10	CLK1
3.90081e-19	-0.26362	0.295	0.304	1.19778e-14	10	ETS2
4.14752e-19	-0.300971	0.285	0.281	1.27354e-14	10	STARD13
8.22202e-19	-0.22386	0.919	0.9	2.52465e-14	10	ARHGAP24
8.90898e-18	0.390791	0.336	0.197	2.73559e-13	10	TUBA1B
1.60088e-17	-0.368309	0.278	0.284	4.91566e-13	10	CPM
1.26502e-16	-0.574133	0.602	0.621	3.88438e-12	10	SPP1
5.1525e-16	-0.297388	0.249	0.286	1.58213e-11	10	FCGR3A
5.68947e-16	-0.280103	0.307	0.324	1.74701e-11	10	VSIG4
9.90682e-16	-0.22177	0.314	0.32	3.04199e-11	10	MSI2
1.47038e-15	-0.295011	0.322	0.326	4.51494e-11	10	PDE4B
4.71779e-15	-0.351402	0.175	0.253	1.44864e-10	10	KDM7A
4.60192e-14	-0.220282	0.271	0.295	1.41307e-09	10	STK10
7.21829e-14	-0.23204	0.247	0.261	2.21645e-09	10	FAM49A
2.81925e-13	-0.285204	0.282	0.301	8.6568e-09	10	SGK1
8.21908e-11	-0.315322	0.412	0.435	2.52375e-06	10	APOE
0	0.444242	0.454	0.48	0	2	CH507-513H4.1
0	0.411835	0.236	0.251	0	2	CH507-528H12.1
0	0.318105	0.459	0.462	0	2	RASGEF1C
0	0.300564	0.655	0.637	0	2	SYNDIG1
0	0.255997	0.298	0.313	0	2	RP11-480C22.1
0	0.247714	0.383	0.43	0	2	BIN1
0	0.239025	0.567	0.594	0	2	P2RY12
0	0.227761	0.363	0.393	0	2	KCNIP1
0	0.226492	0.33	0.367	0	2	CACNA1A
0	0.222988	0.247	0.281	0	2	KBTBD12
0	-0.221486	0.968	0.981	0	2	MALAT1
0	-0.227186	0.19	0.341	0	2	UGCG
0	-0.228602	0.223	0.405	0	2	HLA-DRB1
0	-0.231903	0.231	0.406	0	2	MSR1
0	-0.236632	0.396	0.613	0	2	CTSB
0	-0.244376	0.408	0.59	0	2	ELL2
0	-0.249575	0.24	0.366	0	2	HIST1H2AC
0	-0.253746	0.267	0.446	0	2	SCIN
0	-0.254397	0.15	0.277	0	2	CD14
0	-0.272963	0.185	0.325	0	2	GNA13
0	-0.280734	0.132	0.253	0	2	TXNRD1
0	-0.286715	0.146	0.281	0	2	RNF144B
0	-0.306915	0.202	0.341	0	2	RPL13
0	-0.312129	0.274	0.431	0	2	DPYD
0	-0.331018	0.202	0.35	0	2	RGS1
0	-0.333725	0.282	0.486	0	2	APOE
0	-0.343442	0.143	0.267	0	2	RPL28
0	-0.358712	0.162	0.292	0	2	RPL10
0	-0.363553	0.13	0.258	0	2	EEF1A1
0	-0.381856	0.229	0.41	0	2	ACSL1
0	-0.434129	0.165	0.298	0	2	TPT1
0	-0.442312	0.286	0.5	0	2	HIF1A
0	-0.466602	0.515	0.657	0	2	SPP1
0	-0.499123	0.15	0.292	0	2	RPLP1
0	-0.503533	0.125	0.257	0	2	RPS24
0	-0.513362	0.143	0.271	0	2	TMSB10
0	-0.516474	0.239	0.414	0	2	SRGN
0	-0.842713	0.344	0.543	0	2	FTL
0	-1.39373	0.145	0.32	0	2	FTH1
8.56324e-178	-0.362262	0.2	0.273	2.62943e-173	2	HSP90AA1
0	0.9685	0.336	0.101	0	3	CD163
0	0.931837	0.573	0.25	0	3	STARD13
0	0.923881	0.517	0.259	0	3	CPM
0	0.85538	0.288	0.076	0	3	IQGAP2
0	0.763261	0.674	0.361	0	3	DPYD
0	0.72499	0.586	0.365	0	3	NHSL1
0	0.644463	0.786	0.546	0	3	ATG7
0	0.629327	0.483	0.246	0	3	MITF
0	0.587978	0.752	0.557	0	3	FMN1
0	0.579581	0.631	0.414	0	3	APOE
0	0.556434	0.833	0.643	0	3	KCNMA1
0	0.529661	0.429	0.25	0	3	SAMD4A
0	0.485654	0.708	0.493	0	3	FRMD4B
0	0.482321	0.671	0.482	0	3	NPL
0	0.469119	0.665	0.496	0	3	TANC2
0	0.468964	0.309	0.156	0	3	ABCA1
0	0.463543	0.485	0.301	0	3	ASAH1
0	0.434383	0.507	0.346	0	3	MSR1
0	0.399198	0.662	0.497	0	3	MERTK
0	0.381438	0.798	0.639	0	3	RBM47
0	-0.222132	0.901	0.908	0	3	SRGAP2
0	-0.240544	0.886	0.893	0	3	DOCK8
0	-0.28684	0.924	0.925	0	3	FRMD4A
0	-0.287943	0.824	0.862	0	3	APBB1IP
0	-0.426211	0.572	0.683	0	3	ABCC4
0	-0.432741	0.586	0.694	0	3	DENND3
0	-0.482786	0.428	0.622	0	3	FOXP2
0	-0.48833	0.338	0.525	0	3	RP11-707A18.1
0	-0.562159	0.18	0.338	0	3	TANC1
0	-0.58128	0.294	0.496	0	3	TLN2
0	-0.686071	0.404	0.608	0	3	PRKCA
0	-0.724476	0.535	0.771	0	3	NAV3
0	-0.725702	0.197	0.405	0	3	KCNIP1
0	-0.731311	0.137	0.328	0	3	RP11-480C22.1
0	-0.747073	0.48	0.704	0	3	ST6GALNAC3
0	-0.768216	0.403	0.667	0	3	SYNDIG1
0	-0.788771	0.224	0.408	0	3	GRID2
0	-0.799078	0.25	0.483	0	3	RASGEF1C
6.95852e-307	0.357271	0.575	0.42	2.13668e-302	3	C20orf194
7.23583e-307	-0.221923	0.895	0.897	2.22183e-302	3	FOXN3
1.19254e-304	0.419051	0.369	0.22	3.66181e-300	3	DMXL2
2.03373e-302	-0.374843	0.557	0.672	6.24476e-298	3	C3
4.10303e-298	-0.508514	0.267	0.408	1.25988e-293	3	CX3CR1
2.44451e-295	-0.389129	0.648	0.735	7.5061e-291	3	OXR1
5.39667e-295	-0.257804	0.859	0.882	1.6571e-290	3	ITPR2
4.4328e-288	-0.339805	0.71	0.792	1.36114e-283	3	KCNQ3
4.98646e-284	0.330779	0.625	0.474	1.53114e-279	3	EPS15
3.02945e-280	-0.517064	0.496	0.634	9.30224e-276	3	SPP1
5.68167e-277	-0.260946	0.843	0.864	1.74461e-272	3	ST6GAL1
6.39684e-265	0.441566	0.355	0.221	1.96421e-260	3	PRKCE
6.89518e-262	0.32292	0.646	0.492	2.11723e-257	3	MTSS1
1.34712e-261	0.418345	0.432	0.29	4.13647e-257	3	UGCG
2.0024e-256	0.306018	0.803	0.674	6.14858e-252	3	FKBP5
8.44698e-256	-0.459226	0.143	0.271	2.59373e-251	3	C12orf75
5.51634e-253	0.38323	0.292	0.166	1.69385e-248	3	SPIRE1
3.70724e-251	-0.484731	0.302	0.431	1.13834e-246	3	BIN1
7.12814e-250	-0.270926	0.719	0.765	2.18877e-245	3	INPP5D
1.63507e-249	0.311913	0.611	0.47	5.02065e-245	3	RNF13
2.85477e-249	0.341605	0.403	0.257	8.76585e-245	3	GAS7
2.25759e-246	0.355215	0.512	0.37	6.93215e-242	3	PEAK1
4.69108e-243	-0.230125	0.837	0.844	1.44044e-238	3	ANKRD44
4.16911e-234	-0.375851	0.486	0.598	1.28017e-229	3	P2RY12
1.52868e-233	0.372958	0.299	0.172	4.69396e-229	3	NRP1
2.22513e-231	0.390652	0.368	0.235	6.83247e-227	3	EDA
1.83626e-230	0.354017	0.496	0.36	5.63843e-226	3	FNIP2
1.11581e-229	-0.390878	0.353	0.48	3.42622e-225	3	MCF2L
4.49694e-228	0.321457	0.467	0.329	1.38083e-223	3	GSAP
2.30853e-225	0.427442	0.34	0.231	7.08858e-221	3	FCHO2
5.37194e-224	0.268936	0.657	0.515	1.64951e-219	3	FOXP1
4.99051e-223	0.383231	0.458	0.327	1.53239e-218	3	MAN1A1
5.2059e-223	0.348306	0.363	0.234	1.59852e-218	3	SNX24
2.63965e-222	0.335828	0.448	0.308	8.1053e-218	3	MYO1E
1.15506e-214	0.333018	0.318	0.196	3.54674e-210	3	NOTCH2
6.4776e-213	0.34982	0.285	0.166	1.98901e-208	3	SPATS2L
7.34032e-213	-0.437624	0.352	0.474	2.25392e-208	3	KHDRBS3
5.36427e-210	-0.257998	0.729	0.781	1.64715e-205	3	ADAM28
8.06949e-210	0.312323	0.452	0.319	2.47782e-205	3	MYO5A
6.81639e-203	0.336359	0.491	0.351	2.09304e-198	3	ACSL1
6.42986e-199	-0.388275	0.428	0.54	1.97435e-194	3	RASSF8
9.06032e-199	0.340366	0.401	0.276	2.78206e-194	3	PDGFC
1.05053e-194	0.254344	0.656	0.526	3.22576e-190	3	ATXN1
8.99309e-193	-0.277688	0.611	0.676	2.76142e-188	3	PALD1
4.12384e-191	0.335761	0.317	0.202	1.26627e-186	3	ARHGAP18
6.38354e-191	-0.365315	0.368	0.482	1.96013e-186	3	TIAM1
1.44433e-189	0.329519	0.318	0.201	4.43496e-185	3	MGAT1
5.45687e-175	0.253829	0.424	0.297	1.67559e-170	3	FCGR2A
1.46807e-173	0.311582	0.274	0.167	4.50787e-169	3	SDCBP
1.59913e-168	0.32864	0.302	0.192	4.91028e-164	3	RGL1
7.26501e-168	0.29313	0.421	0.304	2.23079e-163	3	GPD2
1.87374e-165	0.266276	0.324	0.212	5.75352e-161	3	TPCN1
2.60763e-165	0.347144	0.304	0.196	8.007e-161	3	IFI44L
5.68483e-165	0.277273	0.498	0.377	1.74558e-160	3	MS4A6A
1.04674e-163	-0.366655	0.412	0.506	3.21411e-159	3	SLC2A5
7.08912e-163	0.222758	0.681	0.566	2.17679e-158	3	RNF130
1.53457e-161	-0.238356	0.659	0.716	4.71206e-157	3	CYFIP1
1.15743e-160	-0.490554	0.313	0.398	3.55402e-156	3	HSPA1A
3.40116e-159	0.269635	0.521	0.411	1.04436e-154	3	RALGAPA2
1.29362e-157	-0.373314	0.259	0.36	3.97219e-153	3	CACNB4
3.31497e-156	0.250997	0.579	0.455	1.01789e-151	3	CHN2
4.45094e-156	-0.24988	0.687	0.743	1.36671e-151	3	JAZF1
1.50754e-155	-0.298422	0.477	0.584	4.62905e-151	3	SDK1
4.19025e-155	-0.360886	0.329	0.428	1.28666e-150	3	SERPINB9
8.00943e-154	-0.374081	0.205	0.304	2.45937e-149	3	MLXIPL
1.62035e-153	0.258805	0.448	0.329	4.97546e-149	3	CPVL
1.00121e-152	-0.300532	0.508	0.596	3.07432e-148	3	CPED1
1.04357e-150	0.244653	0.533	0.415	3.20437e-146	3	UTRN
5.66446e-150	0.235578	0.688	0.579	1.73933e-145	3	BNC2
5.01352e-148	-0.253187	0.657	0.722	1.53945e-143	3	SH3RF3
1.56439e-144	0.289503	0.459	0.35	4.8036e-140	3	TRPS1
1.84552e-144	-0.252754	0.634	0.695	5.66684e-140	3	PTPRE
1.98408e-143	-0.316773	0.343	0.436	6.09232e-139	3	TMEM156
1.33337e-139	-0.318216	0.295	0.398	4.09423e-135	3	TENM4
8.15505e-139	0.250363	0.379	0.272	2.50409e-134	3	MFSD1
2.03447e-138	0.27841	0.261	0.167	6.24703e-134	3	LIPA
1.04067e-137	0.270264	0.399	0.298	3.19548e-133	3	DENND4C
2.78779e-136	0.241753	0.5	0.394	8.5602e-132	3	VPS8
9.5655e-136	-0.252986	0.647	0.676	2.93718e-131	3	ZFP36L1
1.48512e-134	0.2473	0.457	0.347	4.56021e-130	3	CPQ
4.39634e-128	0.241845	0.466	0.36	1.34994e-123	3	ACER3
1.46452e-126	-0.276166	0.451	0.533	4.49695e-122	3	BHLHE41
3.66792e-123	0.255055	0.281	0.19	1.12627e-118	3	SLC2A9
5.61657e-122	-0.321115	0.189	0.281	1.72462e-117	3	KBTBD12
2.09837e-121	0.277684	0.251	0.164	6.44325e-117	3	PPARG
8.89665e-120	0.232731	0.521	0.419	2.7318e-115	3	FNDC3B
2.02527e-115	-0.221957	0.625	0.673	6.21878e-111	3	CSF1R
2.576e-114	0.227429	0.381	0.281	7.90986e-110	3	RASA2
3.61085e-114	-0.336081	0.284	0.364	1.10875e-109	3	PFKFB3
3.68242e-114	0.245697	0.441	0.344	1.13072e-109	3	LRRK2
2.09694e-113	0.252821	0.418	0.322	6.43887e-109	3	GTDC1
1.01409e-111	-0.243704	0.509	0.57	3.11386e-107	3	LRRK1
3.86245e-111	-0.327393	0.272	0.344	1.186e-106	3	IRF8
1.10078e-110	0.235686	0.303	0.211	3.38006e-106	3	SH3RF1
4.19116e-110	0.284402	0.31	0.22	1.28694e-105	3	ZBTB16
1.38418e-109	0.235808	0.442	0.343	4.25025e-105	3	RBPJ
5.2592e-108	-0.270222	0.218	0.311	1.61489e-103	3	RP11-588H23.3
2.38132e-107	-0.309741	0.202	0.28	7.31209e-103	3	HTRA1
5.30155e-107	-0.308887	0.273	0.367	1.62789e-102	3	CACNA1A
2.84425e-106	0.250175	0.28	0.194	8.73357e-102	3	ARID5B
3.89563e-105	-0.224342	0.519	0.575	1.19619e-100	3	BLNK
4.20955e-105	-0.261343	0.407	0.489	1.29259e-100	3	IGSF21
7.60013e-104	0.25082	0.316	0.231	2.3337e-99	3	DSE
8.64749e-102	-0.284069	0.392	0.462	2.6553e-97	3	CH17-437K3.1
6.24366e-99	0.220231	0.394	0.305	1.91718e-94	3	COL4A3BP
2.81039e-97	0.226943	0.369	0.279	8.62959e-93	3	PBX3
3.07965e-97	0.234742	0.266	0.189	9.45637e-93	3	WWP1
4.48273e-96	-0.283789	0.227	0.306	1.37647e-91	3	SEMA4D
1.05049e-95	0.222344	0.256	0.178	3.22564e-91	3	PDCD4
1.36496e-94	0.221926	0.32	0.235	4.19126e-90	3	RASSF3
1.57224e-93	-0.29619	0.2	0.267	4.82772e-89	3	GAK
1.64072e-93	0.222979	0.407	0.32	5.03799e-89	3	SEC14L1
2.57196e-92	-0.287976	0.221	0.299	7.89745e-88	3	UST
1.33549e-90	-0.343316	0.556	0.486	4.10074e-86	3	FTL
4.24507e-89	-0.222414	0.462	0.538	1.30349e-84	3	FAM149A
5.09847e-89	-0.292723	0.484	0.509	1.56553e-84	3	TMSB4X
1.04359e-88	0.22489	0.492	0.405	3.20446e-84	3	FNDC3A
1.21043e-88	0.229367	0.295	0.216	3.71674e-84	3	TBC1D16
1.62702e-86	-0.283953	0.224	0.301	4.99594e-82	3	ZEB1
8.27998e-86	-0.356829	0.253	0.315	2.54245e-81	3	HSPA1B
2.41183e-85	0.224148	0.344	0.264	7.40575e-81	3	EPSTI1
5.71618e-85	-0.256435	0.32	0.39	1.75521e-80	3	B3GNT5
2.28384e-84	0.233442	0.254	0.181	7.01277e-80	3	PDE4DIP
4.5934e-83	0.229859	0.28	0.207	1.41045e-78	3	UBXN2B
5.42397e-83	-0.286776	0.236	0.309	1.66548e-78	3	FAM129A
2.09327e-82	-0.231869	0.474	0.537	6.4276e-78	3	SLC25A37
1.01456e-80	-0.536426	0.224	0.258	3.11532e-76	3	HSP90AA1
1.57437e-80	0.241456	0.53	0.453	4.83427e-76	3	EPB41L3
1.74478e-80	-0.266083	0.427	0.478	5.35751e-76	3	CH507-513H4.1
7.14552e-76	-0.229602	0.355	0.416	2.1941e-71	3	PPP6R2
2.14337e-73	-0.264054	0.322	0.388	6.58143e-69	3	OLR1
1.07442e-72	-0.226831	0.395	0.453	3.29911e-68	3	TTC7A
5.46888e-72	-0.259023	0.239	0.306	1.67927e-67	3	SETBP1
1.01053e-71	-0.27223	0.361	0.418	3.10292e-67	3	RTTN
2.3042e-71	-0.635843	0.241	0.279	7.07526e-67	3	FTH1
2.13316e-69	0.227431	0.337	0.269	6.55008e-65	3	KYNU
1.41734e-68	-0.230796	0.257	0.323	4.35209e-64	3	COTL1
3.27402e-67	0.277538	0.48	0.432	1.00532e-62	3	NCKAP5
1.31852e-66	-0.234664	0.247	0.308	4.04864e-62	3	APMAP
3.9622e-66	-0.292996	0.233	0.288	1.21663e-61	3	PLCB2
2.40812e-65	-0.286583	0.264	0.318	7.39436e-61	3	RGS1
2.79509e-61	-0.222244	0.248	0.311	8.58261e-57	3	LINC01141
2.8457e-60	-0.227011	0.325	0.389	8.738e-56	3	ADGRG1
9.4632e-57	0.229709	0.299	0.239	2.90577e-52	3	CD14
3.62737e-53	-0.268505	0.263	0.264	1.11382e-48	3	TPT1
7.58126e-35	-0.224822	0.262	0.282	2.3279e-30	3	SNRNP70
0	2.50331	0.796	0.228	0	4	FTH1
0	2.2696	0.952	0.451	0	4	FTL
0	2.15362	0.79	0.127	0	4	RPL19
0	1.99258	0.748	0.112	0	4	RPL32
0	1.93259	0.802	0.171	0	4	RPS24
0	1.92081	0.756	0.163	0	4	RPS27A
0	1.85817	0.673	0.099	0	4	PLEKHA7
0	1.85626	0.75	0.157	0	4	RPL11
0	1.84047	0.792	0.216	0	4	TPT1
0	1.83806	0.773	0.19	0	4	TMSB10
0	1.82886	0.76	0.21	0	4	RPLP1
0	1.82679	0.656	0.117	0	4	RPS23
0	1.73152	0.567	0.064	0	4	RPS4X
0	1.70982	0.649	0.093	0	4	RPS27
0	1.69652	0.729	0.146	0	4	RPS15
0	1.68979	0.646	0.103	0	4	RPS6
0	1.68504	0.638	0.078	0	4	RPL23A
0	1.66871	0.659	0.099	0	4	RPS25
0	1.64618	0.678	0.138	0	4	RPS8
0	1.62111	0.691	0.136	0	4	RPLP2
0	1.60099	0.674	0.135	0	4	RPL37A
0	1.56139	0.536	0.116	0	4	RPS12
0	1.54975	0.724	0.191	0	4	RPL28
0	1.5479	0.594	0.106	0	4	RPS18
0	1.52897	0.591	0.113	0	4	RPL8
0	1.49184	0.666	0.124	0	4	RPS11
0	1.4857	0.749	0.265	0	4	RPL13
0	1.48152	0.565	0.125	0	4	RPL41
0	1.48107	0.668	0.186	0	4	EEF1A1
0	1.4743	0.574	0.089	0	4	OOEP
0	1.47333	0.603	0.119	0	4	FAU
0	1.465	0.561	0.082	0	4	ATP5E
0	1.46092	0.513	0.041	0	4	MECOM
0	1.45948	0.563	0.083	0	4	RPL14
0	1.45363	0.43	0.059	0	4	BAIAP2L1
0	1.43352	0.661	0.223	0	4	RPL10
0	1.4028	0.6	0.114	0	4	RPL35
0	1.40267	0.455	0.115	0	4	GAPDH
0	1.38817	0.579	0.136	0	4	RPS14
0	1.37979	0.598	0.147	0	4	RPS3
0	1.37864	0.571	0.17	0	4	RPS2
0	1.37465	0.606	0.12	0	4	NACA
0	1.36091	0.624	0.137	0	4	RPL37
0	1.35854	0.535	0.069	0	4	RPL38
0	1.35627	0.532	0.108	0	4	AIF1
0	1.35328	0.881	0.472	0	4	TMSB4X
0	1.33847	0.556	0.118	0	4	RPL6
0	1.33734	0.519	0.116	0	4	RPL30
0	1.32552	0.472	0.098	0	4	RPL29
0	1.28668	0.536	0.081	0	4	UBA52
0	1.25287	0.498	0.108	0	4	RPL34
0	1.25112	0.603	0.147	0	4	RPL13A
0	1.24325	0.518	0.086	0	4	RPL23
0	1.24277	0.424	0.066	0	4	EEF1B2
0	1.22341	0.519	0.09	0	4	RPS20
0	1.20503	0.581	0.19	0	4	TXNRD1
0	1.194	0.445	0.044	0	4	UQCRB
0	1.16447	0.44	0.092	0	4	YBX1
0	1.15788	0.37	0.057	0	4	RPS13
0	1.15718	0.473	0.097	0	4	RPL36
0	1.14855	0.425	0.086	0	4	APOO
0	1.14734	0.501	0.107	0	4	RPL3
0	1.14011	0.428	0.096	0	4	RPS7
0	1.09716	0.41	0.077	0	4	RPL35A
0	1.09365	0.491	0.131	0	4	RPL7A
0	1.09328	0.405	0.077	0	4	RPS15A
0	1.07681	0.463	0.102	0	4	MAMDC2
0	1.07114	0.661	0.286	0	4	RPS19
0	1.06078	0.417	0.069	0	4	RPL27
0	1.05613	0.599	0.22	0	4	NBEAL1
0	1.05388	0.472	0.125	0	4	EIF1
0	1.03063	0.42	0.077	0	4	PFDN5
0	1.03051	0.384	0.068	0	4	RPL10A
0	1.02132	0.416	0.09	0	4	RPL15
0	1.01779	0.402	0.122	0	4	APOC1
0	1.00956	0.396	0.059	0	4	BDNF-AS
0	1.00955	0.401	0.09	0	4	RPL12
0	1.00173	0.649	0.296	0	4	AMBRA1
0	1.00006	0.408	0.097	0	4	RPS16
0	0.994275	0.433	0.078	0	4	RPL27A
0	0.977017	0.456	0.105	0	4	RPL31
0	0.973096	0.367	0.078	0	4	RPL21
0	0.971212	0.36	0.045	0	4	TOMM7
0	0.963123	0.454	0.136	0	4	PTMA
0	0.95083	0.474	0.15	0	4	SERF2
0	0.932912	0.364	0.059	0	4	RPL4
0	0.93084	0.311	0.026	0	4	CTC-471J1.9
0	0.923477	0.34	0.051	0	4	RPL7
0	0.918135	0.489	0.149	0	4	RPS9
0	0.907813	0.435	0.126	0	4	RPL5
0	0.862795	0.734	0.405	0	4	SIK3
0	0.848816	0.261	0.017	0	4	TBC1D3P1-DHX40P1
0	0.839593	0.338	0.088	0	4	S100A11
0	0.826365	0.412	0.178	0	4	TUBA1B
0	0.824467	0.29	0.036	0	4	RPL36AL
0	0.821727	0.471	0.172	0	4	RPL18
0	0.800315	0.319	0.068	0	4	RPS5
0	0.790774	0.372	0.109	0	4	RPS29
0	0.776372	0.427	0.154	0	4	RPS28
0	0.764719	0.381	0.109	0	4	GNB2L1
0	0.72419	0.26	0.038	0	4	COX7C
0	0.690355	0.28	0.064	0	4	TMA7
0	0.687249	0.34	0.111	0	4	RPLP0
0	0.66718	0.271	0.052	0	4	RPL24
0	0.656344	0.336	0.113	0	4	ARMC9
0	0.653859	0.28	0.061	0	4	RPS17
0	0.617267	0.488	0.236	0	4	TYROBP
0	0.590141	0.407	0.195	0	4	HLA-DPB1
0	0.570982	0.325	0.105	0	4	EEF1D
0	0.55635	0.265	0.08	0	4	ZNF90
0	0.551212	0.255	0.078	0	4	GTF3A
0	0.547112	0.308	0.119	0	4	RPSA
0	0.547002	0.29	0.097	0	4	ATP5G2
0	0.542192	0.293	0.109	0	4	XPO5
0	0.542137	0.601	0.387	0	4	ACTB
0	0.536352	0.647	0.42	0	4	C1QB
0	0.529005	0.502	0.286	0	4	C1QA
0	0.5069	0.592	0.383	0	4	C1QC
0	0.499976	0.324	0.153	0	4	FCER1G
0	0.492175	0.296	0.118	0	4	SERP1
0	0.491175	0.27	0.103	0	4	PFN1
0	0.489025	0.442	0.247	0	4	GPX1
0	0.483885	0.258	0.086	0	4	MYL6
0	0.457506	0.591	0.386	0	4	HLA-DRA
0	0.445063	0.645	0.443	0	4	B2M
0	0.397145	0.621	0.439	0	4	PABPC1
0	0.392478	0.51	0.318	0	4	ANP32A
0	0.388234	0.352	0.184	0	4	STEAP1B
4.07467795700776e-318	0.406104	0.284	0.135	1.2511706134788e-313	4	BRI3
1.59987e-298	0.403247	0.405	0.238	4.91255e-294	4	TMIGD3
1.22139e-288	-0.222174	0.94	0.923	3.75039e-284	4	FRMD4A
4.1734e-285	0.357619	0.55	0.377	1.28148e-280	4	CHCHD3
1.21097e-275	0.398572	0.396	0.237	3.71841e-271	4	HLA-DPA1
1.27933e-275	0.483428	0.312	0.165	3.9283e-271	4	HAMP
5.79051e-259	0.438863	0.348	0.199	1.77803e-254	4	CST3
1.0871e-258	0.296311	0.825	0.688	3.33806e-254	4	CD74
1.52762e-231	0.431861	0.576	0.422	4.6907e-227	4	APOE
1.25852e-224	0.336393	0.368	0.224	3.8644e-220	4	ARPC3
2.10902e-210	0.342295	0.261	0.14	6.47595e-206	4	ALOX5AP
5.14961e-205	-0.223971	0.869	0.863	1.58124e-200	4	SFMBT2
4.88797e-198	0.280851	0.5	0.351	1.5009e-193	4	RGS10
3.21485e-185	-0.335229	0.574	0.647	9.87152e-181	4	SYNDIG1
5.28365e-177	0.23611	0.55	0.407	1.6224e-172	4	ZMYM4
5.97317e-175	0.242582	0.535	0.393	1.83412e-170	4	GNAS
6.46467e-164	0.221942	0.382	0.257	1.98504e-159	4	PCBP2
1.56903e-156	0.235248	0.37	0.249	4.81787e-152	4	C12orf75
8.90169e-153	-0.228268	0.72	0.751	2.73335e-148	4	NAV3
1.14857e-150	0.273161	0.425	0.299	3.52679e-146	4	HLA-B
2.77411e-142	0.276652	0.264	0.162	8.51819e-138	4	CALR
7.37835e-137	0.234117	0.263	0.164	2.2656e-132	4	ARHGDIB
1.5697e-122	0.220969	0.341	0.236	4.81992e-118	4	CD14
8.47496e-110	0.222231	0.46	0.35	2.60232e-105	4	HLA-DRB1
9.24539e-108	-0.278908	0.409	0.466	2.83889e-103	4	RASGEF1C
2.3087e-107	0.226294	0.316	0.219	7.08909e-103	4	FCGR1A
9.75674e-106	-0.220818	0.554	0.591	2.99591e-101	4	P2RY12
2.77569e-91	-0.264911	0.361	0.389	8.52304e-87	4	SRRM2
8.85679e-86	-0.328734	0.238	0.283	2.71957e-81	4	SNRNP70
8.68799e-79	-0.314473	0.248	0.28	2.66773e-74	4	LENG8
6.38682e-74	-0.251934	0.347	0.389	1.96114e-69	4	KCNIP1
8.75073e-67	-0.244241	0.38	0.416	2.687e-62	4	RTTN
2.40148e-65	-0.223388	0.27	0.284	7.37399e-61	4	PLCB2
1.93929e-63	-0.220608	0.299	0.316	5.95478e-59	4	ARGLU1
1.64384e-60	-0.22206	0.434	0.482	5.04758e-56	4	DSCAM
3.11616e-60	-0.267723	0.323	0.397	9.56847e-56	4	GRID2
1.64142e-55	0.236854	0.305	0.235	5.04015e-51	4	FCGBP
0	2.09685	0.651	0.231	0	5	HSP90AA1
0	1.65999	0.502	0.202	0	5	HSPH1
0	1.55664	0.538	0.171	0	5	SLC2A3
0	1.54022	0.412	0.1	0	5	CD83
0	1.45641	0.754	0.348	0	5	SRGN
0	1.44475	0.37	0.114	0	5	NAMPT
0	1.30331	0.68	0.409	0	5	P4HA1
0	1.24534	0.299	0.065	0	5	DNAJB1
0	1.24392	0.749	0.429	0	5	HIF1A
0	1.19924	0.714	0.289	0	5	RGS1
0	1.16748	0.367	0.121	0	5	HSPB1
0	1.14763	0.552	0.274	0	5	GNA13
0	1.14474	0.611	0.318	0	5	HIST1H2AC
0	1.14251	0.462	0.192	0	5	GLUL
0	1.11639	0.384	0.105	0	5	GPR183
0	1.09947	0.388	0.129	0	5	HIF1A-AS2
0	1.05215	0.546	0.218	0	5	UBC
0	1.03628	0.507	0.156	0	5	DUSP1
0	1.00795	0.653	0.476	0	5	FAM13A
0	0.984969	0.323	0.114	0	5	SLC7A5
0	0.956017	0.441	0.158	0	5	DDIT4
0	0.926025	0.264	0.097	0	5	HMOX1
0	0.924734	0.423	0.139	0	5	FOS
0	0.917865	0.279	0.103	0	5	HSPD1
0	0.905932	0.713	0.371	0	5	HSPA1A
0	0.905148	0.592	0.378	0	5	PADI2
0	0.896266	0.386	0.223	0	5	HK2
0	0.895264	0.605	0.351	0	5	ACSL1
0	0.88656	0.583	0.344	0	5	PFKFB3
0	0.88045	0.407	0.187	0	5	PGK1
0	0.867487	0.421	0.237	0	5	RNF144B
0	0.832434	0.665	0.538	0	5	ELL2
0	0.827661	0.345	0.15	0	5	HSP90AB1
0	0.810955	0.471	0.291	0	5	SGK1
0	0.797216	0.31	0.147	0	5	FAM110B
0	0.79299	0.604	0.292	0	5	HSPA1B
0	0.778323	0.267	0.131	0	5	H3F3B
0	0.752327	0.523	0.333	0	5	TNFRSF1B
0	0.735287	0.36	0.211	0	5	BNIP3L
0	0.734221	0.447	0.272	0	5	PTGES3
0	0.710897	0.383	0.235	0	5	RANBP2
0	0.686031	0.995	0.977	0	5	MALAT1
0	0.678999	0.754	0.613	0	5	SPP1
0	0.654995	0.546	0.372	0	5	OLR1
0	0.639697	0.548	0.378	0	5	REL
0	0.609631	0.72	0.597	0	5	RAPGEF1
0	0.592312	0.668	0.552	0	5	CTSB
0	0.54177	0.974	0.938	0	5	NEAT1
0	0.527821	0.685	0.54	0	5	LINC-PINT
0	0.423115	0.919	0.868	0	5	SSH2
0	-0.743929	0.325	0.603	0	5	P2RY12
7.82507008520786e-311	0.67957	0.356	0.234	2.40277e-306	5	BCAT1
8.39172017676975e-310	-0.647383	0.2	0.406	2.57676e-305	5	CX3CR1
2.1008e-304	0.674488	0.411	0.297	6.45072e-300	5	UGCG
5.90148e-299	0.560545	0.286	0.127	1.81211e-294	5	HIST2H2BE
1.03915e-295	0.620395	0.286	0.146	3.19082e-291	5	PAPOLG
5.01537e-290	0.567936	0.437	0.269	1.54002e-285	5	CLK1
8.38368e-287	0.524658	0.467	0.314	2.57429e-282	5	RLF
1.6275e-285	0.65198	0.496	0.367	4.99739e-281	5	SIPA1L1
6.17656e-277	-0.560072	0.282	0.485	1.89658e-272	5	SOCS6
9.47213e-277	0.557788	0.445	0.301	2.90851e-272	5	FCGR2A
1.33071e-273	0.589441	0.403	0.288	4.08606e-269	5	ATP13A3
3.19197e-273	0.494939	0.655	0.565	9.80127e-269	5	GRB2
1.76671e-268	0.628002	0.251	0.129	5.42487e-264	5	ERO1A
2.99258e-268	0.358665	0.465	0.264	9.18901e-264	5	FTH1
4.9904e-266	0.55364	0.378	0.262	1.53235e-261	5	TRA2B
8.11938e-251	0.540131	0.388	0.253	2.49314e-246	5	FAM49A
4.89214e-246	0.531519	0.264	0.116	1.50218e-241	5	CDKN1A
1.61151e-245	0.523532	0.302	0.169	4.9483e-241	5	PDK3
8.33897e-242	0.397363	0.752	0.643	2.56056e-237	5	SMAP2
2.37398e-239	0.462556	0.546	0.397	7.28956e-235	5	PRKAG2
8.64607e-238	0.47202	0.488	0.348	2.65486e-233	5	DENND5A
1.02676e-237	0.299925	0.912	0.861	3.15276e-233	5	CELF2
9.32901e-236	0.60762	0.359	0.261	2.86457e-231	5	GBE1
1.56911e-233	0.535563	0.421	0.32	4.81811e-229	5	MSN
1.91012e-226	0.512593	0.54	0.455	5.86523e-222	5	EPB41L3
2.9528e-226	0.494634	0.289	0.154	9.06686e-222	5	PPP1CB
2.05537e-222	0.514474	0.389	0.268	6.31121e-218	5	HERPUD1
2.41589e-219	0.562703	0.291	0.187	7.41822e-215	5	MALT1
4.35738e-218	-0.489043	0.311	0.491	1.33798e-213	5	MAF
6.91196e-218	0.555796	0.333	0.214	2.12239e-213	5	SYTL3
1.59148e-216	0.513166	0.44	0.341	4.88679e-212	5	CHSY1
5.03436e-214	0.539063	0.292	0.171	1.54585e-209	5	SDCBP
1.42396e-213	0.460918	0.631	0.542	4.37241e-209	5	SAT1
2.34456e-200	-0.359383	0.59	0.742	7.1992e-196	5	HDAC9
3.44476e-191	0.438428	0.452	0.346	1.05775e-186	5	GPBP1
4.77047e-188	0.464744	0.408	0.295	1.46482e-183	5	DNAJB6
5.33292e-185	0.306239	0.816	0.729	1.63753e-180	5	TBC1D22A
1.09882e-184	-0.454452	0.17	0.326	3.37403e-180	5	LINC01094
4.13606e-184	0.388184	0.55	0.429	1.27002e-179	5	VMP1
8.60177e-183	0.39911	0.56	0.454	2.64126e-178	5	ZNF292
1.74459e-182	-0.505074	0.179	0.333	5.35693e-178	5	VSIG4
1.02484e-181	0.455544	0.402	0.298	3.14687e-177	5	ETS2
6.6649e-176	0.450076	0.304	0.188	2.04652e-171	5	YEATS2
1.45428e-175	0.39953	0.378	0.238	4.46551e-171	5	KDM4B
3.23977e-173	0.396537	0.507	0.388	9.94803e-169	5	PPARD
2.81749e-169	-0.333689	0.53	0.676	8.65139e-165	5	CSF1R
7.19597e-167	0.3548	0.584	0.486	2.2096e-162	5	RAB1A
1.54688e-166	0.28579	0.899	0.842	4.74985e-162	5	LDLRAD4
2.05052e-165	0.262522	0.919	0.878	6.29632e-161	5	QKI
2.5177e-165	0.477636	0.325	0.206	7.73086e-161	5	MGAT1
4.99523e-163	-0.461822	0.293	0.448	1.53384e-158	5	C1QB
6.91595e-162	-0.335459	0.45	0.606	2.12361e-157	5	SPRED1
1.38736e-161	-0.271619	0.692	0.805	4.26003e-157	5	SLC9A9
3.62272e-158	0.434544	0.327	0.198	1.11239e-153	5	ZFP36
1.90708e-156	0.414441	0.399	0.309	5.85588e-152	5	ADAM9
2.6776e-151	0.408157	0.467	0.382	8.22184e-147	5	MAN2A1
2.5057e-149	0.426163	0.258	0.15	7.69399e-145	5	KDM3A
5.00004e-148	-0.388211	0.13	0.26	1.53531e-143	5	GPR34
8.86743e-146	0.373357	0.415	0.297	2.72283e-141	5	ABHD15-AS1
1.03032e-143	-0.489643	0.327	0.471	3.1637e-139	5	GLDN
1.19135e-141	0.337073	0.632	0.522	3.65816e-137	5	FOXP1
2.13094e-141	-0.300449	0.621	0.736	6.54328e-137	5	ZEB2
9.33896e-141	-0.430122	0.265	0.409	2.86762e-136	5	C1QC
3.07729e-140	-0.325993	0.473	0.614	9.44914e-136	5	NCK2
1.19248e-137	-0.281429	0.598	0.726	3.66162e-133	5	SLCO2B1
1.84809e-136	-0.437396	0.155	0.279	5.67475e-132	5	KBTBD12
1.25382e-135	0.408622	0.262	0.199	3.84999e-131	5	JDP2
1.39958e-134	0.469319	0.321	0.235	4.29755e-130	5	TXNIP
6.45843e-134	0.412737	0.324	0.21	1.98313e-129	5	TBC1D8
9.76466e-134	-0.261429	0.684	0.786	2.99834e-129	5	DIAPH2
2.53667e-133	-0.436164	0.19	0.323	7.78911e-129	5	CHSY3
1.3069e-132	-0.373122	0.38	0.521	4.01297e-128	5	MERTK
5.69585e-132	-0.416149	0.149	0.271	1.74897e-127	5	RP6-159A1.4
8.8095e-132	-0.386566	0.185	0.316	2.70505e-127	5	LCP2
5.48321e-131	-0.366573	0.161	0.289	1.68367e-126	5	RP11-489O18.1
6.30951e-131	0.369658	0.434	0.334	1.9374e-126	5	CYTH1
1.15123e-127	0.426382	0.268	0.198	3.53497e-123	5	SOD2
1.18256e-127	-0.318141	0.475	0.612	3.63118e-123	5	BACH1
1.60487e-124	-0.441096	0.358	0.485	4.92791e-120	5	DSCAM
4.51644e-124	0.364772	0.5	0.384	1.38682e-119	5	SLC11A1
1.59613e-123	-0.282831	0.506	0.637	4.90106e-119	5	SHTN1
2.67423e-123	-0.288396	0.528	0.655	8.2115e-119	5	MAP3K5
2.75599e-123	0.34992	0.464	0.379	8.46256e-119	5	CHD1
3.76638e-122	0.368403	0.431	0.348	1.15651e-117	5	RBPJ
1.41267e-120	0.364343	0.442	0.38	4.33773e-116	5	B3GNT5
8.80503e-120	0.375225	0.359	0.236	2.70367e-115	5	CEBPD
8.26215e-119	0.300199	0.638	0.565	2.53698e-114	5	CCNY
4.39477e-118	0.392531	0.321	0.247	1.34946e-113	5	FXR1
1.33722e-117	-0.300921	0.439	0.568	4.10608e-113	5	A2M
2.06807e-117	-0.317002	0.414	0.546	6.3502e-113	5	MKNK1
3.9865e-117	0.426559	0.259	0.18	1.22409e-112	5	BASP1
4.16566e-117	0.368179	0.29	0.21	1.27911e-112	5	UBXN2B
8.55721e-117	-0.349251	0.249	0.379	2.62758e-112	5	C6orf62
3.67781e-115	-0.373126	0.193	0.311	1.12931e-110	5	LINC01141
9.097e-115	0.376331	0.266	0.177	2.79332e-110	5	KLHL6
9.75841e-114	0.368109	0.269	0.2	2.99642e-109	5	RP11-16C1.3
1.14097e-111	-0.283609	0.392	0.527	3.50347e-107	5	LY86
7.15368e-109	-0.323814	0.308	0.438	2.19661e-104	5	CDK6
1.82225e-107	0.351215	0.267	0.181	5.5954e-103	5	UBE2B
7.71551e-107	0.351839	0.574	0.492	2.36912e-102	5	SLC2A5
1.0121e-106	-0.226178	0.634	0.74	3.10776e-102	5	DOCK10
6.53933e-106	0.368346	0.285	0.203	2.00797e-101	5	TMEM51
1.16012e-104	0.302821	0.599	0.55	3.56226e-100	5	PELI1
6.26895e-104	-0.283822	0.452	0.583	1.92495e-99	5	FMN1
6.83952e-104	-0.313362	0.397	0.52	2.10014e-99	5	FRMD4B
7.24671e-104	-0.308997	0.274	0.398	2.22518e-99	5	NUTM2A-AS1
3.19641e-103	-0.286297	0.455	0.576	9.81491e-99	5	BLNK
1.14899e-102	-0.259828	0.44	0.571	3.5281e-98	5	HIVEP3
2.16264e-102	0.257102	0.738	0.68	6.64059e-98	5	DENND3
5.75642e-102	-0.341781	0.255	0.375	1.76757e-97	5	RSRP1
6.99072e-101	-0.331293	0.15	0.258	2.14657e-96	5	NUDT3
3.72422e-100	0.290432	0.524	0.443	1.14356e-95	5	TTC7A
2.38926e-98	-0.315367	0.204	0.318	7.33646e-94	5	ETV5
1.41132e-97	-0.356979	0.201	0.314	4.33359e-93	5	CD81
5.19928e-97	0.284642	0.554	0.471	1.59649e-92	5	ADRBK2
5.67302e-97	-0.289206	0.357	0.479	1.74196e-92	5	KLHL5
3.93605e-95	-0.43851	0.183	0.29	1.2086e-90	5	CPM
8.24168e-95	-0.342135	0.171	0.278	2.53069e-90	5	HTRA1
1.68089e-94	0.322658	0.39	0.301	5.16134e-90	5	MGEA5
3.21432e-94	-0.347394	0.31	0.425	9.86989e-90	5	BIN1
2.3592e-93	-0.245061	0.563	0.668	7.24415e-89	5	CHD9
6.20638e-93	0.31667	0.443	0.365	1.90573e-88	5	PDE8A
6.34775e-92	0.282866	0.546	0.5	1.94914e-87	5	RAB31
1.81905e-91	-0.303047	0.167	0.273	5.58557e-87	5	BIN2
2.51126e-91	-0.328894	0.151	0.252	7.71107e-87	5	SNX24
1.4499e-90	0.421994	0.461	0.387	4.45205e-86	5	GRID2
1.41404e-89	0.264601	0.571	0.528	4.34194e-85	5	SLC25A37
7.44034e-89	0.322892	0.359	0.309	2.28463e-84	5	ZC3HAV1
7.81022e-88	-0.272823	0.327	0.444	2.39821e-83	5	GSN
1.06133e-87	-0.286126	0.397	0.506	3.25893e-83	5	NPL
1.37977e-86	-0.298006	0.22	0.329	4.23671e-82	5	CTSC
2.47989e-86	-0.350429	0.208	0.31	7.61474e-82	5	C1QA
4.86269e-86	-0.250201	0.405	0.521	1.49314e-81	5	RCSD1
1.70735e-85	0.27138	0.489	0.413	5.24257e-81	5	ARID4B
5.01028e-85	-0.293626	0.193	0.299	1.53846e-80	5	GLTSCR1L
7.9027e-85	0.300047	0.381	0.295	2.4266e-80	5	TOP1
1.16943e-84	0.281695	0.427	0.355	3.59086e-80	5	HLA-DRB1
1.34034e-84	-0.311207	0.279	0.389	4.11564e-80	5	ADGRG1
4.3083e-84	0.307211	0.323	0.247	1.32291e-79	5	UBE2R2
1.95219e-83	0.247987	0.556	0.488	5.99439e-79	5	KMT2E
2.1824e-83	-0.308775	0.254	0.361	6.70129e-79	5	CYBA
3.73703e-82	-0.263404	0.17	0.27	1.14749e-77	5	EPC2
7.31488e-82	0.305669	0.275	0.241	2.24611e-77	5	RASSF3
1.0463e-81	-0.280291	0.201	0.306	3.21276e-77	5	GALNT1
4.46433e-81	0.279749	0.51	0.462	1.37082e-76	5	IRAK3
8.7819e-81	-0.268879	0.26	0.37	2.69657e-76	5	ARHGAP31
4.56127e-80	-0.257504	0.346	0.46	1.40058e-75	5	COMMD10
9.12526e-80	-0.281361	0.42	0.524	2.802e-75	5	ADK
9.21523e-80	0.284651	0.463	0.383	2.82963e-75	5	NEDD4L
1.58826e-79	-0.248237	0.53	0.628	4.87692e-75	5	2021-03-01
7.63254e-79	-0.247616	0.451	0.556	2.34365e-74	5	ZNF710
9.91775e-78	-0.263586	0.302	0.411	3.04534e-73	5	ZNF280D
1.14469e-77	0.302087	0.37	0.309	3.51488e-73	5	SNX9
1.85999e-77	-0.299991	0.2	0.299	5.7113e-73	5	LPAR1
2.51628e-77	-0.229191	0.462	0.571	7.7265e-73	5	IKZF1
1.51927e-76	-0.260836	0.24	0.345	4.66508e-72	5	NLK
2.07946e-76	-0.265937	0.168	0.264	6.38518e-72	5	CD84
2.16563e-76	0.292859	0.316	0.273	6.64979e-72	5	KYNU
3.05662e-76	-0.42131	0.172	0.259	9.38564e-72	5	NAV2
1.73251e-75	0.26984	0.464	0.391	5.31983e-71	5	RP11-624C23.1
3.71607e-75	-0.274463	0.347	0.451	1.14105e-70	5	ST8SIA4
9.6888e-75	0.286561	0.365	0.291	2.97504e-70	5	ARHGEF7
2.03076e-74	0.348706	0.305	0.224	6.23566e-70	5	ZBTB16
3.40016e-74	0.262636	0.478	0.405	1.04405e-69	5	CDC42SE2
3.7811e-74	0.257702	0.464	0.413	1.16102e-69	5	AKAP10
6.38837e-73	0.280626	0.312	0.243	1.96161e-68	5	FBXO42
5.33671e-72	-0.35476	0.177	0.268	1.63869e-67	5	STAB1
9.73978e-72	0.232818	0.589	0.52	2.9907e-67	5	WAC
9.79876e-72	-0.241581	0.393	0.499	3.00881e-67	5	ENTPD1
1.25288e-71	0.302335	0.271	0.214	3.84708e-67	5	MCF2L2
1.94642e-71	-0.251722	0.258	0.361	5.97667e-67	5	TM6SF1
3.07629e-71	-0.229964	0.435	0.538	9.44605e-67	5	TTC17
4.03771e-71	0.277026	0.322	0.249	1.23982e-66	5	SPAG9
6.32115e-71	-0.267487	0.238	0.337	1.94097e-66	5	RBMS1
8.0898e-71	-0.261632	0.252	0.353	2.48405e-66	5	ANOS1
2.93277e-70	0.223974	0.681	0.634	9.00537e-66	5	SBF2
1.67596e-69	-0.266779	0.262	0.363	5.14619e-65	5	CPQ
2.11318e-69	0.226908	0.563	0.504	6.48872e-65	5	RPS6KA3
3.69887e-69	-0.27082	0.338	0.443	1.13578e-64	5	NCKAP5
5.39719e-68	-0.301852	0.164	0.253	1.65726e-63	5	EDA
1.51989e-67	-0.23957	0.398	0.501	4.66698e-63	5	NSMCE2
2.12903e-66	0.248868	0.404	0.326	6.53739e-62	5	C1orf132
2.90392e-66	0.262265	0.395	0.327	8.91678e-62	5	SMCHD1
3.70649e-66	0.280564	0.266	0.19	1.13811e-61	5	KLHL24
5.84968e-66	0.245588	0.402	0.337	1.7962e-61	5	BTAF1
1.20621e-65	-0.250763	0.2	0.293	3.70378e-61	5	KCTD12
3.11378e-65	0.263853	0.362	0.31	9.56116e-61	5	CHST15
3.28703e-65	-0.241867	0.29	0.39	1.00932e-60	5	ENTPD1-AS1
1.1778e-64	0.244469	0.387	0.333	3.61657e-60	5	RIC1
2.40891e-64	-0.28381	0.198	0.287	7.39681e-60	5	P3H2
2.8555e-64	-0.26691	0.248	0.342	8.76811e-60	5	SCFD2
4.94948e-64	0.259177	0.421	0.356	1.51979e-59	5	XPO1
2.19341e-63	0.274636	0.281	0.209	6.73508e-59	5	EGLN1
2.86195e-63	-0.368903	0.224	0.311	8.78789e-59	5	RPL13
3.00758e-63	0.23767	0.47	0.401	9.23506e-59	5	MBP
3.5406e-63	0.271577	0.368	0.316	1.08718e-58	5	ASAH1
7.3195e-63	0.235572	0.423	0.349	2.24753e-58	5	DNM2
2.90779e-62	0.25145	0.421	0.363	8.92866e-58	5	SORT1
3.07865e-61	-0.222128	0.443	0.536	9.4533e-57	5	LYST
4.36491e-61	0.265993	0.263	0.187	1.34029e-56	5	GPR155
4.03737e-60	0.23725	0.417	0.357	1.23972e-55	5	RNF145
6.14925e-60	0.237206	0.402	0.341	1.88819e-55	5	PLEKHA2
6.82444e-60	0.231602	0.418	0.348	2.09551e-55	5	STAT3
1.92072e-59	0.251471	0.413	0.361	5.89776e-55	5	PPP2R5C
2.06295e-59	-0.24123	0.421	0.512	6.3345e-55	5	RP11-707A18.1
2.1857e-59	-0.244412	0.329	0.423	6.71142e-55	5	LAPTM5
2.43492e-59	0.251906	0.313	0.246	7.47667e-55	5	NPEPPS
3.6193e-59	-0.233892	0.299	0.393	1.11134e-54	5	HCK
3.89743e-59	-0.229363	0.248	0.34	1.19675e-54	5	TLR1
7.69181e-59	-0.257702	0.202	0.287	2.36185e-54	5	RP11-248J23.7
2.98225e-58	-0.260559	0.21	0.294	9.15731e-54	5	KCTD7
4.0228e-58	0.275745	0.307	0.241	1.23524e-53	5	HIST2H2BF
1.2032e-57	-0.235914	0.231	0.32	3.69456e-53	5	GCNT2
1.54708e-57	-0.227134	0.491	0.574	4.75046e-53	5	ATG7
1.89716e-57	0.240558	0.376	0.32	5.82542e-53	5	CTNNB1
2.90423e-57	-0.229913	0.554	0.631	8.91772e-53	5	DDX5
4.29621e-57	-0.26517	0.226	0.314	1.31919e-52	5	RP11-480C22.1
6.24386e-57	-0.301557	0.192	0.272	1.91724e-52	5	SAMD4A
8.29934e-57	-0.230821	0.274	0.366	2.5484e-52	5	KCNK13
1.73616e-56	-0.241879	0.188	0.271	5.33106e-52	5	PIBF1
3.43745e-56	-0.241881	0.198	0.282	1.0555e-51	5	E2F3
6.92735e-56	-0.235	0.404	0.493	2.12711e-51	5	EPS15
1.19608e-55	-0.249213	0.196	0.279	3.67269e-51	5	R3HDM1
1.35718e-55	-0.336349	0.34	0.417	4.16736e-51	5	RTTN
2.43273e-55	-0.235614	0.225	0.311	7.46995e-51	5	BCAR3
3.38716e-55	-0.229218	0.202	0.286	1.04006e-50	5	INVS
7.11337e-55	-0.244429	0.204	0.287	2.18423e-50	5	ARFIP1
1.07053e-54	-0.29108	0.238	0.322	3.28718e-50	5	RPS19
1.97489e-54	-0.23118	0.278	0.366	6.0641e-50	5	JPX
2.31514e-54	-0.226582	0.244	0.332	7.10886e-50	5	SPATA5
3.02979e-54	0.226785	0.371	0.298	9.30327e-50	5	APMAP
7.81746e-54	-0.238692	0.184	0.264	2.40043e-49	5	RCBTB2
3.43434e-53	0.255844	0.605	0.548	1.05455e-48	5	SSBP2
4.03356e-53	-0.23257	0.228	0.313	1.23854e-48	5	UGGT2
4.04913e-53	-0.235371	0.294	0.38	1.24333e-48	5	PARP14
2.19934e-52	0.257423	0.266	0.222	6.7533e-48	5	UBA6
2.54282e-52	-0.22413	0.324	0.414	7.80799e-48	5	DLEU7-AS1
2.95772e-52	0.225159	0.489	0.445	9.08198e-48	5	ABI1
3.83272e-52	0.221898	0.319	0.265	1.17688e-47	5	AFF4
4.17566e-52	-0.229677	0.295	0.383	1.28218e-47	5	FARS2
5.11867e-52	-0.22168	0.189	0.27	1.57174e-47	5	ME2
5.03588e-51	-0.233725	0.213	0.294	1.54632e-46	5	ADAP2
9.45962e-51	-0.268244	0.352	0.44	2.90467e-46	5	APOE
1.63366e-50	0.230524	0.345	0.266	5.01632e-46	5	DOCK5
6.53711e-49	0.225233	0.361	0.312	2.00729e-44	5	B4GALT1
1.02164e-48	-0.24485	0.241	0.322	3.13704e-44	5	RASSF4
1.22917e-48	-0.227838	0.329	0.41	3.7743e-44	5	POU2F2
5.41167e-48	0.237646	0.28	0.219	1.66171e-43	5	BRWD3
2.01959e-47	0.225747	0.255	0.2	6.20136e-43	5	ERGIC1
2.45724e-47	-0.226358	0.228	0.307	7.54521e-43	5	RP11-588H23.3
3.1182e-47	-0.291229	0.211	0.285	9.57476e-43	5	STARD13
4.35246e-47	-0.412982	0.201	0.259	1.33647e-42	5	RPLP1
2.37943e-45	0.238018	0.274	0.227	7.30628e-41	5	KLF6
4.06649e-45	-0.228807	0.275	0.355	1.24866e-40	5	CACNB4
1.91208e-29	-0.279572	0.22	0.262	5.87122e-25	5	RPL10
4.79846e-29	0.2296	0.347	0.291	1.47342e-24	5	TMEM163
0	2.16081	0.56	0.101	0	6	MEG3
0	2.12474	0.465	0.034	0	6	PTGDS
0	1.82081	0.38	0.028	0	6	GFAP
0	1.77214	0.376	0.046	0	6	SNHG9
0	1.65028	0.586	0.263	0	6	LENG8
0	1.59285	0.258	0.037	0	6	CKB
0	1.54084	0.327	0.058	0	6	KIFC2
0	1.52136	0.556	0.267	0	6	SNRNP70
0	1.48167	0.274	0.012	0	6	PCDH9
0	1.43296	0.28	0.044	0	6	ACAP3
0	1.42988	0.302	0.055	0	6	RP11-386I14.4
0	1.41998	0.544	0.303	0	6	HNRNPDL
0	1.41398	0.324	0.078	0	6	PCED1A
0	1.41029	0.303	0.07	0	6	ACADVL
0	1.40458	0.272	0.042	0	6	GRIN1
0	1.35811	0.506	0.272	0	6	PLCB2
0	1.35524	0.523	0.305	0	6	ARGLU1
0	1.3321	0.517	0.251	0	6	STAB1
0	1.31962	0.26	0.091	0	6	RCN3
0	1.3051	0.344	0.135	0	6	CCNL2
0	1.30482	0.262	0.049	0	6	PKD1
0	1.30044	0.325	0.113	0	6	DPP7
0	1.29045	0.327	0.12	0	6	KAT2A
0	1.28723	0.617	0.379	0	6	HSPA1A
0	1.28298	0.446	0.246	0	6	MAT2A
0	1.26361	0.428	0.229	0	6	SRSF5
0	1.26083	0.475	0.225	0	6	UBC
0	1.2351	0.559	0.378	0	6	SRRM2
0	1.20064	0.305	0.115	0	6	ARL6IP4
0	1.18629	0.393	0.164	0	6	DDIT4
0	1.18001	0.267	0.106	0	6	CDK5RAP3
0	1.17686	0.35	0.18	0	6	CIRBP
0	1.16675	0.282	0.123	0	6	SRSF6
0	1.16439	0.333	0.161	0	6	ATP6V0B
0	1.15985	0.277	0.065	0	6	RP5-1171I10.5
0	1.15591	0.516	0.3	0	6	HSPA1B
0	1.13843	0.541	0.349	0	6	LINGO1
0	1.13341	0.362	0.191	0	6	C17orf62
0	1.13166	0.313	0.168	0	6	KIAA0930
0	1.12498	0.315	0.123	0	6	SNHG25
0	1.10741	0.333	0.17	0	6	SRSF2
0	1.04708	0.719	0.649	0	6	DDX17
0	1.03624	0.471	0.364	0	6	RSRP1
0	1.03354	0.343	0.198	0	6	TMEM259
0	1.02584	0.451	0.353	0	6	HP1BP3
0	1.02052	0.286	0.129	0	6	TRABD
0	1.01579	0.357	0.217	0	6	PARVG
0	1.00895	0.291	0.116	0	6	CDKN1A
0	0.992918	0.312	0.199	0	6	ADRBK1
0	0.990683	0.684	0.624	0	6	DDX5
0	0.987291	0.294	0.169	0	6	SUGP2
0	0.986921	0.407	0.197	0	6	GLUL
0	0.980625	0.367	0.253	0	6	COLGALT1
0	0.945689	0.65	0.542	0	6	SAT1
0	0.944894	0.265	0.163	0	6	PLXNB2
0	0.943737	0.358	0.274	0	6	CLK1
0	0.939867	0.279	0.219	0	6	FCGRT
0	0.936646	0.267	0.177	0	6	PABPN1
0	0.918296	0.309	0.171	0	6	HAMP
0	0.90389	0.321	0.248	0	6	DDX3X
0	0.895939	0.399	0.314	0	6	RASSF4
0	0.869394	0.304	0.155	0	6	HSP90AB1
0	0.859565	0.3	0.225	0	6	ARHGAP27
0	0.838161	0.256	0.17	0	6	DENND4B
0	0.822417	0.257	0.149	0	6	TRMT1
0	0.785051	0.396	0.304	0	6	SLC26A3
0	0.775558	0.368	0.356	0	6	LUC7L3
0	0.774915	0.257	0.174	0	6	SH3BP2
0	0.769919	0.299	0.273	0	6	RBM5
0	0.762799	0.293	0.173	0	6	BCL6
0	0.761785	0.292	0.242	0	6	SPI1
0	0.760102	0.367	0.348	0	6	HNRNPA3
0	0.75192	0.328	0.265	0	6	GAS6
0	0.751371	0.31	0.244	0	6	SLC38A2
0	0.748975	0.354	0.292	0	6	MLXIPL
0	0.742967	0.254	0.181	0	6	LST1
0	0.71711	0.345	0.356	0	6	ARRB2
0	0.716851	0.331	0.307	0	6	CD81
0	0.707431	0.276	0.179	0	6	JAK3
0	0.696791	0.297	0.201	0	6	ZFP36
0	0.695324	0.285	0.292	0	6	SF3B1
0	0.693813	0.26	0.229	0	6	STAT6
0	0.686462	0.286	0.274	0	6	OGT
0	0.663469	0.565	0.639	0	6	RHBDF2
0	0.659503	0.446	0.487	0	6	HNRNPA2B1
0	0.65727	0.367	0.336	0	6	IRF8
0	0.655709	0.316	0.262	0	6	RP6-159A1.4
0	0.65464	0.452	0.461	0	6	RASGEF1B
0	0.651288	0.266	0.254	0	6	TAL1
0	0.637661	0.424	0.446	0	6	EVL
0	0.617737	0.236	0.252	0	6	ARAP1
0	0.611285	0.302	0.312	0	6	INO80D
0	0.592343	0.257	0.231	0	6	UBE2G2
0	0.573701	0.398	0.434	0	6	CSF3R
0	0.573445	0.418	0.484	0	6	MAF
0	0.569187	0.268	0.288	0	6	KCTD12
0	0.564218	0.276	0.233	0	6	CEBPB
0	0.561129	0.428	0.486	0	6	PSAP
0	0.560576	0.255	0.284	0	6	SF1
0	0.556344	0.253	0.243	0	6	LAIR1
0	0.555661	0.393	0.39	0	6	SLC11A1
0	0.533442	0.303	0.285	0	6	FCGR3A
0	0.527707	0.345	0.427	0	6	PNISR
0	0.522551	0.28	0.321	0	6	TRIM22
0	0.506566	0.32	0.411	0	6	RBM39
0	0.501662	0.295	0.336	0	6	VASH1
0	0.501036	0.405	0.497	0	6	HNRNPH1
0	0.489567	0.285	0.342	0	6	SRSF11
0	0.488888	0.224	0.257	0	6	ACIN1
0	0.482088	0.2	0.261	0	6	ATG16L2
0	0.481408	0.303	0.358	0	6	CYBA
0	0.474788	0.518	0.71	0	6	TAB2
0	0.469737	0.27	0.32	0	6	HLA-E
0	0.454937	0.397	0.419	0	6	BIN1
0	0.439364	0.223	0.258	0	6	TTC14
0	0.432316	0.225	0.276	0	6	FUBP1
0	0.424742	0.427	0.529	0	6	BHLHE41
0	0.42255	0.233	0.307	0	6	HNRNPD
0	0.419754	0.266	0.342	0	6	CLEC7A
0	0.416147	0.368	0.498	0	6	MYO9B
0	0.411985	0.275	0.335	0	6	LRP1
0	0.411958	0.196	0.264	0	6	GAK
0	0.411266	0.234	0.303	0	6	SON
0	0.410346	0.562	0.624	0	6	SPP1
0	0.404589	0.347	0.425	0	6	ITGAX
0	0.392552	0.326	0.386	0	6	ADGRG1
0	0.37067	0.454	0.585	0	6	LPAR6
0	0.367191	0.351	0.408	0	6	ACTB
0	0.364123	0.22	0.251	0	6	CTSZ
0	0.362961	0.604	0.676	0	6	ZFP36L1
0	0.36194	0.606	0.724	0	6	SLCO2B1
0	0.352763	0.205	0.26	0	6	TYROBP
0	0.349749	0.361	0.473	0	6	MCF2L
0	0.347747	0.276	0.309	0	6	IL4R
0	0.337988	0.235	0.309	0	6	ATP6V0A1
0	0.333101	0.238	0.315	0	6	P2RX7
0	0.327951	0.208	0.311	0	6	MGEA5
0	0.288675	0.404	0.544	0	6	MKNK1
0	0.2855	0.241	0.35	0	6	MDM4
0	0.283646	0.267	0.362	0	6	LAT2
0	0.274889	0.182	0.257	0	6	2021-09-07
0	0.274279	0.201	0.303	0	6	SEMA4D
0	0.269716	0.165	0.267	0	6	GPX1
0	0.268011	0.25	0.37	0	6	RGS12
0	0.265039	0.214	0.351	0	6	CHKA
0	0.25631	0.286	0.451	0	6	GTF2I
0	0.2562	0.209	0.314	0	6	HLA-B
0	0.249663	0.306	0.451	0	6	HCLS1
0	0.246157	0.399	0.556	0	6	WSB1
0	0.238785	0.242	0.387	0	6	ADCY7
0	0.222297	0.311	0.431	0	6	DST
0	0.221826	0.247	0.351	0	6	ITGAM
0	-0.221584	0.082	0.263	0	6	MICU3
0	-0.221901	0.12	0.341	0	6	ADNP
0	-0.222272	0.116	0.322	0	6	KTN1
0	-0.223024	0.309	0.665	0	6	SMAP2
0	-0.223184	0.1	0.273	0	6	PAK1
0	-0.22489	0.121	0.326	0	6	COTL1
0	-0.226327	0.086	0.281	0	6	ZMYND8
0	-0.226756	0.145	0.38	0	6	TFEC
0	-0.227037	0.08	0.259	0	6	LRRC37A3
0	-0.228647	0.084	0.272	0	6	JAK1
0	-0.229509	0.146	0.379	0	6	HAVCR2
0	-0.230426	0.107	0.309	0	6	ALG13
0	-0.230514	0.099	0.271	0	6	VPS54
0	-0.231026	0.172	0.446	0	6	MARK3
0	-0.231615	0.108	0.324	0	6	SPIN1
0	-0.231858	0.072	0.267	0	6	CTSS
0	-0.23189	0.094	0.28	0	6	SENP7
0	-0.232626	0.096	0.288	0	6	AKAP9
0	-0.232719	0.09	0.266	0	6	GARNL3
0	-0.233186	0.089	0.268	0	6	DCAF5
0	-0.235705	0.111	0.298	0	6	SHPRH
0	-0.235803	0.143	0.365	0	6	DENND5A
0	-0.237649	0.108	0.312	0	6	SLA
0	-0.237786	0.161	0.367	0	6	CACNA1A
0	-0.238659	0.092	0.273	0	6	CBFA2T2
0	-0.238729	0.107	0.306	0	6	NRF1
0	-0.239427	0.105	0.293	0	6	PRKDC
0	-0.240276	0.084	0.264	0	6	QSER1
0	-0.240756	0.21	0.503	0	6	SCAF11
0	-0.24076	0.1	0.287	0	6	KIAA0319L
0	-0.242312	0.106	0.29	0	6	PRDM2
0	-0.243942	0.114	0.341	0	6	SMCHD1
0	-0.244383	0.081	0.282	0	6	IL6R
0	-0.245551	0.084	0.278	0	6	TNKS2
0	-0.247441	0.136	0.349	0	6	DLG1
0	-0.248556	0.159	0.406	0	6	PAFAH1B1
0	-0.250693	0.127	0.317	0	6	LCP2
0	-0.250862	0.127	0.334	0	6	MTUS1
0	-0.252076	0.108	0.308	0	6	NUAK1
0	-0.252085	0.077	0.262	0	6	DDX6
0	-0.254443	0.166	0.416	0	6	ZNF280D
0	-0.256831	0.103	0.328	0	6	RHOT1
0	-0.257145	0.091	0.271	0	6	ITGB5
0	-0.259483	0.102	0.299	0	6	SLC23A2
0	-0.259534	0.102	0.321	0	6	ETV5
0	-0.259901	0.108	0.303	0	6	TRPC4AP
0	-0.260675	0.087	0.297	0	6	ZCCHC6
0	-0.261186	0.161	0.379	0	6	PDE8A
0	-0.261389	0.09	0.264	0	6	KIAA0368
0	-0.263237	0.231	0.511	0	6	HERC4
0	-0.263308	0.149	0.398	0	6	PHC3
0	-0.264441	0.081	0.26	0	6	RASA3
0	-0.264513	0.084	0.261	0	6	NFX1
0	-0.264783	0.13	0.376	0	6	EHMT1
0	-0.265103	0.104	0.303	0	6	ABHD12
0	-0.265209	0.133	0.398	0	6	SKI
0	-0.267325	0.337	0.704	0	6	ATM
0	-0.268318	0.162	0.445	0	6	HERC1
0	-0.26832	0.266	0.583	0	6	RTN4
0	-0.268623	0.11	0.31	0	6	HIPK3
0	-0.269814	0.151	0.382	0	6	RAB3GAP1
0	-0.269862	0.09	0.298	0	6	TRIM33
0	-0.270313	0.094	0.305	0	6	XRN1
0	-0.271015	0.074	0.251	0	6	NPC1
0	-0.271904	0.09	0.286	0	6	ZDHHC21
0	-0.272802	0.12	0.353	0	6	GSAP
0	-0.273593	0.267	0.597	0	6	N4BP2L2
0	-0.2738	0.097	0.275	0	6	PLAGL1
0	-0.275059	0.102	0.309	0	6	ZFR
0	-0.275171	0.105	0.306	0	6	CCM2
0	-0.275374	0.084	0.268	0	6	PIAS2
0	-0.27588	0.139	0.349	0	6	INPP4A
0	-0.277214	0.183	0.455	0	6	ERBB2IP
0	-0.27816	0.081	0.272	0	6	OSBPL9
0	-0.278587	0.084	0.261	0	6	UBR1
0	-0.279546	0.11	0.334	0	6	RHOQ
0	-0.27996	0.133	0.349	0	6	AGO3
0	-0.28217	0.091	0.274	0	6	CUL5
0	-0.282949	0.097	0.333	0	6	HERC2
0	-0.283748	0.079	0.258	0	6	RECK
0	-0.284264	0.134	0.384	0	6	ETNK1
0	-0.287073	0.092	0.302	0	6	WAPL
0	-0.287265	0.083	0.283	0	6	PAK2
0	-0.287709	0.161	0.439	0	6	KIAA1109
0	-0.287849	0.099	0.32	0	6	GPBP1L1
0	-0.288269	0.169	0.484	0	6	TNRC18
0	-0.288337	0.135	0.363	0	6	GPRIN3
0	-0.288501	0.078	0.266	0	6	CEP192
0	-0.289182	0.147	0.361	0	6	STAT3
0	-0.289628	0.135	0.37	0	6	TSPAN14
0	-0.28965	0.096	0.288	0	6	BTRC
0	-0.289658	0.081	0.255	0	6	FBXO42
0	-0.290189	0.291	0.646	0	6	SHTN1
0	-0.291131	0.078	0.265	0	6	LMBRD1
0	-0.293807	0.159	0.431	0	6	TRAK1
0	-0.293882	0.109	0.317	0	6	FOXJ3
0	-0.294843	0.084	0.271	0	6	PPA2
0	-0.295495	0.194	0.438	0	6	IL17RA
0	-0.295745	0.101	0.292	0	6	ANKIB1
0	-0.295916	0.093	0.273	0	6	XRN2
0	-0.297458	0.072	0.252	0	6	AUH
0	-0.29775	0.13	0.347	0	6	TBC1D2B
0	-0.2982	0.106	0.293	0	6	AGTPBP1
0	-0.298286	0.142	0.4	0	6	NT5C2
0	-0.299258	0.079	0.26	0	6	ZNF33A
0	-0.299419	0.109	0.352	0	6	HECTD2
0	-0.299779	0.091	0.306	0	6	PTPN12
0	-0.300615	0.082	0.255	0	6	SMAP1
0	-0.301997	0.123	0.36	0	6	MBNL2
0	-0.304774	0.081	0.31	0	6	CCDC50
0	-0.304983	0.095	0.324	0	6	SOAT1
0	-0.305113	0.074	0.272	0	6	GRAMD1B
0	-0.305899	0.142	0.422	0	6	UBR5
0	-0.306752	0.162	0.401	0	6	VOPP1
0	-0.307069	0.107	0.338	0	6	ARPC2
0	-0.307209	0.167	0.493	0	6	PUM1
0	-0.308457	0.072	0.269	0	6	TAX1BP1
0	-0.308467	0.072	0.251	0	6	CBR4
0	-0.308499	0.104	0.293	0	6	ACYP2
0	-0.308627	0.075	0.27	0	6	MBTD1
0	-0.309104	0.074	0.26	0	6	HTT
0	-0.309857	0.091	0.286	0	6	RAP1GAP2
0	-0.309925	0.079	0.28	0	6	GAPVD1
0	-0.310665	0.16	0.436	0	6	LARP4B
0	-0.312678	0.17	0.465	0	6	GNB1
0	-0.313405	0.13	0.372	0	6	JPX
0	-0.313886	0.081	0.282	0	6	ZMYND11
0	-0.314576	0.113	0.314	0	6	ACSL4
0	-0.31498	0.143	0.386	0	6	PARP14
0	-0.315366	0.16	0.409	0	6	PKD2
0	-0.315553	0.077	0.26	0	6	ATP11B
0	-0.316323	0.09	0.318	0	6	ATG4C
0	-0.31641	0.082	0.275	0	6	BIN2
0	-0.317108	0.153	0.398	0	6	MAN2A1
0	-0.318383	0.116	0.324	0	6	ADAM9
0	-0.319944	0.09	0.317	0	6	RSF1
0	-0.320208	0.17	0.46	0	6	ABI1
0	-0.320512	0.101	0.324	0	6	MAP3K3
0	-0.321253	0.196	0.444	0	6	SIK3
0	-0.321895	0.109	0.356	0	6	RABEP1
0	-0.322141	0.088	0.28	0	6	ZNF106
0	-0.323378	0.095	0.303	0	6	UBE2H
0	-0.323679	0.079	0.255	0	6	ATE1
0	-0.324343	0.093	0.358	0	6	MIS18BP1
0	-0.324655	0.079	0.285	0	6	NEMF
0	-0.324836	0.119	0.328	0	6	CUL1
0	-0.326835	0.087	0.298	0	6	GAB1
0	-0.326838	0.084	0.298	0	6	PSPC1
0	-0.327178	0.091	0.281	0	6	IBTK
0	-0.327327	0.089	0.282	0	6	CAPZA2
0	-0.328054	0.164	0.413	0	6	KIAA0226L
0	-0.328665	0.113	0.355	0	6	SPG11
0	-0.329008	0.126	0.396	0	6	PEAK1
0	-0.329054	0.099	0.327	0	6	YTHDC2
0	-0.329649	0.154	0.459	0	6	APPL2
0	-0.329863	0.123	0.372	0	6	RNF145
0	-0.329908	0.115	0.346	0	6	VAV1
0	-0.330551	0.101	0.303	0	6	STK10
0	-0.331239	0.1	0.323	0	6	TNKS
0	-0.332263	0.101	0.302	0	6	CLEC16A
0	-0.332966	0.126	0.341	0	6	RBMS1
0	-0.334222	0.09	0.309	0	6	TLK1
0	-0.334274	0.095	0.293	0	6	PHF14
0	-0.334397	0.128	0.392	0	6	ZCCHC11
0	-0.334466	0.169	0.45	0	6	NFAT5
0	-0.334565	0.072	0.281	0	6	SOS2
0	-0.33562	0.089	0.324	0	6	CNTRL
0	-0.336224	0.102	0.313	0	6	UBE2D2
0	-0.336683	0.08	0.268	0	6	ZNF124
0	-0.338015	0.085	0.285	0	6	APAF1
0	-0.339338	0.081	0.274	0	6	ME2
0	-0.339949	0.101	0.342	0	6	LSM14A
0	-0.340529	0.225	0.592	0	6	IFNGR1
0	-0.34148	0.08	0.293	0	6	RAB12
0	-0.341572	0.086	0.304	0	6	HERC3
0	-0.341628	0.097	0.325	0	6	GLG1
0	-0.34176	0.314	0.649	0	6	NAIP
0	-0.343369	0.436	0.718	0	6	FMNL2
0	-0.344308	0.065	0.261	0	6	KDM7A
0	-0.347346	0.153	0.468	0	6	KIAA1033
0	-0.348253	0.183	0.487	0	6	WNK1
0	-0.348601	0.078	0.267	0	6	KIF13B
0	-0.349787	0.1	0.345	0	6	LONP2
0	-0.350952	0.068	0.272	0	6	CHD6
0	-0.351456	0.095	0.329	0	6	HECTD1
0	-0.351934	0.129	0.383	0	6	ZFAND6
0	-0.352607	0.103	0.303	0	6	ATP13A3
0	-0.352624	0.074	0.291	0	6	PHF3
0	-0.352765	0.058	0.252	0	6	ARHGAP35
0	-0.353235	0.068	0.255	0	6	GLCE
0	-0.353584	0.066	0.278	0	6	HSPBAP1
0	-0.354186	0.076	0.258	0	6	GOLPH3
0	-0.355628	0.139	0.373	0	6	ATP11A
0	-0.35632	0.116	0.349	0	6	TSC22D2
0	-0.357196	0.11	0.339	0	6	KIAA2026
0	-0.357203	0.131	0.404	0	6	TAOK1
0	-0.357696	0.086	0.326	0	6	ARHGAP17
0	-0.357699	0.093	0.32	0	6	USP25
0	-0.357732	0.09	0.325	0	6	PCMTD1
0	-0.357749	0.143	0.376	0	6	HDAC4
0	-0.357881	0.113	0.338	0	6	PCNX
0	-0.358387	0.062	0.28	0	6	CLEC2D
0	-0.358828	0.106	0.34	0	6	RAP1GDS1
0	-0.358847	0.102	0.355	0	6	STAG2
0	-0.359364	0.085	0.299	0	6	ADAP2
0	-0.359491	0.075	0.262	0	6	RAB6A
0	-0.359539	0.099	0.352	0	6	PSME4
0	-0.361232	0.124	0.346	0	6	SCAPER
0	-0.361705	0.11	0.35	0	6	MAN1A1
0	-0.361804	0.076	0.282	0	6	SPOPL
0	-0.364633	0.176	0.489	0	6	ITSN2
0	-0.365083	0.175	0.466	0	6	CCDC88A
0	-0.365168	0.097	0.299	0	6	RPS6KC1
0	-0.366473	0.108	0.342	0	6	AVL9
0	-0.366854	0.15	0.448	0	6	C20orf194
0	-0.367029	0.086	0.31	0	6	SEC24B
0	-0.368294	0.095	0.324	0	6	CDC27
0	-0.368581	0.115	0.385	0	6	LRMP
0	-0.370499	0.139	0.416	0	6	STK4
0	-0.37059	0.087	0.28	0	6	ACBD6
0	-0.371075	0.135	0.451	0	6	NCKAP1L
0	-0.371178	0.079	0.294	0	6	SP3
0	-0.371606	0.133	0.393	0	6	EPB41
0	-0.371814	0.313	0.697	0	6	PREX1
0	-0.373934	0.099	0.344	0	6	RC3H1
0	-0.374693	0.086	0.303	0	6	TFCP2
0	-0.375259	0.141	0.421	0	6	ARID1A
0	-0.375465	0.081	0.275	0	6	CCSER2
0	-0.377837	0.101	0.342	0	6	UBE3C
0	-0.378259	0.078	0.27	0	6	TLE4
0	-0.378807	0.083	0.285	0	6	ARHGAP32
0	-0.379025	0.085	0.303	0	6	CAST
0	-0.379359	0.06	0.253	0	6	HOOK3
0	-0.379389	0.137	0.417	0	6	ANKRD12
0	-0.379696	0.073	0.279	0	6	KIAA1147
0	-0.380454	0.136	0.384	0	6	EXOC6B
0	-0.381341	0.176	0.405	0	6	PPARD
0	-0.383992	0.074	0.26	0	6	UBE2R2
0	-0.384407	0.092	0.35	0	6	TMEM65
0	-0.385532	0.093	0.334	0	6	CUL3
0	-0.387016	0.08	0.298	0	6	SMARCC1
0	-0.387198	0.143	0.451	0	6	TRIP12
0	-0.387302	0.081	0.291	0	6	ARFIP1
0	-0.387413	0.084	0.322	0	6	ADAM17
0	-0.387452	0.075	0.29	0	6	DMXL1
0	-0.387616	0.067	0.274	0	6	EPC2
0	-0.38815	0.079	0.278	0	6	SIPA1L3
0	-0.388345	0.128	0.402	0	6	PBRM1
0	-0.389131	0.089	0.329	0	6	SNX2
0	-0.38934	0.059	0.285	0	6	ZNF846
0	-0.38984	0.173	0.417	0	6	POU2F2
0	-0.390855	0.149	0.445	0	6	SMARCA2
0	-0.390898	0.136	0.436	0	6	OSBPL3
0	-0.394111	0.081	0.306	0	6	TRAPPC8
0	-0.395479	0.213	0.585	0	6	FMNL3
0	-0.3955	0.084	0.324	0	6	USP9X
0	-0.395538	0.137	0.372	0	6	MSR1
0	-0.395862	0.24	0.638	0	6	IL6ST
0	-0.395952	0.107	0.327	0	6	SLC2A13
0	-0.396439	0.136	0.429	0	6	PPP1R12A
0	-0.397779	0.117	0.389	0	6	USP3
0	-0.398032	0.102	0.356	0	6	UBR2
0	-0.398468	0.138	0.434	0	6	FRYL
0	-0.398804	0.102	0.338	0	6	BMPR2
0	-0.399163	0.081	0.302	0	6	ZZZ3
0	-0.399813	0.101	0.327	0	6	RALGAPA1
0	-0.399964	0.103	0.317	0	6	AIG1
0	-0.400109	0.226	0.539	0	6	SPIDR
0	-0.40192	0.109	0.358	0	6	ATAD2B
0	-0.403783	0.087	0.324	0	6	COL4A3BP
0	-0.403917	0.102	0.322	0	6	FNBP1L
0	-0.404303	0.137	0.363	0	6	RBPJ
0	-0.404317	0.101	0.358	0	6	CTNNA1
0	-0.405577	0.096	0.354	0	6	MTMR3
0	-0.406123	0.076	0.278	0	6	ERP44
0	-0.407127	0.092	0.322	0	6	SNX9
0	-0.407344	0.1	0.369	0	6	SAMHD1
0	-0.408158	0.198	0.505	0	6	RAB1A
0	-0.408214	0.143	0.42	0	6	LRRFIP1
0	-0.408989	0.094	0.316	0	6	PPP2R2A
0	-0.409402	0.131	0.407	0	6	CX3CR1
0	-0.409481	0.133	0.416	0	6	RFX3
0	-0.40993	0.08	0.308	0	6	RNF38
0	-0.410666	0.112	0.394	0	6	BPTF
0	-0.411167	0.076	0.292	0	6	RP11-248J23.7
0	-0.411732	0.122	0.364	0	6	LRRK2
0	-0.412962	0.126	0.409	0	6	RAB2A
0	-0.413187	0.058	0.281	0	6	CARD11
0	-0.413729	0.127	0.395	0	6	CHD1
0	-0.413795	0.095	0.315	0	6	FBXW11
0	-0.414718	0.073	0.275	0	6	SLMAP
0	-0.415969	0.183	0.526	0	6	PPP6R3
0	-0.416547	0.245	0.571	0	6	RB1
0	-0.416771	0.171	0.489	0	6	ADRBK2
0	-0.416954	0.129	0.409	0	6	VPS13D
0	-0.417774	0.225	0.615	0	6	BAZ2B
0	-0.419023	0.09	0.331	0	6	AFTPH
0	-0.419768	0.102	0.369	0	6	ATXN2
0	-0.420295	0.074	0.281	0	6	PHACTR4
0	-0.420385	0.107	0.365	0	6	MAP4K3
0	-0.420652	0.115	0.409	0	6	CREBBP
0	-0.421483	0.108	0.363	0	6	GPBP1
0	-0.421551	0.085	0.328	0	6	POLK
0	-0.423021	0.07	0.292	0	6	CRLF3
0	-0.423663	0.101	0.348	0	6	TRPM7
0	-0.425007	0.176	0.524	0	6	PUM2
0	-0.425291	0.087	0.292	0	6	INTS6
0	-0.426196	0.095	0.3	0	6	AP000476.1
0	-0.426413	0.065	0.26	0	6	KPNA3
0	-0.428334	0.095	0.379	0	6	IL18
0	-0.428894	0.095	0.336	0	6	MSN
0	-0.430061	0.116	0.414	0	6	NCOR1
0	-0.430297	0.07	0.279	0	6	CDC73
0	-0.43044	0.107	0.342	0	6	SLC25A13
0	-0.430873	0.143	0.423	0	6	NFE2L2
0	-0.431863	0.119	0.366	0	6	ATXN10
0	-0.433164	0.127	0.422	0	6	CDC42SE2
0	-0.433277	0.063	0.255	0	6	CNTLN
0	-0.43353	0.07	0.275	0	6	RFX7
0	-0.433625	0.094	0.355	0	6	PHKB
0	-0.43463	0.114	0.374	0	6	GPATCH8
0	-0.434666	0.115	0.442	0	6	IL13RA1
0	-0.435254	0.077	0.279	0	6	METTL15
0	-0.435647	0.121	0.41	0	6	NSF
0	-0.435824	0.06	0.268	0	6	MFSD14C
0	-0.435963	0.092	0.324	0	6	MAP2K1
0	-0.436188	0.105	0.37	0	6	ATP9B
0	-0.436218	0.086	0.312	0	6	OSBPL8
0	-0.43641	0.077	0.276	0	6	MCPH1
0	-0.436605	0.096	0.292	0	6	CPM
0	-0.436791	0.052	0.293	0	6	RP11-489O18.1
0	-0.43732	0.064	0.271	0	6	STAMBPL1
0	-0.438918	0.189	0.435	0	6	TBC1D14
0	-0.439282	0.092	0.342	0	6	POU2F1
0	-0.439841	0.128	0.435	0	6	RALGAPA2
0	-0.440395	0.121	0.382	0	6	FBXW7
0	-0.440461	0.193	0.465	0	6	GOLGA4
0	-0.440464	0.124	0.401	0	6	ARIH1
0	-0.440767	0.094	0.349	0	6	SWAP70
0	-0.44119	0.306	0.686	0	6	PALD1
0	-0.441202	0.063	0.269	0	6	SLC38A9
0	-0.4429	0.092	0.344	0	6	PDS5B
0	-0.443219	0.107	0.333	0	6	PRKD3
0	-0.443754	0.164	0.485	0	6	PPP3CA
0	-0.444554	0.073	0.299	0	6	BMPR1A
0	-0.445991	0.077	0.322	0	6	TET3
0	-0.446472	0.117	0.341	0	6	GTDC1
0	-0.446835	0.123	0.427	0	6	RIN2
0	-0.44823	0.079	0.344	0	6	TBC1D9
0	-0.45001	0.103	0.376	0	6	TMEM131
0	-0.451825	0.102	0.407	0	6	CCND3
0	-0.452175	0.097	0.362	0	6	XRCC5
0	-0.452437	0.142	0.488	0	6	ROCK1
0	-0.453818	0.135	0.384	0	6	FNIP2
0	-0.453882	0.175	0.481	0	6	MIR99AHG
0	-0.454439	0.058	0.286	0	6	FBXL20
0	-0.455203	0.132	0.395	0	6	RANBP9
0	-0.455995	0.072	0.283	0	6	RCOR1
0	-0.456236	0.162	0.507	0	6	SENP6
0	-0.456962	0.686	0.897	0	6	SLC1A3
0	-0.457388	0.126	0.413	0	6	SOS1
0	-0.458278	0.102	0.359	0	6	MTDH
0	-0.459934	0.108	0.359	0	6	PHF20
0	-0.460607	0.101	0.372	0	6	DNAJC13
0	-0.461402	0.186	0.533	0	6	ARHGAP21
0	-0.461585	0.103	0.374	0	6	EPC1
0	-0.462219	0.1	0.369	0	6	SMAD2
0	-0.46246	0.103	0.404	0	6	ST3GAL6
0	-0.463071	0.171	0.448	0	6	DCAF6
0	-0.463562	0.102	0.372	0	6	ITCH
0	-0.464105	0.141	0.409	0	6	PACSIN2
0	-0.465024	0.079	0.284	0	6	ATP11C
0	-0.465958	0.14	0.466	0	6	PDS5A
0	-0.466016	0.083	0.321	0	6	CNOT4
0	-0.466207	0.076	0.312	0	6	SCFD1
0	-0.466573	0.096	0.356	0	6	TBCK
0	-0.466656	0.098	0.303	0	6	ZEB1
0	-0.466799	0.219	0.594	0	6	MKLN1
0	-0.466869	0.094	0.347	0	6	RIC1
0	-0.467114	0.152	0.494	0	6	PCM1
0	-0.467303	0.13	0.399	0	6	REL
0	-0.467603	0.076	0.31	0	6	TOP1
0	-0.467724	0.09	0.333	0	6	STRBP
0	-0.467898	0.134	0.475	0	6	ATRX
0	-0.468377	0.084	0.318	0	6	ITPR1
0	-0.468419	0.212	0.539	0	6	TCF4
0	-0.468426	0.123	0.43	0	6	CNOT2
0	-0.468514	0.102	0.332	0	6	RLF
0	-0.469255	0.128	0.449	0	6	BRWD1
0	-0.470068	0.082	0.332	0	6	NUTM2B-AS1
0	-0.470267	0.06	0.284	0	6	CACUL1
0	-0.470344	0.105	0.389	0	6	RNF216
0	-0.470979	0.085	0.332	0	6	JARID2
0	-0.472061	0.116	0.417	0	6	VPS8
0	-0.472177	0.069	0.308	0	6	PARP4
0	-0.472989	0.146	0.497	0	6	HELZ
0	-0.472989	0.1	0.362	0	6	RAPH1
0	-0.473099	0.157	0.488	0	6	GNG7
0	-0.473188	0.112	0.391	0	6	RAB7A
0	-0.473456	0.084	0.32	0	6	OSBPL1A
0	-0.474642	0.148	0.428	0	6	NFIA
0	-0.475595	0.15	0.486	0	6	TIAM1
0	-0.476917	0.137	0.459	0	6	CDK13
0	-0.478117	0.127	0.459	0	6	CSF2RA
0	-0.478401	0.162	0.507	0	6	KMT2E
0	-0.47844	0.095	0.326	0	6	GPD2
0	-0.47941	0.17	0.518	0	6	KDM2A
0	-0.479437	0.214	0.59	0	6	USP34
0	-0.479766	0.209	0.565	0	6	SP100
0	-0.479842	0.074	0.3	0	6	DLEU1
0	-0.481575	0.071	0.296	0	6	PPP2R5E
0	-0.481642	0.114	0.369	0	6	WDR7
0	-0.481777	0.129	0.431	0	6	SETD5
0	-0.482147	0.16	0.506	0	6	SETX
0	-0.482472	0.143	0.48	0	6	PHIP
0	-0.482631	0.207	0.542	0	6	AAK1
0	-0.482639	0.093	0.355	0	6	TANK
0	-0.482992	0.1	0.376	0	6	PPP2R5C
0	-0.483678	0.132	0.451	0	6	KAT6A
0	-0.484258	0.089	0.341	0	6	NBAS
0	-0.484818	0.084	0.294	0	6	SCLT1
0	-0.48572	0.095	0.36	0	6	MYOF
0	-0.487082	0.083	0.346	0	6	ATXN7
0	-0.487581	0.101	0.351	0	6	NLK
0	-0.487791	0.111	0.371	0	6	HLA-DRB1
0	-0.487942	0.058	0.263	0	6	OSTF1
0	-0.487959	0.103	0.378	0	6	UBR3
0	-0.488185	0.077	0.292	0	6	RNGTT
0	-0.488517	0.104	0.395	0	6	FAM13B
0	-0.489101	0.126	0.412	0	6	LINC00486
0	-0.48994	0.069	0.324	0	6	TLK2
0	-0.490006	0.128	0.431	0	6	ITFG1
0	-0.490378	0.151	0.504	0	6	EPS15
0	-0.491045	0.102	0.327	0	6	LINC01094
0	-0.491273	0.111	0.358	0	6	ANOS1
0	-0.491336	0.12	0.429	0	6	MOB1B
0	-0.491493	0.156	0.419	0	6	RPS6KA2
0	-0.491684	0.128	0.403	0	6	NR3C1
0	-0.491849	0.089	0.331	0	6	ASXL2
0	-0.493225	0.075	0.286	0	6	E2F3
0	-0.493623	0.119	0.447	0	6	RICTOR
0	-0.49364	0.102	0.402	0	6	ZNF652
0	-0.493664	0.111	0.434	0	6	ATF7IP
0	-0.494993	0.187	0.477	0	6	PIK3AP1
0	-0.495082	0.09	0.376	0	6	CBL
0	-0.495119	0.092	0.352	0	6	STRN3
0	-0.498256	0.131	0.444	0	6	MLLT10
0	-0.498584	0.106	0.434	0	6	USP24
0	-0.498869	0.086	0.369	0	6	FEZ2
0	-0.49902	0.083	0.333	0	6	CH17-189H20.1
0	-0.499046	0.081	0.317	0	6	WWC2
0	-0.499072	0.211	0.609	0	6	SLC4A7
0	-0.499575	0.096	0.361	0	6	HMBOX1
0	-0.499962	0.056	0.255	0	6	SNX24
0	-0.500705	0.121	0.414	0	6	MKL1
0	-0.503019	0.079	0.309	0	6	ATXN7L1
0	-0.503878	0.088	0.369	0	6	ARFGEF1
0	-0.503941	0.083	0.375	0	6	EP300
0	-0.50561	0.136	0.478	0	6	HNRNPC
0	-0.505796	0.059	0.275	0	6	CDK8
0	-0.505835	0.077	0.287	0	6	ATG10
0	-0.506101	0.232	0.636	0	6	CEP170
0	-0.50702	0.077	0.29	0	6	ITGA9
0	-0.507916	0.141	0.426	0	6	FBXL17
0	-0.50979	0.18	0.57	0	6	STX7
0	-0.510191	0.361	0.757	0	6	FTX
0	-0.510921	0.055	0.268	0	6	C12orf75
0	-0.511448	0.234	0.624	0	6	NUMB
0	-0.511582	0.082	0.301	0	6	ABL1
0	-0.511896	0.121	0.447	0	6	TET2
0	-0.512421	0.214	0.605	0	6	TBL1XR1
0	-0.512863	0.089	0.315	0	6	EXOC6
0	-0.513486	0.097	0.385	0	6	ACTR3
0	-0.513802	0.161	0.398	0	6	SPATA6
0	-0.514177	0.178	0.472	0	6	RAPGEF2
0	-0.51501	0.17	0.458	0	6	SND1
0	-0.515012	0.041	0.265	0	6	PELI2
0	-0.515203	0.106	0.383	0	6	RNF111
0	-0.516275	0.068	0.325	0	6	ARRB1
0	-0.516624	0.053	0.27	0	6	FAM49A
0	-0.517632	0.071	0.328	0	6	GATAD2B
0	-0.517934	0.095	0.337	0	6	AMBRA1
0	-0.518674	0.046	0.252	0	6	RASSF3
0	-0.518706	0.105	0.373	0	6	BTBD7
0	-0.51899	0.14	0.496	0	6	SNX13
0	-0.519117	0.119	0.361	0	6	SNCA
0	-0.521025	0.115	0.396	0	6	B3GNT5
0	-0.521351	0.116	0.398	0	6	SLC39A11
0	-0.521402	0.189	0.551	0	6	PLCG2
0	-0.52213	0.178	0.535	0	6	LY86
0	-0.522299	0.19	0.595	0	6	RNF130
0	-0.522392	0.139	0.401	0	6	ASCC3
0	-0.523221	0.177	0.487	0	6	SOCS6
0	-0.523586	0.111	0.384	0	6	MEF2C-AS1
0	-0.524823	0.093	0.403	0	6	GS1-114I9.3
0	-0.526356	0.158	0.542	0	6	ZNF638
0	-0.526954	0.11	0.441	0	6	UTRN
0	-0.527668	0.269	0.686	0	6	LPCAT2
0	-0.52768	0.102	0.38	0	6	THADA
0	-0.527784	0.067	0.328	0	6	UBL3
0	-0.527856	0.106	0.334	0	6	XKR6
0	-0.528193	0.182	0.533	0	6	NCOA1
0	-0.528663	0.08	0.291	0	6	INVS
0	-0.529185	0.068	0.306	0	6	FAM102B
0	-0.529189	0.092	0.345	0	6	SRPK2
0	-0.529282	0.066	0.312	0	6	MAP3K1
0	-0.529554	0.064	0.282	0	6	KBTBD12
0	-0.531111	0.068	0.278	0	6	KIAA0922
0	-0.531221	0.153	0.47	0	6	CH17-437K3.1
0	-0.532512	0.15	0.465	0	6	SH3BGRL
0	-0.533326	0.128	0.473	0	6	PARP8
0	-0.533566	0.185	0.548	0	6	TTC17
0	-0.533633	0.139	0.506	0	6	UBE2K
0	-0.533947	0.15	0.484	0	6	GNB4
0	-0.534246	0.064	0.328	0	6	SUZ12
0	-0.534443	0.164	0.486	0	6	KLHL5
0	-0.534583	0.112	0.43	0	6	AKAP10
0	-0.535053	0.076	0.32	0	6	PRIM2
0	-0.537869	0.281	0.557	0	6	ELL2
0	-0.538975	0.054	0.293	0	6	CD2AP
0	-0.539608	0.133	0.368	0	6	SUPT3H
0	-0.539854	0.09	0.346	0	6	STX8
0	-0.540017	0.1	0.401	0	6	ZNF644
0	-0.540233	0.083	0.361	0	6	ATRN
0	-0.541148	0.16	0.44	0	6	PRKCB
0	-0.542065	0.146	0.489	0	6	WIPF1
0	-0.542496	0.108	0.403	0	6	BRAF
0	-0.542768	0.112	0.422	0	6	SSH1
0	-0.543828	0.162	0.53	0	6	NCOA3
0	-0.544135	0.145	0.493	0	6	CTBP2
0	-0.545113	0.091	0.394	0	6	MED13
0	-0.546638	0.146	0.461	0	6	TTC7A
0	-0.548355	0.186	0.606	0	6	PKN2
0	-0.548927	0.079	0.365	0	6	KIF16B
0	-0.549205	0.085	0.386	0	6	PTBP3
0	-0.549608	0.15	0.48	0	6	COG5
0	-0.54982	0.125	0.469	0	6	CLASP1
0	-0.550627	0.112	0.417	0	6	ELF2
0	-0.552319	0.148	0.441	0	6	FNDC3B
0	-0.552514	0.075	0.334	0	6	XPR1
0	-0.552984	0.134	0.496	0	6	PIK3R5
0	-0.553058	0.106	0.411	0	6	ACTR2
0	-0.554466	0.136	0.504	0	6	WASF2
0	-0.554474	0.12	0.396	0	6	ENTPD1-AS1
0	-0.555077	0.106	0.423	0	6	UBAC2
0	-0.555525	0.166	0.476	0	6	DTNB
[truncated: 1,331 more rows]

## Sheet: DEGs_cluster_to_clust1
DEGs significantly differentiating the given cluster compared to cluster 1 (deemed most homeostatic)
Gene	p_val	avg_logFC	pct.1	pct.2	p_val_adj	cluster
CH507-513H4.1	0	0.506839	0.454	0.498	0	2
CH507-528H12.1	0	0.463683	0.236	0.258	0	2
MEG3	0	0.398216	0.107	0.114	0	2
STAB1	0	0.343693	0.22	0.261	0	2
DPP7	0	0.257609	0.1	0.12	0	2
SNRNP70	0	0.251165	0.231	0.3	0	2
SRRM2	0	0.232451	0.321	0.421	0	2
BIN1	0	0.231765	0.383	0.47	0	2
HSP90AB1	0	0.224571	0.119	0.137	0	2
KAT2A	0	0.223549	0.108	0.134	0	2
GRID2	5.70387e-131	-0.220999	0.377	0.463	1.75143e-126	2
RP11-624C23.1	0	-0.225059	0.271	0.483	0	2
HIF1A	0	-0.225507	0.286	0.492	0	2
FAM177B	0	-0.225556	0.182	0.358	0	2
CCDC26	0	-0.242502	0.124	0.233	0	2
SPP1	0	-0.249535	0.515	0.649	0	2
TMEM163	0	-0.26476	0.207	0.355	0	2
SRGN	0	-0.269491	0.239	0.388	0	2
SLC2A3	0	-0.292706	0.107	0.2	0	2
CD163	0	1.04132	0.336	0.101	0	3
STARD13	0	0.981266	0.573	0.275	0	3
CPM	0	0.945162	0.517	0.305	0	3
DIRC3	0	0.916664	0.175	0.032	0	3
IQGAP2	0	0.91288	0.288	0.079	0	3
ZNF804A	0	0.897551	0.248	0.058	0	3
DPYD	0	0.824207	0.674	0.373	0	3
TPRG1	0	0.816278	0.218	0.074	0	3
GPNMB	0	0.791534	0.204	0.036	0	3
NHSL1	0	0.690783	0.586	0.421	0	3
APOE	0	0.673991	0.631	0.451	0	3
MITF	0	0.654386	0.483	0.281	0	3
PTPRG	1.03135e-171	0.654033	0.168	0.101	3.16687e-167	3
ATG7	0	0.637122	0.786	0.623	0	3
F13A1	4.95477e-261	0.631046	0.148	0.054	1.52141e-256	3
FMN1	0	0.577485	0.752	0.633	0	3
FTL	0	0.568064	0.556	0.445	0	3
ACSL1	0	0.556317	0.491	0.346	0	3
NAMPT	1.7434e-150	0.555657	0.161	0.106	5.35329e-146	3
KCNMA1	0	0.549297	0.833	0.711	0	3
SAMD4A	0	0.529176	0.429	0.292	0	3
TNFAIP2	0	0.528507	0.232	0.097	0	3
EYA2	0	0.528068	0.103	0.009	0	3
MYO1E	0	0.519492	0.448	0.328	0	3
MAFB	0	0.511842	0.207	0.084	0	3
ASAH1	0	0.50765	0.485	0.341	0	3
UGCG	0	0.506103	0.432	0.324	0	3
SH3PXD2A	0	0.503197	0.178	0.056	0	3
PRKCE	1.15384901148017e-314	0.49399	0.355	0.245	3.54300877465102e-310	3
MCTP1	0	0.485379	0.129	0.036	0	3
NPL	0	0.483199	0.671	0.557	0	3
PLXNC1	0	0.48179	0.162	0.057	0	3
FTH1	3.06681e-81	0.47998	0.241	0.204	9.41696e-77	3
MGAT1	1.97626258336499e-323	0.467351	0.318	0.21	6.06831188848053e-319	3
ABCA1	5.24306e-300	0.465395	0.309	0.187	1.60994e-295	3
TANC2	0	0.459806	0.665	0.572	0	3
RP11-142C4.6	0	0.455547	0.117	0.027	0	3
DMXL2	0	0.45518	0.369	0.252	0	3
FRMD4B	0	0.451326	0.708	0.574	0	3
MSR1	0	0.435356	0.507	0.406	0	3
THRB	1.85525e-226	0.432972	0.128	0.046	5.69674e-222	3
IQGAP1	1.65532e-286	0.431999	0.189	0.08	5.08283e-282	3
SDCBP	1.35847e-269	0.426435	0.274	0.173	4.1713e-265	3
FCHO2	4.03826e-284	0.419994	0.34	0.277	1.23999e-279	3
LINC00278	4.56296e-154	0.409065	0.166	0.118	1.4011e-149	3
FPR3	1.36163e-307	0.404976	0.149	0.048	4.18103e-303	3
CD163L1	2.00249e-215	0.398386	0.177	0.08	6.14884e-211	3
SPIRE1	1.53089e-252	0.397248	0.292	0.192	4.70074e-248	3
TGFBI	5.0836e-298	0.392092	0.116	0.034	1.56097e-293	3
IL15	5.19675e-212	0.390092	0.212	0.108	1.59571e-207	3
SUSD1	1.31644e-222	0.387526	0.209	0.125	4.04227e-218	3
HRH1	1.79535e-252	0.386475	0.103	0.029	5.51281e-248	3
GK	3.36016e-179	0.384594	0.239	0.173	1.03177e-174	3
APOC1	6.1062e-173	0.383666	0.203	0.116	1.87497e-168	3
FNIP2	5.56445e-282	0.379454	0.496	0.417	1.70862e-277	3
GAS7	3.56083e-233	0.379006	0.403	0.292	1.09339e-228	3
PEAK1	1.86544e-273	0.373261	0.512	0.428	5.728e-269	3
MS4A4A	1.02786e-232	0.371988	0.208	0.122	3.15613e-228	3
SPATS2L	3.59235e-176	0.37031	0.285	0.189	1.10307e-171	3
FAM110B	1.32224e-120	0.36059	0.225	0.159	4.06008e-116	3
RBM47	0	0.360259	0.798	0.729	0	3
MAN1A1	3.84942e-202	0.357785	0.458	0.388	1.182e-197	3
LITAF	4.30718e-212	0.357241	0.216	0.128	1.32256e-207	3
MERTK	2.04322e-275	0.352662	0.662	0.581	6.27393e-271	3
MS4A4E	1.36698e-184	0.351957	0.144	0.074	4.19744e-180	3
ARHGAP18	8.39982e-193	0.347539	0.317	0.234	2.57925e-188	3
NOTCH2	8.49001e-227	0.347032	0.318	0.227	2.60694e-222	3
ESR1	1.4155e-163	0.345755	0.212	0.121	4.34642e-159	3
EDA	2.71106e-158	0.345678	0.368	0.284	8.32458e-154	3
RPL13	4.8747e-176	0.344468	0.362	0.29	1.49683e-171	3
ZNF331	1.11353e-87	0.342608	0.162	0.137	3.41921e-83	3
C20orf194	1.60845475259361e-311	0.339664	0.575	0.495	4.93892e-307	3
NRP1	3.3761e-141	0.332007	0.299	0.211	1.03667e-136	3
PLXND1	6.80564e-194	0.331624	0.236	0.157	2.08974e-189	3
MYO1D	4.69644e-152	0.330923	0.101	0.047	1.44209e-147	3
IFI44L	2.80746e-117	0.329642	0.304	0.227	8.6206e-113	3
RPLP1	1.45009e-124	0.326275	0.292	0.227	4.45265e-120	3
ARID5B	7.80115e-142	0.325859	0.28	0.213	2.39542e-137	3
PPARG	1.57576e-133	0.324744	0.251	0.181	4.83854e-129	3
PDE4DIP	1.18126e-150	0.319889	0.254	0.196	3.62717e-146	3
LIPA	1.23132e-158	0.31653	0.261	0.186	3.78089e-154	3
RGL1	1.61623e-115	0.316063	0.302	0.226	4.96278e-111	3
FCGR2A	1.03264e-179	0.315247	0.424	0.328	3.17083e-175	3
TXNRD1	9.4791e-164	0.311386	0.28	0.205	2.91065e-159	3
MYO5A	1.56485e-208	0.309537	0.452	0.374	4.80503e-204	3
SNX24	2.10345e-174	0.307467	0.363	0.287	6.45885e-170	3
RPL10	6.95041e-156	0.30622	0.285	0.229	2.13419e-151	3
RPS12	1.01426e-137	0.305838	0.176	0.12	3.11438e-133	3
RNF144B	6.11784e-119	0.305624	0.31	0.263	1.87855e-114	3
FARP1	6.76522e-129	0.30157	0.243	0.174	2.07733e-124	3
CEBPD	2.98123e-98	0.300798	0.316	0.246	9.15415e-94	3
DUSP10	8.90726e-155	0.298931	0.133	0.066	2.73506e-150	3
FKBP5	1.15267e-185	0.297076	0.803	0.736	3.5394e-181	3
SLC18B1	6.77951e-185	0.296542	0.248	0.19	2.08171e-180	3
RPS27A	4.19453e-120	0.296476	0.235	0.173	1.28797e-115	3
ITSN1	5.40273e-130	0.29644	0.221	0.169	1.65896e-125	3
TPCN1	3.58111e-164	0.295364	0.324	0.247	1.09962e-159	3
MTSS1	8.9303e-174	0.29482	0.646	0.567	2.74214e-169	3
RPL28	1.14986e-117	0.287547	0.261	0.197	3.53075e-113	3
ZBTB16	1.84409e-91	0.2869	0.31	0.252	5.66248e-87	3
RPS2	6.70915e-128	0.284093	0.239	0.183	2.06011e-123	3
PDGFC	5.414e-149	0.282587	0.401	0.342	1.66242e-144	3
GPD2	6.0001e-164	0.281648	0.421	0.357	1.84239e-159	3
PSAP	1.61435e-224	0.28163	0.585	0.53	4.95701e-220	3
KCNJ5	1.36351e-174	0.281413	0.119	0.053	4.18681e-170	3
MS4A6A	5.33874e-167	0.279757	0.498	0.44	1.63931e-162	3
B2M	2.28241e-199	0.27969	0.544	0.5	7.00836e-195	3
CYTH1	1.55556e-172	0.278263	0.426	0.366	4.77652e-168	3
RPL19	3.66213e-102	0.277961	0.18	0.129	1.12449e-97	3
ATG16L2	4.84773e-168	0.276999	0.34	0.278	1.48854e-163	3
RPL32	5.59369e-105	0.276138	0.16	0.11	1.7176e-100	3
GSAP	1.11271e-193	0.276062	0.467	0.402	3.41669e-189	3
MFSD1	8.95867e-186	0.274238	0.379	0.318	2.75085e-181	3
RPS15	7.25601e-100	0.271707	0.205	0.149	2.22803e-95	3
ABCC5	7.60609e-146	0.271589	0.24	0.182	2.33553e-141	3
RPL11	2.14466e-114	0.270246	0.216	0.163	6.58539e-110	3
DENND4C	1.88037e-182	0.269293	0.399	0.35	5.77387e-178	3
TPT1	1.38162e-112	0.266793	0.263	0.223	4.2424e-108	3
LYVE1	3.34354e-83	0.26646	0.14	0.093	1.02667e-78	3
RPL41	4.87151e-106	0.266067	0.188	0.135	1.49585e-101	3
EEF1A1	8.23761e-132	0.265016	0.255	0.205	2.52944e-127	3
NRP2	4.98247e-134	0.264862	0.212	0.152	1.52992e-129	3
SERINC5	1.16335e-117	0.264212	0.18	0.123	3.57217e-113	3
PLA2G7	1.75535e-117	0.264111	0.171	0.117	5.38997e-113	3
MAMDC2	3.12324e-109	0.264091	0.168	0.113	9.59022e-105	3
RNF13	2.16864e-212	0.263085	0.611	0.559	6.65902e-208	3
RPL8	2.02297e-105	0.259945	0.165	0.114	6.21172e-101	3
GNA13	1.54559e-115	0.259608	0.339	0.305	4.7459e-111	3
EPB41L3	1.58913e-140	0.25957	0.53	0.525	4.87957e-136	3
RASSF3	1.0861e-126	0.259495	0.32	0.27	3.33498e-122	3
RBPJ	6.01377e-133	0.258927	0.442	0.394	1.84659e-128	3
RAB20	1.13801e-108	0.258846	0.172	0.122	3.49437e-104	3
EPS15	8.84016e-192	0.258431	0.625	0.57	2.71446e-187	3
HSD17B4	1.80775e-118	0.25673	0.259	0.206	5.55087e-114	3
SIPA1L1	2.3576e-94	0.255209	0.419	0.41	7.23926e-90	3
UBXN2B	2.32181e-125	0.252461	0.28	0.238	7.12935e-121	3
CREG1	3.6305e-137	0.251746	0.248	0.197	1.11478e-132	3
NEAT1	2.45385e-246	0.250101	0.977	0.971	7.5348e-242	3
TMSB10	2.61859e-88	0.249739	0.232	0.193	8.04063e-84	3
RPL7A	5.16549e-105	0.249683	0.188	0.142	1.58612e-100	3
BNIP3L	5.98701e-72	0.248263	0.268	0.231	1.83837e-67	3
PARVG	2.1209e-165	0.247623	0.273	0.233	6.51244e-161	3
RPS18	7.55877e-100	0.247488	0.162	0.11	2.32099e-95	3
ADGRG6	5.05586e-100	0.246959	0.117	0.072	1.55245e-95	3
CTSL	1.703e-117	0.246431	0.134	0.083	5.22923e-113	3
MFHAS1	9.05474e-103	0.245891	0.106	0.058	2.78035e-98	3
CLEC5A	2.00816e-88	0.245861	0.142	0.088	6.16624e-84	3
RPS3	1.20781e-94	0.245265	0.204	0.157	3.70871e-90	3
AP2A2	2.94419e-129	0.244949	0.245	0.198	9.04044e-125	3
STAB1	2.95189e-95	0.243616	0.299	0.261	9.06407e-91	3
TMEM144	5.66206e-87	0.243526	0.141	0.091	1.73859e-82	3
RALGAPA2	1.51298e-185	0.242024	0.521	0.488	4.64576e-181	3
RPL29	1.51351e-98	0.240875	0.138	0.096	4.64739e-94	3
FAU	2.5229e-89	0.240306	0.17	0.124	7.74681e-85	3
TNFRSF14	9.71179e-112	0.23893	0.108	0.064	2.9821e-107	3
RPS14	3.09512e-102	0.238759	0.193	0.147	9.50386e-98	3
RPS23	5.24329e-78	0.238636	0.166	0.12	1.61e-73	3
RASGEF1B	1.98324e-143	0.237847	0.536	0.492	6.08972e-139	3
RPL36	1.27616e-82	0.234215	0.146	0.098	3.91857e-78	3
KLF7	5.68868e-90	0.233272	0.242	0.189	1.74677e-85	3
IFI44	5.91834e-105	0.232737	0.215	0.166	1.81729e-100	3
SLC2A9	1.1022e-112	0.232426	0.281	0.233	3.38441e-108	3
RP11-106M3.2	4.02381e-115	0.231512	0.236	0.202	1.23555e-110	3
ASAP1	3.72511e-113	0.230274	0.424	0.379	1.14383e-108	3
SQSTM1	2.43662e-93	0.229198	0.187	0.138	7.48189e-89	3
FCER1G	3.05522e-92	0.2287	0.218	0.168	9.38134e-88	3
LGMN	1.98882e-121	0.227735	0.155	0.126	6.10687e-117	3
RPS28	1.00551e-75	0.227721	0.22	0.172	3.08752e-71	3
PARVB	4.1375e-77	0.225091	0.19	0.139	1.27046e-72	3
CST3	5.34177e-64	0.223852	0.256	0.224	1.64024e-59	3
ATP1B3	2.12843e-89	0.223802	0.209	0.168	6.53554e-85	3
SEC14L1	1.08356e-123	0.223781	0.407	0.373	3.32718e-119	3
CD83	2.16286e-35	0.222875	0.12	0.089	6.64128e-31	3
COL4A3BP	4.7863e-144	0.222163	0.394	0.359	1.46968e-139	3
CD68	8.07857e-102	0.221665	0.16	0.114	2.48061e-97	3
RNF130	3.00527e-170	0.220647	0.681	0.647	9.22798e-166	3
CLEC9A	2.01014e-115	-0.220286	0.09	0.168	6.17235e-111	3
CARD11	3.31639e-137	-0.221596	0.231	0.344	1.01833e-132	3
MIR99AHG	2.89225e-144	-0.222297	0.436	0.565	8.88093e-140	3
SPECC1	1.66621e-151	-0.222581	0.402	0.534	5.11626e-147	3
AZIN2	2.22329e-115	-0.222865	0.125	0.211	6.82684e-111	3
FOS	1.45056e-55	-0.224396	0.106	0.161	4.4541e-51	3
APBA2	1.34598e-145	-0.225475	0.038	0.106	4.13297e-141	3
HK2	1.94519e-209	-0.225936	0.154	0.277	5.9729e-205	3
SMURF1	5.91634e-145	-0.226041	0.324	0.45	1.81667e-140	3
ATP8B4	7.18291e-254	-0.226811	0.756	0.871	2.20558e-249	3
AMOT	6.47996e-133	-0.228313	0.04	0.106	1.98974e-128	3
LRIG1	1.83886e-147	-0.22888	0.057	0.133	5.64641e-143	3
STAMBPL1	2.95994e-136	-0.231803	0.22	0.332	9.08878e-132	3
ABR	1.68204e-205	-0.234544	0.766	0.859	5.16487e-201	3
SREBF2	5.47596e-129	-0.23476	0.165	0.265	1.68145e-124	3
APMAP	3.88724e-148	-0.236788	0.247	0.367	1.19361e-143	3
GARNL3	1.22675e-139	-0.237644	0.218	0.331	3.76685e-135	3
HAMP	3.87185e-52	-0.237703	0.12	0.176	1.18889e-47	3
GALNT2	7.66054e-175	-0.23778	0.522	0.658	2.35224e-170	3
AUTS2	1.44744e-211	-0.240654	0.551	0.698	4.4445e-207	3
PTK2	8.44041e-161	-0.241827	0.321	0.454	2.59171e-156	3
FAM157C	5.56703e-124	-0.242834	0.231	0.34	1.70941e-119	3
GAREM1	4.34474e-153	-0.243144	0.346	0.477	1.3341e-148	3
IL1RAP	2.77647e-127	-0.243287	0.239	0.35	8.52543e-123	3
PPP6R2	5.29663e-172	-0.243829	0.355	0.495	1.62638e-167	3
CAMK2D	2.87548e-174	-0.244975	0.481	0.621	8.82944e-170	3
PAK1	1.67601e-154	-0.245505	0.216	0.336	5.14634e-150	3
LINC00578	1.10002e-135	-0.246866	0.105	0.195	3.37773e-131	3
CTC-575N7.1	1.99842e-77	-0.247499	0.085	0.146	6.13635e-73	3
ZNRF2	3.69966e-156	-0.247885	0.389	0.523	1.13602e-151	3
EMB	1.46596e-171	-0.248438	0.183	0.303	4.50138e-167	3
PLPP1	1.03459e-141	-0.249526	0.168	0.274	3.17682e-137	3
LINC01091	1.14976e-85	-0.249622	0.125	0.198	3.53045e-81	3
ZFP36L1	2.28278e-132	-0.250373	0.647	0.744	7.00952e-128	3
SP140	8.21638e-135	-0.250467	0.121	0.216	2.52292e-130	3
COTL1	1.28334e-157	-0.251789	0.257	0.383	3.94063e-153	3
CSF1R	6.32376e-257	-0.253726	0.625	0.775	1.94177e-252	3
SIPA1L2	1.74615e-171	-0.254614	0.406	0.546	5.36172e-167	3
KCNMB1	3.21666e-153	-0.255101	0.087	0.179	9.87709e-149	3
CACNA1A	1.44965e-187	-0.25603	0.273	0.411	4.45131e-183	3
MMRN1	1.9965e-144	-0.256803	0.041	0.111	6.13046e-140	3
PFKFB3	1.98251e-142	-0.257118	0.284	0.407	6.0875e-138	3
LPCAT2	1.64329e-255	-0.257156	0.635	0.781	5.04588e-251	3
SRGAP2C	3.6174e-298	-0.259112	0.706	0.846	1.11076e-293	3
MIR503HG	4.87645e-142	-0.260103	0.068	0.15	1.49736e-137	3
NCK2	1.58666e-221	-0.260667	0.555	0.706	4.87201e-217	3
USP6NL	5.09701e-197	-0.262058	0.467	0.616	1.56509e-192	3
GAK	3.96475e-154	-0.2627	0.2	0.318	1.21742e-149	3
EML4	4.87253e-191	-0.264971	0.469	0.615	1.49616e-186	3
P3H2	7.90624e-155	-0.267052	0.243	0.367	2.42769e-150	3
HS3ST4	5.08067e-305	-0.267492	0.761	0.886	1.56007e-300	3
SPNS2	6.93933e-173	-0.267511	0.172	0.292	2.13079e-168	3
LINC01141	3.24744e-178	-0.267724	0.248	0.382	9.9716e-174	3
MIR222HG	8.52374e-139	-0.268021	0.111	0.205	2.6173e-134	3
RUNX1	1.0191e-241	-0.268192	0.738	0.852	3.12925e-237	3
CHST11	0	-0.268232	0.896	0.962	0	3
SORL1	0	-0.268307	0.834	0.927	0	3
KCNMB2-AS1	2.74505e-115	-0.268427	0.144	0.235	8.42894e-111	3
SESN3	2.07112e-156	-0.268677	0.204	0.324	6.35959e-152	3
PCNXL2	1.61255e-230	-0.268935	0.517	0.673	4.95149e-226	3
LIPC	4.154e-155	-0.269484	0.081	0.172	1.27553e-150	3
PTCHD4	2.8861e-96	-0.270897	0.123	0.201	8.86206e-92	3
HIVEP3	1.23121e-201	-0.273065	0.509	0.657	3.78054e-197	3
TTC7A	8.73161e-178	-0.27377	0.395	0.538	2.68113e-173	3
STK17A	4.04286e-159	-0.276552	0.103	0.202	1.2414e-154	3
FAM149A	2.57558e-269	-0.276938	0.462	0.637	7.90857e-265	3
MLXIPL	1.32435e-212	-0.278863	0.205	0.344	4.06654e-208	3
OSBPL6	1.81571e-157	-0.279304	0.14	0.248	5.57533e-153	3
SRGAP2B	0	-0.279493	0.811	0.922	0	3
MIR646HG	2.32411e-170	-0.28032	0.411	0.55	7.13641e-166	3
2021-03-03	2.72094e-185	-0.281618	0.312	0.455	8.35491e-181	3
RP11-489O18.1	1.63141e-196	-0.28318	0.24	0.379	5.0094e-192	3
C4orf19	1.0048e-151	-0.284324	0.085	0.176	3.08533e-147	3
PLCXD3	1.05794e-129	-0.285066	0.059	0.133	3.24852e-125	3
TLR10	1.65609e-186	-0.285252	0.079	0.179	5.0852e-182	3
HEATR5B	1.68121e-194	-0.288314	0.316	0.462	5.16231e-190	3
LRRK1	3.62604e-235	-0.290881	0.509	0.666	1.11341e-230	3
CYFIP1	9.85610248108807e-315	-0.293357	0.659	0.808	3.0264148278429e-310	3
BHLHE41	4.09173e-261	-0.293862	0.451	0.623	1.25641e-256	3
SEMA4D	1.12539e-212	-0.293891	0.227	0.372	3.45563e-208	3
RUNX2	5.46873e-253	-0.294847	0.485	0.651	1.67923e-248	3
IL6ST	1.82739e-262	-0.295204	0.586	0.74	5.6112e-258	3
B3GNT5	1.13105e-210	-0.296599	0.32	0.473	3.47301e-206	3
LHFPL2	5.09707e-303	-0.297479	0.67	0.817	1.56511e-298	3
TMEM163	1.62394e-129	-0.299471	0.242	0.355	4.98647e-125	3
ARHGAP22	2.10752e-283	-0.30273	0.65	0.791	6.47135e-279	3
RP11-96H19.1	5.94309e-122	-0.303959	0.117	0.205	1.82488e-117	3
LINC01268	1.92906e-203	-0.307528	0.148	0.275	5.92338e-199	3
SETBP1	3.07782e-166	-0.312508	0.239	0.368	9.45074e-162	3
MEF2C	0	-0.312835	0.849	0.947	0	3
FAM129A	2.30959e-149	-0.316524	0.236	0.357	7.09183e-145	3
UST	3.51016e-193	-0.32073	0.221	0.358	1.07783e-188	3
ADAMTSL2	3.45098e-213	-0.321335	0.098	0.213	1.05966e-208	3
RTTN	9.11678e-148	-0.321626	0.361	0.488	2.7994e-143	3
CTC-436P18.3	2.18081e-242	-0.323672	0.03	0.121	6.69641e-238	3
CH17-437K3.1	3.91698e-221	-0.32386	0.392	0.55	1.20275e-216	3
IRF8	1.23572e-176	-0.327439	0.272	0.408	3.79441e-172	3
FOXN3	0	-0.328331	0.895	0.97	0	3
SRGAP2	0	-0.328968	0.901	0.978	0	3
PTPRE	0	-0.329247	0.634	0.796	0	3
ANKRD44	0	-0.333606	0.837	0.929	0	3
HTRA1	1.22805e-209	-0.333812	0.202	0.342	3.77085e-205	3
BLNK	2.67610657069911e-319	-0.334093	0.519	0.697	8.21725283598869e-315	3
SH3RF3	0	-0.334341	0.657	0.819	0	3
IGSF21	4.3929e-294	-0.335919	0.407	0.59	1.34889e-289	3
DOCK8	0	-0.33668	0.886	0.966	0	3
PIP5K1B	2.05539e-205	-0.337056	0.154	0.284	6.31128e-201	3
INPP5D	0	-0.339333	0.719	0.865	0	3
ADAM28	0	-0.340525	0.729	0.878	0	3
PALD1	0	-0.341091	0.611	0.782	0	3
PTPN14	1.41945e-190	-0.342511	0.085	0.189	4.35857e-186	3
JAZF1	0	-0.344783	0.687	0.843	0	3
SDK1	0	-0.345005	0.477	0.667	0	3
SLC2A5	1.16311e-224	-0.345026	0.412	0.571	3.57144e-220	3
RP11-588H23.3	1.56050462696806e-310	-0.35255	0.218	0.393	4.79169e-306	3
MRC2	5.57347e-245	-0.352811	0.105	0.234	1.71139e-240	3
SPP1	8.43071e-216	-0.359053	0.496	0.649	2.58873e-211	3
ZEB1	8.73361e-217	-0.36325	0.224	0.37	2.68174e-212	3
MCF2L	0	-0.365442	0.353	0.556	0	3
CECR2	3.58046e-275	-0.366939	0.051	0.163	1.09942e-270	3
ST6GAL1	0	-0.367238	0.843	0.943	0	3
CA8	7.38086e-180	-0.368503	0.055	0.143	2.26637e-175	3
CCDC26	4.20941e-114	-0.376367	0.143	0.233	1.29254e-109	3
KBTBD12	7.4154e-292	-0.379393	0.189	0.354	2.27697e-287	3
ITPR2	0	-0.379508	0.859	0.962	0	3
KLF12	2.05918e-239	-0.382637	0.118	0.249	6.32292e-235	3
APBB1IP	0	-0.388856	0.824	0.941	0	3
FRMD4A	0	-0.39008	0.924	0.975	0	3
CPED1	0	-0.391089	0.508	0.715	0	3
BIN1	5.75561e-259	-0.394732	0.302	0.47	1.76732e-254	3
CGNL1	2.73574e-208	-0.399967	0.063	0.164	8.40037e-204	3
C3	0	-0.400068	0.557	0.765	0	3
ERC2	1.83849e-169	-0.40756	0.123	0.231	5.64528e-165	3
TENM4	0	-0.412272	0.295	0.494	0	3
SERPINB9	9.72333e-300	-0.41366	0.329	0.511	2.98565e-295	3
KCNQ3	0	-0.416049	0.71	0.87	0	3
RP11-187O7.3	2.79316e-142	-0.420563	0.106	0.198	8.57668e-138	3
TMEM156	0	-0.423012	0.343	0.543	0	3
SLC2A3	1.62547e-104	-0.434287	0.119	0.2	4.99116e-100	3
AC008697.1	1.66753e-264	-0.446507	0.087	0.215	5.12033e-260	3
TIAM1	0	-0.45584	0.368	0.587	0	3
RP11-115J23.1	0	-0.456675	0.042	0.179	0	3
DENND3	0	-0.457834	0.586	0.777	0	3
RASSF8	0	-0.479765	0.428	0.633	0	3
PRDM11	5.38114068496223e-318	-0.483934	0.091	0.235	1.6523330587245e-313	3
CACNB4	0	-0.492071	0.259	0.453	0	3
P2RY12	0	-0.497063	0.486	0.725	0	3
C12orf75	0	-0.498925	0.143	0.327	0	3
OXR1	0	-0.522012	0.648	0.828	0	3
KHDRBS3	0	-0.536754	0.352	0.57	0	3
ABCC4	0	-0.536843	0.572	0.801	0	3
FOXP2	0	-0.601862	0.428	0.738	0	3
CX3CR1	0	-0.607924	0.267	0.51	0	3
RP11-707A18.1	0	-0.618829	0.338	0.645	0	3
TANC1	0	-0.660887	0.18	0.427	0	3
TLN2	0	-0.672598	0.294	0.6	0	3
XACT	0	-0.689963	0.082	0.226	0	3
PRKCA	0	-0.782133	0.404	0.708	0	3
KCNIP1	0	-0.786863	0.197	0.485	0	3
SYNDIG1	0	-0.837406	0.403	0.752	0	3
RP11-480C22.1	0	-0.84282	0.137	0.42	0	3
RASGEF1C	0	-0.849385	0.25	0.569	0	3
NAV3	0	-0.862186	0.535	0.873	0	3
ST6GALNAC3	0	-0.868087	0.48	0.806	0	3
GRID2	0	-0.939655	0.224	0.463	0	3
FTH1	0	2.90988	0.796	0.204	0	4
FTL	0	2.60621	0.952	0.445	0	4
RPL19	0	2.25473	0.79	0.129	0	4
RPL32	0	2.10461	0.748	0.11	0	4
RPS24	0	2.02807	0.802	0.183	0	4
RPS27A	0	1.99364	0.756	0.173	0	4
TPT1	0	1.98536	0.792	0.223	0	4
TMSB10	0	1.98476	0.773	0.193	0	4
RPL11	0	1.94846	0.75	0.163	0	4
PLEKHA7	0	1.93517	0.673	0.101	0	4
RPLP1	0	1.90541	0.76	0.227	0	4
RPS23	0	1.89898	0.656	0.12	0	4
RPS4X	0	1.79893	0.567	0.064	0	4
RPS15	0	1.78845	0.729	0.149	0	4
RPS27	0	1.75642	0.649	0.098	0	4
RPS6	0	1.75478	0.646	0.108	0	4
RPL23A	0	1.7411	0.638	0.08	0	4
RPS8	0	1.73864	0.678	0.142	0	4
RPS25	0	1.73588	0.659	0.103	0	4
MT2A	0	1.72069	0.152	0.029	0	4
RPLP2	0	1.68423	0.691	0.145	0	4
RPL28	0	1.66172	0.724	0.197	0	4
RPL37A	0	1.6546	0.674	0.147	0	4
RPS12	0	1.63792	0.536	0.12	0	4
RPL8	0	1.61845	0.591	0.114	0	4
RPS18	0	1.61357	0.594	0.11	0	4
RPS11	0	1.59256	0.666	0.129	0	4
GAPDH	0	1.5919	0.455	0.102	0	4
RPL10	0	1.5683	0.661	0.229	0	4
RPL13	0	1.56619	0.749	0.29	0	4
FAU	0	1.54051	0.603	0.124	0	4
EEF1A1	0	1.53301	0.668	0.205	0	4
RPL14	0	1.52941	0.563	0.083	0	4
ATP5E	0	1.52375	0.561	0.085	0	4
OOEP	0	1.52345	0.574	0.093	0	4
RPL41	0	1.51873	0.565	0.135	0	4
MECOM	0	1.51101	0.513	0.04	0	4
BAIAP2L1	0	1.50106	0.43	0.059	0	4
RPL35	0	1.48561	0.6	0.116	0	4
NACA	0	1.46528	0.606	0.125	0	4
TMSB4X	0	1.46181	0.881	0.513	0	4
RPS2	0	1.45029	0.571	0.183	0	4
RPS14	0	1.44776	0.579	0.147	0	4
RPS3	0	1.44213	0.598	0.157	0	4
RPL29	0	1.42481	0.472	0.096	0	4
RPL38	0	1.41412	0.535	0.07	0	4
RPL37	0	1.40886	0.624	0.152	0	4
AIF1	0	1.40221	0.532	0.119	0	4
RPL30	0	1.39628	0.519	0.124	0	4
RPL6	0	1.38666	0.556	0.129	0	4
UBA52	0	1.37016	0.536	0.08	0	4
RPL13A	0	1.32438	0.603	0.158	0	4
RPL34	0	1.29802	0.498	0.116	0	4
RPS20	0	1.2782	0.519	0.096	0	4
RPL23	0	1.27579	0.518	0.094	0	4
TXNRD1	0	1.27493	0.581	0.205	0	4
EEF1B2	0	1.26896	0.424	0.072	0	4
UQCRB	0	1.24468	0.445	0.044	0	4
RPL36	0	1.22945	0.473	0.098	0	4
YBX1	0	1.20773	0.44	0.102	0	4
RPS13	0	1.2045	0.37	0.057	0	4
APOO	0	1.2037	0.425	0.089	0	4
RPL3	0	1.19591	0.501	0.114	0	4
RPS7	0	1.18193	0.428	0.104	0	4
EIF1	0	1.18162	0.472	0.123	0	4
RPL35A	0	1.14662	0.41	0.08	0	4
RPL7A	0	1.14304	0.491	0.142	0	4
APOC1	0	1.13274	0.402	0.116	0	4
RPS15A	0	1.12974	0.405	0.081	0	4
RPL27	0	1.12143	0.417	0.069	0	4
MAMDC2	0	1.10361	0.463	0.113	0	4
RPS19	0	1.10262	0.661	0.325	0	4
PFDN5	0	1.09566	0.42	0.079	0	4
NBEAL1	0	1.08429	0.599	0.25	0	4
RPL10A	0	1.08296	0.384	0.069	0	4
RPL12	0	1.08107	0.401	0.092	0	4
RPL15	0	1.07554	0.416	0.095	0	4
PTMA	0	1.05941	0.454	0.14	0	4
SERF2	0	1.05459	0.474	0.153	0	4
RPS16	0	1.0514	0.408	0.103	0	4
RPL27A	0	1.04976	0.433	0.083	0	4
BDNF-AS	0	1.02447	0.396	0.068	0	4
RPL31	0	1.01943	0.456	0.118	0	4
TOMM7	0	1.00477	0.36	0.047	0	4
AMBRA1	0	1.00302	0.649	0.349	0	4
RPS9	0	1.00183	0.489	0.156	0	4
RPL21	0	0.993084	0.367	0.086	0	4
RPL4	0	0.978482	0.364	0.063	0	4
RPL7	0	0.967758	0.34	0.052	0	4
CTC-471J1.9	0	0.956668	0.311	0.025	0	4
RPL5	0	0.930508	0.435	0.145	0	4
S100A11	0	0.906575	0.338	0.09	0	4
TUBA1B	0	0.886489	0.412	0.197	0	4
SIK3	0	0.884055	0.734	0.458	0	4
TBC1D3P1-DHX40P1	0	0.874793	0.261	0.015	0	4
RPL18	0	0.860216	0.471	0.192	0	4
RPL36AL	0	0.858172	0.29	0.036	0	4
RPS5	0	0.830757	0.319	0.072	0	4
GNB2L1	0	0.827111	0.381	0.119	0	4
RPS29	0	0.803346	0.372	0.126	0	4
RPS28	0	0.800774	0.427	0.172	0	4
S100A8	0	0.766611	0.159	0.035	0	4
COX7C	0	0.756655	0.26	0.038	0	4
TMA7	0	0.743224	0.28	0.066	0	4
RPLP0	0	0.722183	0.34	0.123	0	4
UBB	0	0.713543	0.216	0.037	0	4
RPS17	0	0.706636	0.28	0.063	0	4
CSTB	0	0.702938	0.234	0.04	0	4
RPL24	0	0.693083	0.271	0.057	0	4
SLC47A1	0	0.686396	0.246	0.05	0	4
TYROBP	0	0.679137	0.488	0.266	0	4
COMMD6	0	0.677817	0.238	0.05	0	4
ARMC9	0	0.672187	0.336	0.128	0	4
EEF1D	0	0.660444	0.325	0.111	0	4
BTF3	0	0.656975	0.235	0.046	0	4
HLA-DPB1	0	0.61602	0.407	0.226	0	4
S100A9	0	0.611368	0.144	0.024	0	4
UQCR10	0	0.61109	0.207	0.037	0	4
OST4	0	0.607272	0.199	0.033	0	4
ATP5G2	0	0.605141	0.29	0.105	0	4
ACTB	0	0.600495	0.601	0.435	0	4
SH3BGRL3	0	0.598669	0.19	0.039	0	4
MYL6	0	0.589829	0.258	0.087	0	4
COX4I1	0	0.580343	0.21	0.053	0	4
RP11-608O21.1	0	0.580142	0.181	0.026	0	4
ZNF90	0	0.57552	0.265	0.091	0	4
PFN1	0	0.568853	0.27	0.109	0	4
HAMP	2.51383e-242	0.568391	0.312	0.176	7.71898e-238	4
RPSA	0	0.566968	0.308	0.135	0	4
ATP5I	0	0.566873	0.208	0.051	0	4
GTF3A	0	0.563278	0.255	0.092	0	4
GPX1	0	0.561532	0.442	0.274	0	4
DBI	0	0.554814	0.176	0.029	0	4
APOE	7.44591e-294	0.554667	0.576	0.451	2.28634e-289	4
XPO5	0	0.553994	0.293	0.127	0	4
FCER1G	0	0.547873	0.324	0.168	0	4
C1QB	0	0.546165	0.647	0.492	0	4
C1QA	0	0.534978	0.502	0.339	0	4
ACTG1	0	0.532208	0.244	0.093	0	4
HSPB1	8.66261e-230	0.519221	0.22	0.1	2.65994e-225	4
UBC	1.07066e-210	0.514351	0.326	0.208	3.28757e-206	4
ATP5EP2	0	0.513471	0.156	0.01	0	4
VAMP8	0	0.513123	0.19	0.046	0	4
SERP1	0	0.512327	0.296	0.133	0	4
SNRPD2	0	0.504326	0.155	0.017	0	4
NDUFS5	0	0.499052	0.146	0.02	0	4
USMG5	0	0.498891	0.182	0.044	0	4
B2M	0	0.497801	0.645	0.5	0	4
CST3	5.8325e-236	0.497787	0.348	0.224	1.79093e-231	4
C1QC	0	0.482525	0.592	0.459	0	4
ATP5L	0	0.474622	0.198	0.068	0	4
HLA-DRA	0	0.472933	0.591	0.448	0	4
TCEB2	0	0.454527	0.149	0.027	0	4
RPL22	0	0.451048	0.174	0.045	0	4
BRI3	1.0787e-301	0.449897	0.284	0.151	3.31226e-297	4
RPS3A	0	0.444712	0.177	0.047	0	4
CD63	3.46879e-272	0.441784	0.25	0.127	1.06513e-267	4
PCBP1	0	0.436691	0.195	0.073	2.47936e-304	4
ATP5J	0	0.424767	0.148	0.034	0	4
SRP14	0	0.423041	0.141	0.031	0	4
C19orf53	0	0.420911	0.129	0.013	0	4
NAMPT	4.6099e-80	0.420626	0.15	0.106	1.41552e-75	4
CLIC1	0	0.420277	0.163	0.046	0	4
GUK1	0	0.418257	0.164	0.049	0	4
HLA-DPA1	9.70684e-257	0.415711	0.396	0.275	2.98058e-252	4
TMIGD3	3.65922e-271	0.411286	0.405	0.287	1.1236e-266	4
ANP32A	3.91553e-303	0.40664	0.51	0.377	1.2023e-298	4
DYNLL1	0	0.406287	0.123	0.026	0	4
CHCHD10	9.17319e-280	0.404009	0.172	0.063	2.81672e-275	4
BRK1	2.38755177589491e-312	0.40293	0.182	0.063	7.33122e-308	4
CFL1	4.98369e-250	0.399869	0.189	0.078	1.53029e-245	4
LDHA	2.05851e-223	0.399538	0.184	0.08	6.32085e-219	4
COX6B1	0	0.398692	0.15	0.042	0	4
IFITM3	0	0.397924	0.122	0.027	0	4
HCST	5.99069e-247	0.392032	0.18	0.072	1.8395e-242	4
PABPC1	0	0.39128	0.621	0.516	0	4
DAPK1	0	0.389457	0.112	0.017	0	4
NSA2	1.29035374553593e-313	0.38887	0.152	0.044	0	4
NOP10	0	0.384145	0.121	0.021	0	4
MZT2B	0	0.38284	0.135	0.03	0	4
NPC2	3.34107e-204	0.38044	0.235	0.131	1.02591e-199	4
GNG5	1.08498e-245	0.380356	0.163	0.062	3.33153e-241	4
HSP90AB1	3.8129e-122	0.37623	0.215	0.137	1.17079e-117	4
HSP90AA1	9.26699e-70	0.373504	0.283	0.223	2.84552e-65	4
PRELID1	6.55343e-270	0.367448	0.117	0.032	2.0123e-265	4
STEAP1B	3.46298e-193	0.366926	0.352	0.224	1.06334e-188	4
GMFG	5.5112e-224	0.365653	0.203	0.093	1.69227e-219	4
RPL22L1	2.96029e-291	0.363354	0.136	0.039	9.08987e-287	4
ALDOA	3.45671e-183	0.362912	0.134	0.056	1.06142e-178	4
COX20	3.71854e-207	0.355448	0.2	0.095	1.14182e-202	4
CD68	2.75595e-185	0.35544	0.211	0.114	8.46241e-181	4
COX7B	4.11577e-280	0.347992	0.127	0.035	1.26379e-275	4
ARPC3	3.84288e-189	0.345883	0.368	0.266	1.18e-184	4
RPS21	5.28999e-265	0.344482	0.136	0.042	1.62435e-260	4
C4orf3	9.94042e-234	0.342017	0.143	0.05	3.0523e-229	4
ATP5H	0	0.341437	0.111	0.021	0	4
PPIB	6.50574e-169	0.341256	0.191	0.098	1.99765e-164	4
UQCRQ	2.33786585904036e-314	0.340422	0.111	0.023	7.17865090676933e-310	4
RPS27L	4.76008e-159	0.339781	0.22	0.129	1.46163e-154	4
SAP18	2.81617418129511e-322	0.33897	0.114	0.023	8.64734444108475e-318	4
NDUFB4	8.9464e-253	0.338158	0.137	0.044	2.74708e-248	4
PPIA	2.04147e-193	0.336876	0.166	0.073	6.26854e-189	4
RP11-552D4.1	1.4504e-150	0.3348	0.203	0.121	4.4536e-146	4
PLEKHA6	4.78176400798519e-316	0.332788	0.101	0.018	1.46828845629193e-311	4
GPX4	1.52712e-182	0.331836	0.164	0.073	4.68918e-178	4
CHCHD3	8.86496e-217	0.32766	0.55	0.446	2.72207e-212	4
FXYD5	5.16015e-183	0.327497	0.151	0.066	1.58448e-178	4
H3F3B	1.89503e-145	0.326512	0.229	0.134	5.81887e-141	4
NDUFA1	6.64364e-285	0.326388	0.122	0.031	2.04e-280	4
CALR	3.12098e-117	0.326165	0.264	0.177	9.58328e-113	4
UQCRH	3.45121e-209	0.324562	0.143	0.054	1.05973e-204	4
ALOX5AP	6.13609e-136	0.322994	0.261	0.174	1.88415e-131	4
EIF3K	2.6463e-204	0.320156	0.156	0.063	8.12574e-200	4
POLR2J	0	0.319318	0.101	0.017	0	4
HLA-B	2.19955e-141	0.316004	0.425	0.342	6.75394e-137	4
AC018890.6	5.69941e-149	0.309979	0.227	0.133	1.75006e-144	4
EDF1	4.01107e-193	0.304618	0.135	0.051	1.23164e-188	4
SEPW1	2.026e-156	0.302764	0.144	0.063	6.22103e-152	4
CD163	2.29795e-94	0.302221	0.175	0.101	7.05607e-90	4
SEC61B	2.84212e-168	0.297719	0.135	0.056	8.72701e-164	4
SEC61G	1.03653e-239	0.297552	0.103	0.026	3.18277e-235	4
PRDX1	4.29438e-167	0.297285	0.108	0.039	1.31863e-162	4
PPP1R14B	1.54392e-225	0.296372	0.102	0.027	4.74077e-221	4
NPM1	2.4208e-171	0.293926	0.151	0.066	7.43331e-167	4
SSR4	8.48647e-189	0.293781	0.117	0.04	2.60585e-184	4
CHCHD2	3.82213e-180	0.291414	0.124	0.046	1.17362e-175	4
GYPC	1.63395e-129	0.291157	0.192	0.112	5.01722e-125	4
ACSL1	6.25379e-101	0.290857	0.441	0.346	1.92029e-96	4
EIF3G	6.7023e-231	0.290613	0.112	0.032	2.05801e-226	4
HSPA8	6.80098e-111	0.288635	0.131	0.064	2.08831e-106	4
NDUFC1	1.4284e-212	0.288222	0.106	0.03	4.38604e-208	4
GNAS	1.53707e-146	0.286725	0.535	0.444	4.71972e-142	4
POMP	3.15464e-132	0.284493	0.19	0.106	9.68664e-128	4
HSPH1	2.36739e-40	0.281604	0.248	0.21	7.26932e-36	4
HNRNPA1	4.91304e-119	0.279922	0.235	0.149	1.5086e-114	4
TPI1	1.36708e-143	0.279658	0.112	0.045	4.19777e-139	4
GSTP1	3.76328e-175	0.278761	0.105	0.035	1.15555e-170	4
EEF2	1.8313e-127	0.277648	0.153	0.078	5.62319e-123	4
C17orf89	6.79387e-176	0.27629	0.114	0.041	2.08613e-171	4
NDUFA12	1.35513e-170	0.271752	0.112	0.041	4.16106e-166	4
HSBP1	1.34971e-153	0.270634	0.122	0.049	4.14442e-149	4
PSMA7	2.83444e-149	0.269425	0.132	0.057	8.70342e-145	4
C14orf2	2.62275e-178	0.269161	0.112	0.038	8.0534e-174	4
TUBB	9.02819e-124	0.268954	0.141	0.071	2.7722e-119	4
TREM2	2.8951e-97	0.268659	0.234	0.161	8.88969e-93	4
HINT1	1.61558e-165	0.268464	0.109	0.039	4.96081e-161	4
BST2	8.44319e-95	0.267872	0.216	0.14	2.59257e-90	4
CD74	4.72081e-168	0.265958	0.825	0.785	1.44957e-163	4
COX6C	3.94189e-140	0.264971	0.12	0.051	1.2104e-135	4
TSPO	2.69935e-109	0.264904	0.154	0.082	8.28862e-105	4
HSP90B1	1.61977e-70	0.264875	0.281	0.213	4.97368e-66	4
SLC25A6	3.03404e-153	0.26395	0.124	0.05	9.31632e-149	4
NDUFA2	3.82972e-209	0.26098	0.102	0.029	1.17595e-204	4
SET	4.77912e-116	0.2586	0.135	0.068	1.46748e-111	4
PARK7	1.493e-148	0.256564	0.111	0.043	4.5844e-144	4
PCBP2	3.88355e-110	0.255408	0.382	0.3	1.19248e-105	4
HIF1A-AS2	7.88545e-36	0.254152	0.172	0.134	2.4213e-31	4
CALM1	3.42675e-90	0.251313	0.155	0.094	1.05222e-85	4
HSPA5	3.24414e-79	0.251117	0.208	0.134	9.96147e-75	4
CYBA	1.74956e-100	0.249336	0.464	0.403	5.37219e-96	4
RBFOX2	2.75533e-111	0.2487	0.139	0.069	8.46053e-107	4
HLA-A	5.67987e-89	0.247556	0.29	0.225	1.74406e-84	4
C1orf56	4.25936e-72	0.246899	0.21	0.144	1.30788e-67	4
SNHG8	5.00219e-100	0.243651	0.16	0.089	1.53597e-95	4
ZFAS1	1.72134e-103	0.242571	0.166	0.095	5.28554e-99	4
CD37	1.33906e-92	0.23789	0.258	0.189	4.11172e-88	4
RWDD1	7.36059e-133	0.234887	0.112	0.046	2.26014e-128	4
C1orf162	3.83552e-74	0.233282	0.221	0.154	1.17774e-69	4
CD81	1.07598e-76	0.231885	0.389	0.341	3.30391e-72	4
ARHGDIB	1.71594e-75	0.226802	0.263	0.201	5.26897e-71	4
LST1	4.04203e-80	0.226428	0.267	0.203	1.24114e-75	4
ENO1	3.86985e-62	0.22499	0.181	0.126	1.18828e-57	4
C19orf43	1.61469e-105	0.223288	0.117	0.056	4.95808e-101	4
RGS10	1.09302e-102	0.222475	0.5	0.436	3.35623e-98	4
GNA13	1.02468e-58	0.22232	0.331	0.305	3.1464e-54	4
HSPA1A	1.69443e-32	0.221942	0.425	0.38	5.20293e-28	4
CEBPD	3.19072e-44	0.221631	0.301	0.246	9.79742e-40	4
ATP8B4	1.36909e-201	-0.220201	0.777	0.871	4.20392e-197	4
2021-03-03	2.03391e-77	-0.220504	0.36	0.455	6.24534e-73	4
APPL2	7.14301e-117	-0.220561	0.423	0.544	2.19333e-112	4
NAV2	1.259e-45	-0.221218	0.226	0.292	3.86588e-41	4
SDK1	1.54053e-104	-0.221474	0.562	0.667	4.73034e-100	4
AOAH	3.31505e-155	-0.221933	0.639	0.756	1.01792e-150	4
PARK2	2.59991e-108	-0.223552	0.491	0.604	7.98329e-104	4
KIF26B	7.24804e-74	-0.224336	0.143	0.219	2.22558e-69	4
DSCAM	8.87317e-90	-0.224455	0.434	0.539	2.7246e-85	4
FAM149A	3.63435e-131	-0.2258	0.512	0.637	1.11596e-126	4
SOCS6	6.79438e-111	-0.228423	0.447	0.565	2.08628e-106	4
LRRK1	1.18368e-133	-0.229317	0.548	0.666	3.63459e-129	4
TBC1D4	1.53568e-112	-0.229681	0.415	0.534	4.71547e-108	4
INPP5D	2.77101e-216	-0.230662	0.766	0.865	8.50867e-212	4
ZBTB20	1.72037e-136	-0.231882	0.591	0.705	5.28258e-132	4
MIR99AHG	2.35692e-104	-0.232066	0.455	0.565	7.23716e-100	4
CYFIP1	1.06724e-183	-0.232147	0.696	0.808	3.27707e-179	4
NAALADL2	6.40785e-68	-0.232149	0.328	0.416	1.96759e-63	4
NCKAP5	9.45572e-102	-0.232411	0.409	0.521	2.90347e-97	4
DOCK4	0	-0.233645	0.969	0.991	0	4
FOXN3	0	-0.23392	0.92	0.97	0	4
ABR	4.05726e-208	-0.234757	0.764	0.859	1.24582e-203	4
CPED1	7.20689e-180	-0.235687	0.576	0.715	2.21295e-175	4
BLNK	2.45246e-169	-0.238049	0.562	0.697	7.53053e-165	4
APBB1IP	7.90632e-250	-0.239573	0.877	0.941	2.42772e-245	4
RP11-96H19.1	4.02568e-59	-0.240498	0.139	0.205	1.23613e-54	4
P3H2	3.59278e-95	-0.241175	0.264	0.367	1.1032e-90	4
RP11-588H23.3	5.4145e-106	-0.241907	0.282	0.393	1.66258e-101	4
CX3CR1	1.11645e-109	-0.243969	0.395	0.51	3.42817e-105	4
TLN2	9.324e-137	-0.246238	0.475	0.6	2.86303e-132	4
FMNL3	7.64554e-162	-0.247395	0.542	0.674	2.34764e-157	4
RASSF8	4.0861e-108	-0.251201	0.525	0.633	1.25468e-103	4
MIR646HG	1.06455e-101	-0.251516	0.443	0.55	3.26879e-97	4
DOCK8	0	-0.252476	0.914	0.966	0	4
ST6GAL1	7.00902415042264e-310	-0.253687	0.865	0.943	2.15219e-305	4
MEF2C	3.08688330141448e-312	-0.254837	0.88	0.947	9.47858e-308	4
HS3ST4	1.20648e-204	-0.256102	0.805	0.886	3.7046e-200	4
LINC01141	3.74844e-120	-0.257326	0.265	0.382	1.151e-115	4
RP11-489O18.1	3.40668e-122	-0.258547	0.262	0.379	1.04606e-117	4
HDAC9	1.16637e-198	-0.259859	0.721	0.834	3.58145e-194	4
TIAM1	5.21746e-139	-0.266213	0.461	0.587	1.60207e-134	4
ITPR2	0	-0.270265	0.902	0.962	0	4
ANKRD44	6.42285339593621e-323	-0.270307	0.855	0.929	1.97220136375617e-318	4
KCNQ3	1.93724e-225	-0.272436	0.776	0.87	5.94847e-221	4
ARHGAP22	8.40309e-232	-0.273031	0.661	0.791	2.58025e-227	4
TANC1	1.97297e-120	-0.277341	0.31	0.427	6.0582e-116	4
KBTBD12	7.88564e-134	-0.279917	0.233	0.354	2.42136e-129	4
CACNB4	9.10182e-122	-0.281538	0.333	0.453	2.7948e-117	4
SFMBT2	7.91529e-281	-0.283926	0.869	0.935	2.43047e-276	4
TENM4	2.36303e-149	-0.283961	0.359	0.494	7.2559e-145	4
PRDM11	1.62623e-113	-0.291768	0.14	0.235	4.99351e-109	4
FOXP2	5.51672e-219	-0.294472	0.598	0.738	1.69396e-214	4
ABCC4	6.61176e-263	-0.296828	0.666	0.801	2.03021e-258	4
AC008697.1	2.28483e-115	-0.297268	0.122	0.215	7.01581e-111	4
RTTN	3.81e-106	-0.298448	0.38	0.488	1.1699e-101	4
KHDRBS3	8.13971e-145	-0.311044	0.442	0.57	2.49938e-140	4
FRMD4A	0	-0.332802	0.94	0.975	0	4
KCNIP1	6.36221e-166	-0.345051	0.347	0.485	1.95358e-161	4
RP11-480C22.1	8.95981e-166	-0.346376	0.283	0.42	2.7512e-161	4
OXR1	1.97447e-258	-0.34929	0.72	0.828	6.0628e-254	4
RP11-707A18.1	1.26002e-257	-0.350561	0.476	0.645	3.86902e-253	4
P2RY12	7.09644e-303	-0.355817	0.554	0.725	2.17903e-298	4
ST6GALNAC3	0	-0.362519	0.652	0.806	0	4
RASGEF1C	3.96971e-226	-0.362867	0.409	0.569	1.21894e-221	4
XACT	3.06655e-75	-0.386158	0.149	0.226	9.41614e-71	4
NAV3	0	-0.399463	0.72	0.873	0	4
SYNDIG1	0	-0.433092	0.574	0.752	0	4
GRID2	1.4526e-172	-0.452515	0.323	0.463	4.46036e-168	4
HSP90AA1	0	2.23931	0.651	0.223	0	5
HSPH1	0	1.72923	0.502	0.21	0	5
CD83	0	1.70443	0.412	0.089	0	5
NAMPT	0	1.6269	0.37	0.106	0	5
SLC2A3	0	1.49925	0.538	0.2	0	5
SRGN	0	1.42913	0.754	0.388	0	5
FTH1	0	1.4047	0.465	0.204	0	5
DNAJB1	0	1.37982	0.299	0.056	0	5
HSPB1	0	1.36755	0.367	0.1	0	5
P4HA1	0	1.3365	0.68	0.452	0	5
UBC	0	1.30927	0.546	0.208	0	5
GLUL	0	1.30042	0.462	0.194	0	5
HIF1A	0	1.23844	0.749	0.492	0	5
RGS1	0	1.21477	0.714	0.32	0	5
GNA13	0	1.20468	0.552	0.305	0	5
HIF1A-AS2	0	1.2046	0.388	0.134	0	5
TFRC	0	1.17494	0.222	0.085	0	5
BCAS2	0	1.09891	0.184	0.035	0	5
DDIT4	0	1.09806	0.441	0.159	0	5
HSPA1A	0	1.08229	0.713	0.38	0	5
ACSL1	0	1.07586	0.605	0.346	0	5
DUSP1	0	1.06802	0.507	0.174	0	5
HIST1H2AC	0	1.05857	0.611	0.383	0	5
GPR183	0	1.05025	0.384	0.134	0	5
ZNF331	0	1.04264	0.243	0.137	0	5
SLC7A5	0	1.02844	0.323	0.124	0	5
SERPINE1	5.1506e-194	1.02793	0.107	0.043	1.58154e-189	5
HSP90AB1	0	1.02678	0.345	0.137	0	5
FAM13A	0	1.00025	0.653	0.562	0	5
HSPD1	0	0.970468	0.279	0.11	0	5
HMOX1	0	0.955109	0.264	0.104	0	5
PGK1	0	0.949557	0.407	0.201	0	5
PADI2	0	0.941245	0.592	0.423	0	5
RNF144B	0	0.940338	0.421	0.263	0	5
FOS	0	0.927705	0.423	0.161	0	5
VEGFA	0	0.924993	0.182	0.037	0	5
HSPA1B	0	0.916601	0.604	0.31	0	5
HK2	0	0.884503	0.386	0.277	0	5
ANKRD37	0	0.875286	0.149	0.028	0	5
ELL2	0	0.86955	0.665	0.605	0	5
PFKFB3	0	0.861806	0.583	0.407	0	5
H3F3B	0	0.850445	0.267	0.134	0	5
FAM110B	0	0.836115	0.31	0.159	0	5
SGK1	0	0.833814	0.471	0.326	0	5
TNFRSF1B	0	0.812928	0.523	0.371	0	5
PTGES3	0	0.812628	0.447	0.294	0	5
BNIP3L	0	0.811001	0.36	0.231	0	5
HIST1H2BJ	0	0.805889	0.173	0.038	0	5
CLEC2B	0	0.770912	0.208	0.076	0	5
RANBP2	0	0.762058	0.383	0.263	0	5
TMEM2	5.16853e-298	0.760579	0.193	0.081	1.58705e-293	5
UGCG	0	0.759022	0.411	0.324	0	5
SPP1	0	0.745139	0.754	0.649	0	5
RGS2	0	0.722981	0.167	0.035	0	5
BCAT1	0	0.707407	0.356	0.271	0	5
PRDM1	0	0.700603	0.24	0.093	0	5
HSPA8	6.40171e-276	0.698243	0.159	0.064	1.96571e-271	5
MALAT1	0	0.695345	0.995	0.995	0	5
INSIG1	4.77573927268668e-316	0.693689	0.116	0.028	1.46643850107117e-311	5
BAG3	1.97267e-275	0.693264	0.138	0.036	6.05727e-271	5
ERO1A	0	0.692682	0.251	0.137	0	5
CLK1	0	0.68707	0.437	0.297	0	5
CD69	1.55749e-243	0.685702	0.214	0.088	4.78242e-239	5
CTA-29F11.1	5.84045e-249	0.683994	0.198	0.083	1.79337e-244	5
FTL	5.21577e-299	0.683741	0.536	0.445	1.60155e-294	5
SIPA1L1	0	0.683432	0.496	0.41	0	5
OLR1	0	0.679656	0.546	0.416	0	5
CYTIP	0	0.672159	0.204	0.097	0	5
USP36	0	0.667186	0.218	0.107	0	5
GBE1	0	0.663361	0.359	0.296	0	5
ESYT2	0	0.658835	0.249	0.146	0	5
CXCR4	0	0.658318	0.156	0.032	0	5
IFRD1	2.72247e-306	0.650493	0.217	0.148	8.35963e-302	5
SDCBP	0	0.649663	0.292	0.173	0	5
PPP1R15A	0	0.645452	0.142	0.02	0	5
REL	0	0.636434	0.548	0.442	0	5
CDKN1A	3.15509e-305	0.634605	0.264	0.117	9.68802e-301	5
PER1	0	0.631011	0.237	0.091	0	5
HSPA6	1.4482e-195	0.630055	0.196	0.095	4.44685e-191	5
PAPOLG	0	0.628577	0.286	0.17	0	5
RAPGEF1	0	0.619142	0.72	0.681	0	5
MGAT1	0	0.618952	0.325	0.21	0	5
GAPDH	1.7637e-210	0.618248	0.194	0.102	5.41563e-206	5
CTSB	0	0.608701	0.668	0.619	0	5
FCGR2A	0	0.606099	0.445	0.328	0	5
RGS16	6.61289e-184	0.596317	0.168	0.073	2.03055e-179	5
MALT1	6.16495112880707e-319	0.595099	0.291	0.213	1.8930098936115e-314	5
SAT1	0	0.594402	0.631	0.577	0	5
IER5	3.21559e-243	0.588955	0.148	0.054	9.87379e-239	5
MXD1	1.31477e-241	0.584305	0.146	0.055	4.03713e-237	5
TRA2B	0	0.573782	0.378	0.302	0	5
NEAT1	0	0.569155	0.974	0.971	0	5
SYTL3	2.72696e-288	0.565502	0.333	0.252	8.37341e-284	5
HERPUD1	0	0.559536	0.389	0.297	0	5
ATP13A3	0	0.55652	0.403	0.352	0	5
HIST2H2BE	2.18225e-303	0.552525	0.286	0.158	6.70083e-299	5
FOSL2	5.64128923344728e-312	0.547632	0.102	0.013	1.73221e-307	5
LIMD1	2.87066e-260	0.546882	0.246	0.168	8.81465e-256	5
FAM49A	0	0.541844	0.388	0.299	0	5
TXNIP	2.52422e-230	0.539827	0.321	0.257	7.75087e-226	5
HIST1H2BG	4.33199e-266	0.533973	0.174	0.077	1.33018e-261	5
MXI1	1.03598e-212	0.533678	0.12	0.037	3.18107e-208	5
LPCAT1	5.20647e-282	0.527025	0.194	0.09	1.5987e-277	5
TAGAP	1.59154e-192	0.525656	0.168	0.107	4.88697e-188	5
MSN	0	0.521201	0.421	0.378	0	5
EPB41L3	0	0.520226	0.54	0.525	0	5
PDK3	5.91925e-299	0.517903	0.302	0.2	1.81756e-294	5
LINC-PINT	0	0.511502	0.685	0.613	0	5
CHSY1	5.25323e-300	0.510007	0.44	0.391	1.61306e-295	5
RIPK2	5.16648e-238	0.509011	0.209	0.116	1.58642e-233	5
RLF	0	0.508906	0.467	0.371	0	5
GADD45B	6.73692e-228	0.507929	0.104	0.026	2.06864e-223	5
SOD2	1.41878e-266	0.507569	0.268	0.21	4.35651e-262	5
FAM210A	9.24055e-228	0.504515	0.16	0.078	2.8374e-223	5
PDK1	2.66829e-232	0.502512	0.235	0.156	8.19325e-228	5
ENO1	4.63132e-232	0.500347	0.22	0.126	1.42209e-227	5
INSIG2	4.97147e-264	0.497252	0.21	0.137	1.52654e-259	5
DNAJB6	1.18554e-301	0.495343	0.408	0.334	3.64033e-297	5
USPL1	1.82808e-270	0.493742	0.232	0.163	5.61329e-266	5
MB21D2	6.79835e-172	0.492128	0.196	0.108	2.0875e-167	5
PFKFB4	8.97883e-202	0.487282	0.137	0.052	2.75704e-197	5
HIST1H2BD	1.42004e-206	0.487132	0.173	0.098	4.36037e-202	5
DENND5A	0	0.486847	0.488	0.401	0	5
LDHA	6.13564e-216	0.485246	0.179	0.08	1.88401e-211	5
PPP1CB	2.64673e-255	0.484347	0.289	0.184	8.12706e-251	5
YEATS2	1.61055e-272	0.483654	0.304	0.216	4.94534e-268	5
ZFP36	3.75696e-196	0.483112	0.327	0.218	1.15361e-191	5
JUN	2.91897e-219	0.478297	0.151	0.06	8.96299e-215	5
SLC11A1	1.24612e-222	0.47413	0.5	0.402	3.82634e-218	5
HIVEP2	7.02242e-138	0.471286	0.158	0.083	2.15631e-133	5
GATM	2.64852e-176	0.470701	0.186	0.124	8.13254e-172	5
GRB2	0	0.467998	0.655	0.65	0	5
DNAJA1	8.46419e-150	0.465804	0.199	0.124	2.59901e-145	5
CACYBP	1.37233e-178	0.463907	0.126	0.051	4.21388e-174	5
BASP1	6.30741e-197	0.456961	0.259	0.206	1.93675e-192	5
CEBPD	3.72209e-149	0.456076	0.359	0.246	1.14291e-144	5
FAM162A	3.34708e-193	0.454493	0.149	0.063	1.02775e-188	5
PRKAG2	4.83301e-295	0.452754	0.546	0.464	1.48402e-290	5
KDM3A	1.02822e-203	0.452743	0.258	0.173	3.15727e-199	5
PDGFB	5.25568e-206	0.450264	0.215	0.139	1.61381e-201	5
GPBP1	7.19479e-308	0.442987	0.452	0.401	2.20923e-303	5
NFKBID	4.6539e-196	0.441245	0.149	0.065	1.42903e-191	5
ID2	5.11791e-103	0.43989	0.188	0.138	1.57151e-98	5
CYTH1	1.81585e-268	0.439462	0.434	0.366	5.57575e-264	5
RNMT	5.33137e-193	0.437311	0.205	0.121	1.63705e-188	5
RAB20	1.92017e-165	0.437028	0.203	0.122	5.89608e-161	5
ARRDC3	3.0271e-151	0.436188	0.129	0.055	9.29501e-147	5
CREM	6.79249e-142	0.425002	0.229	0.156	2.0857e-137	5
RP11-701P16.2	1.52123e-192	0.422897	0.119	0.036	4.67109e-188	5
ETS2	2.17459e-238	0.422635	0.402	0.356	6.6773e-234	5
ADAM9	3.26154e-264	0.421225	0.399	0.358	1.00149e-259	5
STIP1	2.46214e-153	0.420784	0.184	0.106	7.56024e-149	5
GK	1.52797e-146	0.419399	0.233	0.173	4.6918e-142	5
FXR1	3.19701e-218	0.418179	0.321	0.28	9.81674e-214	5
SNHG12	2.98202e-164	0.418093	0.115	0.056	9.15659e-160	5
JDP2	2.52861e-233	0.415688	0.262	0.232	7.76436e-229	5
KDM4B	2.30085e-236	0.410842	0.378	0.284	7.06498e-232	5
TMEM51	9.42545e-188	0.410184	0.285	0.226	2.89418e-183	5
RHOB	3.7896e-149	0.409423	0.157	0.073	1.16364e-144	5
JUND	7.76853e-161	0.406197	0.17	0.103	2.3854e-156	5
RP11-386I14.4	2.91363e-135	0.405679	0.117	0.063	8.94658e-131	5
UBE2B	8.68714e-216	0.404589	0.267	0.2	2.66747e-211	5
KLHL6	2.50799e-191	0.403922	0.266	0.202	7.70105e-187	5
ST13	1.16143e-136	0.403334	0.174	0.117	3.56627e-132	5
TMEM140	2.11177e-205	0.400629	0.11	0.036	6.48441e-201	5
ZNF292	1.01359e-280	0.399093	0.56	0.524	3.11234e-276	5
ADGRB3	4.37442e-71	0.398414	0.121	0.069	1.34321e-66	5
GABARAPL1	1.92235e-199	0.394726	0.121	0.041	5.90276e-195	5
RBPJ	3.46164e-215	0.392397	0.431	0.394	1.06293e-210	5
TBC1D8	1.55262e-129	0.392236	0.324	0.244	4.76749e-125	5
UBXN2B	1.33148e-199	0.39097	0.29	0.238	4.08844e-195	5
DUSP10	1.48203e-155	0.389441	0.138	0.066	4.55074e-151	5
TMSB10	4.72263e-148	0.388854	0.219	0.193	1.45013e-143	5
CH507-513H4.1	6.9101e-203	0.387777	0.506	0.498	2.12182e-198	5
TSC22D3	3.64357e-108	0.385231	0.135	0.069	1.1188e-103	5
RP1-34B20.21	3.40882e-124	0.382245	0.168	0.094	1.04671e-119	5
MCL1	6.11132e-165	0.382143	0.185	0.112	1.87654e-160	5
CHORDC1	7.4994e-130	0.381686	0.215	0.168	2.30277e-125	5
PPARD	2.12899e-238	0.380412	0.507	0.456	6.53728e-234	5
MGEA5	2.41048e-212	0.380265	0.39	0.341	7.40161e-208	5
BTG2	1.52601e-156	0.379498	0.246	0.19	4.68576e-152	5
VMP1	4.50141e-247	0.3766	0.55	0.493	1.3822e-242	5
HLA-DQB1	7.22685e-174	0.369346	0.243	0.174	2.21908e-169	5
SQSTM1	1.60579e-139	0.368017	0.169	0.138	4.93073e-135	5
HSPA9	2.32877e-162	0.367591	0.194	0.139	7.15071e-158	5
TPT1	3.65747e-147	0.367235	0.288	0.223	1.12306e-142	5
MAN2A1	9.97493e-213	0.363832	0.467	0.456	3.0629e-208	5
ZBTB16	1.4717e-94	0.359484	0.305	0.252	4.519e-90	5
SMAP2	7.11448e-266	0.358519	0.752	0.733	2.18457e-261	5
RAB1A	2.34075e-286	0.358002	0.584	0.558	7.18751e-282	5
PAPD5	3.6516e-154	0.357919	0.24	0.195	1.12126e-149	5
PKM	6.96767e-139	0.356186	0.223	0.162	2.13949e-134	5
PLXNC1	4.98078e-111	0.354639	0.107	0.057	1.5294e-106	5
SSH2	0	0.354523	0.919	0.939	0	5
ASAH1	7.01378e-193	0.353637	0.368	0.341	2.15365e-188	5
SYAP1	1.53997e-114	0.352065	0.118	0.067	4.72864e-110	5
WDR45B	4.11054e-149	0.351541	0.189	0.122	1.26218e-144	5
NGLY1	3.8246e-183	0.349508	0.235	0.199	1.17438e-178	5
PLAUR	1.7458e-124	0.347491	0.134	0.073	5.36064e-120	5
RASSF3	2.21957e-199	0.347232	0.275	0.27	6.81541e-195	5
PCSK5	3.01168e-114	0.346282	0.182	0.134	9.24766e-110	5
CERK	1.52852e-159	0.343893	0.201	0.147	4.69347e-155	5
PDE8A	1.1238e-189	0.343483	0.443	0.414	3.45075e-185	5
RP11-16C1.3	1.17454e-150	0.343004	0.269	0.233	3.60653e-146	5
C5AR1	8.35875e-120	0.342057	0.121	0.058	2.56664e-115	5
PTP4A1	5.03319e-141	0.339404	0.102	0.04	1.54549e-136	5
H3F3A	1.94776e-144	0.336457	0.165	0.102	5.98078e-140	5
BTG1	8.54795e-120	0.335752	0.185	0.129	2.62473e-115	5
PDE4DIP	6.76242e-140	0.33385	0.216	0.196	2.07647e-135	5
ARID5B	3.31019e-133	0.326523	0.222	0.213	1.01643e-128	5
HSD17B4	1.48429e-150	0.325182	0.233	0.206	4.55765e-146	5
IRAK2	1.28209e-134	0.324623	0.165	0.118	3.93679e-130	5
SPAG9	6.24521e-175	0.322315	0.322	0.283	1.91765e-170	5
GPI	3.3078e-110	0.322182	0.136	0.084	1.01569e-105	5
ARRDC2	1.32912e-136	0.321694	0.151	0.1	4.0812e-132	5
SLC2A5	6.99178e-154	0.320513	0.574	0.571	2.1469e-149	5
UBE2R2	7.34456e-162	0.319837	0.323	0.287	2.25522e-157	5
ZC3HAV1	1.05166e-179	0.318395	0.359	0.359	3.22921e-175	5
GPAT4	4.57717e-137	0.318359	0.151	0.107	1.40547e-132	5
THEMIS2	8.93926e-116	0.317806	0.167	0.1	2.74489e-111	5
FAM46A	9.40433e-69	0.317707	0.128	0.084	2.88769e-64	5
TCP1	1.85687e-118	0.317047	0.104	0.057	5.70169e-114	5
BCL6	1.68351e-73	0.31667	0.233	0.183	5.16938e-69	5
CHD1	3.56265e-199	0.314219	0.464	0.453	1.09395e-194	5
UBA1	1.13812e-125	0.313938	0.142	0.101	3.49471e-121	5
ALDOA	2.29772e-104	0.312885	0.108	0.056	7.05538e-100	5
JUNB	1.11225e-90	0.312657	0.166	0.114	3.41526e-86	5
OTUD1	3.23422e-114	0.312473	0.113	0.055	9.93101e-110	5
SNAPC1	3.97401e-118	0.311532	0.105	0.047	1.22026e-113	5
KLHL24	1.7945e-126	0.30991	0.266	0.221	5.5102e-122	5
SLC25A37	9.89279e-245	0.309159	0.571	0.592	3.03768e-240	5
ARHGEF7	5.30411e-172	0.308371	0.365	0.338	1.62868e-167	5
MIR181A1HG	1.59669e-65	0.307838	0.226	0.172	4.9028e-61	5
CROCC	1.958e-78	0.304391	0.136	0.14	6.01223e-74	5
PDK4	4.11869e-42	0.301111	0.141	0.158	1.26469e-37	5
CHST15	4.21764e-165	0.293916	0.362	0.353	1.29507e-160	5
GNA12	3.73112e-139	0.293268	0.203	0.177	1.14568e-134	5
MBP	8.67786e-162	0.291171	0.47	0.443	2.66462e-157	5
SNX9	3.56812e-159	0.29104	0.37	0.364	1.09563e-154	5
XPO1	1.16694e-174	0.290795	0.421	0.409	3.5832e-170	5
ATP1B3	5.06001e-105	0.290364	0.186	0.168	1.55373e-100	5
ABHD15-AS1	5.3593e-130	0.289761	0.415	0.367	1.64563e-125	5
FBXO42	2.46197e-147	0.289593	0.312	0.282	7.55974e-143	5
KYNU	1.33109e-185	0.289557	0.316	0.327	4.08723e-181	5
HLA-DPB1	1.83916e-128	0.288818	0.267	0.226	5.64733e-124	5
KDM5B	9.20117e-97	0.287111	0.154	0.111	2.82531e-92	5
FOXP1	1.2084e-134	0.286112	0.632	0.594	3.7105e-130	5
KLF6	1.0516e-129	0.285507	0.274	0.252	3.22905e-125	5
CTNNB1	9.19184e-166	0.284148	0.376	0.361	2.82245e-161	5
SLC16A3	3.08312e-83	0.28414	0.185	0.139	9.46703e-79	5
SLC43A2	1.77467e-112	0.2837	0.211	0.171	5.44929e-108	5
HNRNPU	2.88612e-124	0.282962	0.18	0.141	8.86211e-120	5
UBA6	5.15695e-140	0.282514	0.266	0.254	1.58349e-135	5
MORF4L2	2.60276e-94	0.281628	0.148	0.105	7.99204e-90	5
TOP1	3.031e-137	0.279539	0.381	0.351	9.30698e-133	5
B3GNT5	2.10024e-193	0.278213	0.442	0.473	6.44899e-189	5
NOP58	4.20269e-114	0.275709	0.159	0.13	1.29048e-109	5
NEDD4L	8.65024e-133	0.273896	0.463	0.445	2.65614e-128	5
ADRBK2	1.77753e-166	0.272995	0.554	0.543	5.45809e-162	5
CCNY	2.60589e-188	0.270322	0.638	0.649	8.00165e-184	5
ARL2-SNX15	6.82611e-66	0.268948	0.114	0.063	2.09602e-61	5
ZMIZ1	5.84757e-125	0.267438	0.238	0.207	1.79556e-120	5
MAT2A	3.99977e-153	0.264167	0.274	0.279	1.22817e-148	5
IQGAP2	2.89386e-51	0.264062	0.116	0.079	8.88589e-47	5
SMCHD1	8.34084e-146	0.263723	0.395	0.382	2.56114e-141	5
PNRC1	3.86542e-97	0.263583	0.204	0.157	1.18692e-92	5
ATP6V0A1	5.41566e-143	0.262876	0.361	0.338	1.66293e-138	5
HSPA4	2.03302e-106	0.262436	0.172	0.154	6.2426e-102	5
AP2A2	3.6356e-131	0.261791	0.222	0.198	1.11635e-126	5
APOC1	2.54176e-57	0.261175	0.139	0.116	7.80472e-53	5
RAB31	1.64583e-198	0.261087	0.546	0.58	5.05368e-194	5
NPEPPS	6.29327e-128	0.260642	0.313	0.287	1.93241e-123	5
CELF2	2.3643e-235	0.25961	0.912	0.928	7.25981e-231	5
HLA-DRB1	9.24653e-151	0.259116	0.427	0.418	2.83924e-146	5
HLA-DQA1	2.67991e-93	0.256683	0.147	0.113	8.22894e-89	5
HAMP	4.1044e-32	0.256681	0.209	0.176	1.2603e-27	5
INSR	3.22838e-76	0.254551	0.211	0.17	9.91306e-72	5
DDX3X	3.29424e-109	0.252875	0.306	0.281	1.01153e-104	5
PELI1	2.05247e-181	0.25261	0.599	0.64	6.3023e-177	5
IRAK3	1.96214e-172	0.250716	0.51	0.543	6.02496e-168	5
CCNL1	3.80092e-119	0.250651	0.29	0.258	1.16711e-114	5
ARID4B	2.85188e-166	0.249852	0.489	0.487	8.75697e-162	5
ZBTB25	1.04857e-84	0.249391	0.136	0.1	3.21975e-80	5
C1orf132	3.3789e-140	0.248437	0.404	0.385	1.03752e-135	5
WSB1	2.9474e-186	0.247492	0.59	0.613	9.0503e-182	5
ZFAND5	2.26621e-96	0.246964	0.118	0.085	6.95863e-92	5
KMT2E	5.33564e-182	0.245728	0.556	0.561	1.63836e-177	5
ITSN1	2.24942e-96	0.24518	0.186	0.169	6.90707e-92	5
PIK3IP1	1.21425e-71	0.244705	0.148	0.1	3.72847e-67	5
PLEKHA2	3.81389e-154	0.24462	0.402	0.396	1.17109e-149	5
MYO9B	6.71111e-173	0.243478	0.539	0.536	2.06071e-168	5
GPR155	2.09072e-72	0.243282	0.263	0.226	6.41978e-68	5
ERGIC1	5.0152e-103	0.242567	0.255	0.228	1.53997e-98	5
AKAP10	5.53599e-175	0.241228	0.464	0.484	1.69988e-170	5
EGLN1	4.88041e-83	0.240338	0.281	0.252	1.49858e-78	5
USP9Y	6.92732e-60	0.239732	0.132	0.101	2.1271e-55	5
TBC1D22A	2.32926e-173	0.237373	0.816	0.828	7.15221e-169	5
PLEK	1.27928e-157	0.237064	0.168	0.201	3.92816e-153	5
MAPRE2	2.31089e-107	0.236801	0.233	0.221	7.09583e-103	5
PPP2R5C	1.45027e-143	0.236155	0.413	0.427	4.45321e-139	5
MBOAT7	8.78385e-73	0.234857	0.108	0.076	2.69717e-68	5
TTYH3	4.85766e-81	0.234063	0.132	0.099	1.49159e-76	5
DNM2	4.51776e-148	0.23333	0.423	0.414	1.38722e-143	5
SORT1	3.03267e-145	0.233221	0.421	0.432	9.31211e-141	5
DPYD	1.66875e-43	0.232489	0.436	0.373	5.12405e-39	5
AFF4	3.99708e-135	0.232197	0.319	0.307	1.22734e-130	5
CDC42SE2	4.32236e-135	0.232052	0.478	0.478	1.32722e-130	5
STAT3	7.7826e-128	0.232011	0.418	0.403	2.38972e-123	5
B4GALT1	1.98354e-135	0.229539	0.361	0.364	6.09065e-131	5
DOCK5	1.01869e-57	0.227925	0.345	0.305	3.128e-53	5
TMSB4X	7.56167e-130	0.227228	0.493	0.513	2.32189e-125	5
CD163	1.90707e-26	0.225348	0.118	0.101	5.85585e-22	5
NUP58	1.35926e-85	0.223768	0.175	0.154	4.17374e-81	5
FAM118A	2.59421e-67	0.223263	0.168	0.135	7.96577e-63	5
USP37	4.31992e-104	0.223168	0.2	0.185	1.32647e-99	5
MFSD1	1.27228e-148	0.223037	0.318	0.318	3.90667e-144	5
VPS26A	5.8676e-74	0.223	0.177	0.144	1.80171e-69	5
COPA	1.80663e-116	0.222629	0.314	0.303	5.54744e-112	5
TOP2B	2.64041e-95	0.222252	0.239	0.215	8.10765e-91	5
MCF2L2	4.03893e-95	0.222223	0.271	0.27	1.24019e-90	5
FMNL2	2.83346e-103	0.222133	0.723	0.77	8.70042e-99	5
RPL32	9.70617e-61	0.221083	0.133	0.11	2.98038e-56	5
MEF2C-AS1	2.70805e-114	-0.220159	0.313	0.45	8.31535e-110	5
ATE1	6.09581e-121	-0.220673	0.184	0.306	1.87178e-116	5
DTNBP1	1.82835e-119	-0.220866	0.198	0.322	5.61415e-115	5
SLC7A6	7.34055e-143	-0.220982	0.191	0.324	2.25399e-138	5
WWOX	1.08921e-115	-0.22167	0.469	0.612	3.34454e-111	5
LRRK1	2.28995e-193	-0.221724	0.483	0.666	7.03153e-189	5
METTL7A	2.01082e-126	-0.222093	0.129	0.24	6.17442e-122	5
AC009950.2	4.81519e-89	-0.222312	0.111	0.204	1.47855e-84	5
KCNQ3	3.11883e-231	-0.222592	0.714	0.87	9.57669e-227	5
SAMD4A	8.43528e-76	-0.22266	0.192	0.292	2.59014e-71	5
KCTD12	1.17353e-146	-0.223346	0.2	0.336	3.60344e-142	5
IL17RA	1.27736e-152	-0.223962	0.352	0.513	3.92227e-148	5
LATS1	3.46762e-123	-0.224057	0.109	0.215	1.06477e-118	5
IL6ST	1.20852e-215	-0.224083	0.554	0.74	3.71088e-211	5
WIPF1	4.95344e-157	-0.224449	0.398	0.566	1.521e-152	5
DTNB	1.86818e-139	-0.224535	0.385	0.542	5.73643e-135	5
TGFBR2	1.6748e-181	-0.224589	0.468	0.647	5.14263e-177	5
CREB3L2	9.34476e-115	-0.224713	0.139	0.25	2.8694e-110	5
FOXN3	0	-0.224936	0.875	0.97	3.67665e-305	5
CNTLN	6.83357e-130	-0.225279	0.173	0.298	2.09832e-125	5
PDGFC	8.87688e-101	-0.225705	0.223	0.342	2.72573e-96	5
TANC1	2.8073e-127	-0.225755	0.284	0.427	8.62009e-123	5
HPGDS	2.81339e-111	-0.225945	0.114	0.218	8.63878e-107	5
FAR2	1.17856e-90	-0.22635	0.255	0.372	3.61888e-86	5
PID1	9.58257e-62	-0.226642	0.062	0.124	2.94243e-57	5
NSF	1.50454e-133	-0.226701	0.329	0.48	4.61983e-129	5
DAAM1	3.697e-93	-0.226785	0.135	0.235	1.1352e-88	5
UBE2E3	2.67078e-109	-0.22679	0.141	0.249	8.20089e-105	5
EIF2AK2	2.15685e-102	-0.226889	0.125	0.228	6.62284e-98	5
TFEC	2.60302e-146	-0.227305	0.284	0.436	7.99284e-142	5
WDFY4	9.62803e-176	-0.228701	0.431	0.607	2.95638e-171	5
HCK	1.74288e-139	-0.228918	0.299	0.451	5.35168e-135	5
IGSF6	1.21289e-104	-0.229108	0.057	0.138	3.72431e-100	5
HNRNPC	2.30114e-170	-0.229237	0.383	0.556	7.06589e-166	5
SMYD3	3.09985e-90	-0.229403	0.446	0.574	9.51841e-86	5
SYK	1.95217e-215	-0.22967	0.601	0.78	5.99434e-211	5
SDCCAG8	3.20629e-191	-0.229702	0.622	0.788	9.84525e-187	5
ARHGAP20	1.12929e-62	-0.230059	0.111	0.189	3.4676e-58	5
DLEU7	9.56467e-108	-0.230364	0.165	0.279	2.93693e-103	5
MAP4K4	1.12785e-190	-0.230395	0.65	0.809	3.46317e-186	5
ZBTB38	1.20257e-108	-0.2312	0.071	0.158	3.6926e-104	5
TBCA	9.1839e-105	-0.231331	0.148	0.257	2.82001e-100	5
TMEM119	1.56357e-113	-0.231415	0.054	0.138	4.8011e-109	5
CD276	2.99173e-115	-0.231455	0.047	0.128	9.18642e-111	5
RP11-115J23.1	3.42055e-64	-0.231631	0.102	0.179	1.05031e-59	5
ADAP2	4.08487e-130	-0.231689	0.213	0.347	1.2543e-125	5
BCL2L1	2.28813e-116	-0.231867	0.123	0.23	7.02595e-112	5
EXOC6	1.09104e-122	-0.232023	0.239	0.374	3.35014e-118	5
CYBA	9.32073e-145	-0.232055	0.254	0.403	2.86202e-140	5
KLHL8	1.66412e-98	-0.232238	0.125	0.225	5.10985e-94	5
OSBPL6	1.40367e-105	-0.232519	0.141	0.248	4.3101e-101	5
TGFBR1	4.10746e-150	-0.232551	0.558	0.715	1.26124e-145	5
AZIN2	5.40167e-105	-0.232806	0.112	0.211	1.65864e-100	5
GRAMD1A	4.09101e-88	-0.232897	0.122	0.217	1.25618e-83	5
BTBD10	2.17733e-99	-0.232921	0.098	0.192	6.6857e-95	5
EPHB2	7.25669e-109	-0.233632	0.101	0.199	2.22824e-104	5
HPSE	4.59017e-92	-0.234235	0.05	0.124	1.40946e-87	5
KB-1507C5.4	3.84973e-119	-0.234506	0.092	0.193	1.1821e-114	5
PUM3	4.32814e-103	-0.235266	0.123	0.226	1.329e-98	5
GALNT7	8.99904e-99	-0.235596	0.139	0.242	2.76325e-94	5
MSL2	4.63562e-118	-0.23604	0.088	0.186	1.42341e-113	5
PCBD2	8.73651e-93	-0.236264	0.071	0.154	2.68263e-88	5
PLD1	1.43986e-109	-0.236584	0.262	0.394	4.42124e-105	5
CTC-436P18.3	4.36984e-84	-0.236708	0.049	0.121	1.3418e-79	5
TRIM13	1.93417e-104	-0.236739	0.095	0.191	5.93907e-100	5
NAALADL2	2.33491e-99	-0.236843	0.289	0.416	7.16959e-95	5
FBXL17	4.77785e-124	-0.237059	0.347	0.495	1.46709e-119	5
WNT2B	4.10118e-103	-0.237369	0.128	0.231	1.25931e-98	5
ASXL2	4.28026e-133	-0.238448	0.246	0.389	1.3143e-128	5
STAU2	5.2768e-104	-0.238651	0.171	0.285	1.62029e-99	5
TTC28	1.82318e-135	-0.239353	0.363	0.519	5.59827e-131	5
GMDS	7.05112e-113	-0.239442	0.24	0.37	2.16512e-108	5
SERTAD2	1.21115e-85	-0.239617	0.118	0.211	3.71897e-81	5
ATP8B4	2.27082e-267	-0.239681	0.702	0.871	6.97277e-263	5
TIAM2	5.65722e-108	-0.239725	0.171	0.288	1.73711e-103	5
ELK3	5.6735e-120	-0.239794	0.112	0.219	1.7421e-115	5
EIF4G3	2.307e-279	-0.239935	0.633	0.827	7.08388e-275	5
TLR10	1.09019e-105	-0.240874	0.085	0.179	3.34754e-101	5
RAB39A	2.73478e-114	-0.241453	0.077	0.17	8.39742e-110	5
MORC1	1.82313e-94	-0.241955	0.063	0.144	5.5981e-90	5
ARMCX4	2.64822e-105	-0.242286	0.091	0.187	8.13163e-101	5
LPCAT2	6.9807e-245	-0.242625	0.59	0.781	2.14349e-240	5
TMPRSS4-AS1	9.70846e-84	-0.242936	0.077	0.158	2.98108e-79	5
MCPH1	2.32792e-115	-0.243151	0.201	0.327	7.1481e-111	5
P2RY6	5.62162e-116	-0.243486	0.04	0.12	1.72618e-111	5
GAL3ST4	3.06711e-130	-0.243574	0.056	0.147	9.41788e-126	5
ATXN7L1	7.13202e-132	-0.243861	0.229	0.367	2.18996e-127	5
ZDHHC14	3.14774e-142	-0.244369	0.328	0.485	9.66544e-138	5
SMURF1	1.48735e-166	-0.244917	0.287	0.45	4.56705e-162	5
FAM198B	6.54151e-106	-0.245082	0.106	0.206	2.00864e-101	5
EMB	4.74539e-117	-0.245167	0.179	0.303	1.45712e-112	5
KCTD7	2.40661e-125	-0.245194	0.21	0.344	7.38972e-121	5
NCK1-AS1	1.43489e-117	-0.245229	0.082	0.181	4.40599e-113	5
RAB30-AS1	7.73949e-116	-0.245291	0.049	0.133	2.37649e-111	5
SPTLC2	1.75895e-245	-0.245375	0.468	0.673	5.40104e-241	5
KLHDC10	2.7506e-106	-0.245449	0.105	0.204	8.44598e-102	5
RP11-554D14.6	2.01545e-97	-0.245772	0.054	0.133	6.18864e-93	5
ITGB5	1.95358e-112	-0.245872	0.201	0.327	5.99866e-108	5
SALL1	4.60706e-118	-0.246517	0.057	0.145	1.41464e-113	5
GLIPR1	2.5691e-126	-0.246616	0.081	0.18	7.88867e-122	5
CYTL1	1.10143e-97	-0.24671	0.052	0.129	3.38205e-93	5
C20orf196	4.80606e-111	-0.246778	0.095	0.194	1.47575e-106	5
TMEM156	1.82867e-162	-0.247428	0.373	0.543	5.61511e-158	5
DNAJB14	6.62603e-125	-0.248008	0.153	0.275	2.03459e-120	5
R3HDM1	2.42656e-128	-0.248413	0.196	0.327	7.45099e-124	5
PARP14	3.02487e-140	-0.249525	0.294	0.448	9.28818e-136	5
C16orf52	5.62572e-111	-0.249566	0.084	0.18	1.72743e-106	5
GS1-114I9.3	1.19354e-146	-0.250541	0.32	0.48	3.66488e-142	5
WDR7	6.822e-157	-0.251366	0.273	0.431	2.09476e-152	5
RECK	1.70837e-138	-0.251633	0.18	0.313	5.24571e-134	5
NUTM2B-AS1	2.64609e-125	-0.251919	0.252	0.393	8.12507e-121	5
ASCC3	4.77944e-137	-0.252336	0.311	0.465	1.46757e-132	5
ARFIP1	3.9545e-127	-0.252383	0.204	0.338	1.21427e-122	5
NSRP1	2.85183e-131	-0.252649	0.17	0.298	8.75682e-127	5
DNAJC10	7.88661e-133	-0.253439	0.104	0.217	2.42166e-128	5
PRDM11	1.53041e-101	-0.253668	0.13	0.235	4.69928e-97	5
RCBTB2	1.6469e-130	-0.254198	0.184	0.317	5.05696e-126	5
SKAP2	3.37402e-214	-0.255904	0.582	0.764	1.03603e-209	5
PLPP1	5.18409e-114	-0.256016	0.157	0.274	1.59183e-109	5
MARCKS	3.15205e-157	-0.256132	0.128	0.257	9.67869e-153	5
RP11-556E13.1	6.22656e-202	-0.256133	0.538	0.721	1.91193e-197	5
CD81	4.11887e-141	-0.25642	0.201	0.341	1.26474e-136	5
2021-03-03	3.89604e-134	-0.256962	0.303	0.455	1.19632e-129	5
ME2	5.08799e-143	-0.257026	0.189	0.328	1.56232e-138	5
GPATCH2	1.51758e-107	-0.257521	0.11	0.214	4.65989e-103	5
IKZF2	1.03091e-72	-0.257688	0.127	0.216	3.16552e-68	5
STAMBPL1	1.26038e-131	-0.257857	0.197	0.332	3.87012e-127	5
CST3	8.25875e-95	-0.258729	0.124	0.224	2.53593e-90	5
EPS15	1.1687e-150	-0.258759	0.404	0.57	3.58862e-146	5
TLR1	6.35326e-163	-0.25908	0.248	0.408	1.95083e-158	5
ARHGAP25	6.38599e-217	-0.259099	0.383	0.579	1.96088e-212	5
TBC1D4	5.98174e-151	-0.259376	0.368	0.534	1.83675e-146	5
LHFPL2	5.86993e-280	-0.260274	0.621	0.817	1.80242e-275	5
LYST	4.59203e-182	-0.260669	0.443	0.625	1.41003e-177	5
FTCDNL1	1.03005e-109	-0.260778	0.089	0.187	3.16287e-105	5
AIG1	4.82372e-147	-0.261149	0.229	0.378	1.48117e-142	5
CPM	3.55064e-116	-0.261292	0.183	0.305	1.09026e-111	5
NSL1	2.20581e-148	-0.261621	0.139	0.267	6.77315e-144	5
MGST2	4.56052e-131	-0.262325	0.161	0.288	1.40035e-126	5
UGGT2	6.94181e-137	-0.263698	0.228	0.372	2.13155e-132	5
JPX	1.86926e-152	-0.263863	0.278	0.438	5.73974e-148	5
RP11-707P17.1	1.61402e-96	-0.264041	0.101	0.196	4.95602e-92	5
ENOX2	1.79853e-106	-0.264396	0.133	0.242	5.52257e-102	5
NCOA5	1.30684e-151	-0.2646	0.088	0.201	4.01279e-147	5
CPQ	7.16051e-150	-0.265338	0.262	0.417	2.19871e-145	5
PIBF1	2.09747e-131	-0.266124	0.188	0.321	6.44051e-127	5
INVS	8.50721e-136	-0.266824	0.202	0.341	2.61222e-131	5
ZC3H12C	5.02041e-113	-0.267541	0.094	0.197	1.54157e-108	5
NAIP	8.13376e-228	-0.26761	0.546	0.739	2.49755e-223	5
ARHGAP22	2.26577e-235	-0.268055	0.607	0.791	6.95728e-231	5
MAML2	9.46629777431828e-318	-0.2682	0.784	0.929	2.90672139458217e-313	5
DLEU2	3.23631e-230	-0.269215	0.565	0.755	9.93742e-226	5
E2F3	2.96176e-130	-0.269446	0.198	0.334	9.09437e-126	5
GCNT2	7.71762e-157	-0.270468	0.231	0.385	2.36977e-152	5
FYB	1.52505041300768e-316	-0.270694	0.661	0.856	4.6828197981814e-312	5
C1QA	1.59031e-117	-0.271178	0.208	0.339	4.88319e-113	5
THUMPD3-AS1	4.27e-136	-0.271631	0.104	0.218	1.31114e-131	5
TTC17	5.89662e-207	-0.271741	0.435	0.628	1.81062e-202	5
P2RY13	3.92021e-156	-0.271932	0.091	0.209	1.20374e-151	5
CD84	1.14319e-160	-0.271986	0.168	0.312	3.51028e-156	5
EML4	3.79767e-206	-0.272373	0.422	0.615	1.16611e-201	5
NRP1	3.29575e-86	-0.272461	0.117	0.211	1.01199e-81	5
RSRP1	2.8037e-186	-0.272624	0.255	0.429	8.60903e-182	5
LMO2	7.68769e-140	-0.27305	0.126	0.25	2.36058e-135	5
PLCL2	5.37989e-181	-0.273909	0.429	0.611	1.65195e-176	5
FRMD4B	2.11242e-171	-0.274421	0.397	0.574	6.4864e-167	5
NSMCE2	1.09731e-180	-0.27556	0.398	0.579	3.36941e-176	5
GSN	5.3696e-207	-0.277426	0.327	0.517	1.64879e-202	5
ITPR2	0	-0.277701	0.825	0.962	0	5
BIN1	8.21464e-148	-0.278603	0.31	0.47	2.52239e-143	5
SPATA5	6.02364e-156	-0.278623	0.244	0.4	1.84962e-151	5
RP11-83A24.2	2.12383e-125	-0.279196	0.121	0.238	6.52144e-121	5
NLK	4.82921e-172	-0.281376	0.24	0.404	1.48286e-167	5
ELP4	1.05699e-111	-0.281395	0.143	0.258	3.2456e-107	5
HNMT	1.42218e-137	-0.281628	0.1	0.215	4.36696e-133	5
FARS2	1.71103e-151	-0.281964	0.295	0.456	5.25389e-147	5
TM6SF1	1.17528e-197	-0.28451	0.258	0.437	3.6088e-193	5
DLEU7-AS1	3.04559e-177	-0.285035	0.324	0.502	9.35179e-173	5
ANOS1	1.80027e-161	-0.285576	0.252	0.412	5.52791e-157	5
CD226	3.57603e-109	-0.286814	0.102	0.206	1.09806e-104	5
RBMS1	1.70503e-157	-0.28744	0.238	0.397	5.23546e-153	5
EDA	2.42213e-111	-0.287458	0.164	0.284	7.43738e-107	5
EPC2	9.68551e-186	-0.287652	0.17	0.325	2.97403e-181	5
GAREM1	2.3132e-200	-0.288351	0.292	0.477	7.1029e-196	5
ARHGAP31	1.51595e-186	-0.289147	0.26	0.434	4.65487e-182	5
FCGR1B	8.17855e-126	-0.289501	0.067	0.166	2.51131e-121	5
STEAP1B	3.33722e-139	-0.291191	0.106	0.224	1.02473e-134	5
FAM177B	1.22109e-142	-0.292364	0.212	0.358	3.74948e-138	5
PTAFR	1.37941e-146	-0.292519	0.094	0.212	4.2356e-142	5
ANXA4	1.72448e-148	-0.294602	0.159	0.298	5.29519e-144	5
SLCO2B1	7.85051898254192e-311	-0.294745	0.598	0.808	2.41058e-306	5
ZNF710	1.14667e-217	-0.295028	0.451	0.649	3.52097e-213	5
DOCK10	0	-0.297321	0.634	0.84	0	5
RP5-1031D4.2	9.41754e-116	-0.29773	0.088	0.19	2.89175e-111	5
IKZF1	1.21914e-247	-0.298056	0.462	0.671	3.7435e-243	5
KRCC1	5.24397e-147	-0.298195	0.111	0.236	1.61021e-142	5
CA8	3.29047e-82	-0.29856	0.065	0.143	1.01037e-77	5
LY86	4.98867e-263	-0.298581	0.392	0.609	1.53182e-258	5
NCKAP5	2.40147e-186	-0.299899	0.338	0.521	7.37395e-182	5
RCSD1	8.88134e-242	-0.300139	0.405	0.614	2.7271e-237	5
GUCY1A3	2.70309e-123	-0.300479	0.073	0.173	8.30011e-119	5
ADGRG1	1.16815e-184	-0.300768	0.279	0.456	3.58691e-180	5
COMMD10	2.54963e-217	-0.302077	0.346	0.543	7.82889e-213	5
CHD9	5.05268e-267	-0.303311	0.563	0.766	1.55148e-262	5
ADK	1.99907e-183	-0.30455	0.42	0.603	6.13835e-179	5
XACT	4.21512e-59	-0.305242	0.144	0.226	1.2943e-54	5
BICD1	1.21911e-145	-0.306104	0.135	0.266	3.74339e-141	5
LINC01004	6.83814e-147	-0.306688	0.089	0.206	2.09972e-142	5
KCNK13	1.56527e-176	-0.306737	0.274	0.446	4.80632e-172	5
PAQR8	2.50327e-160	-0.306898	0.15	0.292	7.68654e-156	5
PCED1B	9.75907e-169	-0.307696	0.157	0.303	2.99662e-164	5
SCFD2	5.05057e-145	-0.308063	0.248	0.401	1.55083e-140	5
GALNT1	2.35414e-185	-0.308294	0.201	0.366	7.22861e-181	5
CTSC	2.05978e-175	-0.312637	0.22	0.385	6.32477e-171	5
AP000476.1	1.80181e-138	-0.313887	0.224	0.372	5.53264e-134	5
SNX24	9.51758e-143	-0.314898	0.151	0.287	2.92247e-138	5
ENTPD1-AS1	1.06421e-186	-0.314985	0.29	0.47	3.26776e-182	5
RP11-248J23.7	3.79084e-156	-0.314996	0.202	0.356	1.16402e-151	5
BCAR3	1.30332e-172	-0.315287	0.225	0.389	4.00197e-168	5
ST6GALNAC3	1.60674e-222	-0.315358	0.635	0.806	4.93364e-218	5
ZNF280D	1.22471e-212	-0.315505	0.302	0.495	3.76059e-208	5
LINC01268	4.88033e-172	-0.315611	0.132	0.275	1.49855e-167	5
CPED1	5.20388524726941e-317	-0.315825	0.482	0.715	1.59790500402655e-312	5
CD14	1.47297e-83	-0.315943	0.171	0.275	4.52291e-79	5
MEF2C	0	-0.316079	0.801	0.947	0	5
APBB1IP	0	-0.316792	0.804	0.941	0	5
MKNK1	5.50202e-249	-0.318098	0.414	0.627	1.68945e-244	5
RP11-439A17.10	1.69511e-130	-0.318679	0.122	0.244	5.20502e-126	5
SYNDIG1	5.60602e-210	-0.319003	0.575	0.752	1.72138e-205	5
MIR646HG	7.56609e-200	-0.319163	0.36	0.55	2.32324e-195	5
HIVEP3	1.68833e-262	-0.319755	0.44	0.657	5.18419e-258	5
SLC39A10	3.96422e-159	-0.320275	0.156	0.301	1.21725e-154	5
RP11-588H23.3	1.24923e-171	-0.320412	0.228	0.393	3.83588e-167	5
ENTPD1	1.13969e-228	-0.321371	0.393	0.597	3.49954e-224	5
KCNMB2-AS1	4.06611e-106	-0.321626	0.127	0.235	1.24854e-101	5
RP11-41O4.1	9.98717e-159	-0.322784	0.036	0.135	3.06666e-154	5
NUDT3	1.06823e-185	-0.323988	0.15	0.304	3.28012e-181	5
GLTSCR1L	5.25994e-194	-0.325843	0.193	0.361	1.61512e-189	5
TAPT1-AS1	2.06272e-166	-0.326032	0.136	0.277	6.33377e-162	5
SHTN1	2.24389300306073e-318	-0.328176	0.506	0.736	6.89009785519828e-314	5
2021-03-01	1.58078e-244	-0.328177	0.53	0.729	4.85394e-240	5
PLCXD3	2.19632e-107	-0.33126	0.05	0.133	6.74401e-103	5
KLHL5	6.73989e-232	-0.333063	0.357	0.563	2.06955e-227	5
C6orf62	2.42183e-223	-0.334158	0.249	0.442	7.43647e-219	5
FCGR1A	8.55442e-143	-0.334923	0.134	0.266	2.62672e-138	5
PTPRG	1.61753e-44	-0.338848	0.052	0.101	4.9668e-40	5
ST8SIA4	1.16971e-203	-0.339623	0.347	0.539	3.59172e-199	5
BIN2	1.34567e-205	-0.342175	0.167	0.337	4.13201e-201	5
ZEB2	7.29331435345973e-311	-0.343873	0.621	0.821	2.23949e-306	5
DIAPH2	0	-0.351303	0.684	0.883	0	5
AC008697.1	7.01003e-172	-0.354544	0.087	0.215	2.1525e-167	5
RP11-187O7.3	7.30494e-68	-0.354724	0.115	0.198	2.24305e-63	5
NUTM2A-AS1	2.83211e-225	-0.354933	0.274	0.472	8.69627e-221	5
MERTK	2.44972e-222	-0.35627	0.38	0.581	7.5221e-218	5
MAP3K5	0	-0.356671	0.528	0.755	0	5
PTCHD4	4.20626e-96	-0.357225	0.104	0.201	1.29157e-91	5
LPAR1	7.07662e-188	-0.362757	0.2	0.37	2.17295e-183	5
SLC9A9	0	-0.364196	0.692	0.901	0	5
CDK6	1.04796e-248	-0.365472	0.308	0.519	3.21786e-244	5
CACNB4	2.02222e-181	-0.366551	0.275	0.453	6.20944e-177	5
ETV5	1.48005e-224	-0.36765	0.204	0.391	4.54465e-220	5
CSF1R	0	-0.368936	0.53	0.775	0	5
NCK2	6.85465688908854e-318	-0.373272	0.473	0.706	2.10479094436353e-313	5
C1QB	3.56602e-224	-0.373558	0.293	0.492	1.09498e-219	5
A2M	6.22788e-304	-0.375765	0.439	0.67	1.91233e-299	5
HTRA1	1.70688e-203	-0.375956	0.171	0.342	5.24114e-199	5
NAV3	0	-0.378137	0.68	0.873	0	5
LCP2	1.2912e-208	-0.378317	0.185	0.362	3.96475e-204	5
C1QC	1.23047e-217	-0.381123	0.265	0.459	3.77829e-213	5
P3H2	4.67975e-186	-0.382878	0.198	0.367	1.43696e-181	5
LINC00578	6.24811e-178	-0.383858	0.069	0.195	1.91854e-173	5
RTTN	1.01869e-124	-0.392966	0.34	0.488	3.128e-120	5
BACH1	2.04367e-301	-0.393375	0.475	0.702	6.27528e-297	5
RP11-707A18.1	3.33256e-281	-0.397596	0.421	0.645	1.0233e-276	5
BLNK	0	-0.401664	0.455	0.697	0	5
RP6-159A1.4	3.23647e-213	-0.405754	0.149	0.32	9.9379e-209	5
RP11-480C22.1	4.27134e-230	-0.414789	0.226	0.42	1.31156e-225	5
CHSY3	5.20229e-191	-0.41602	0.19	0.36	1.59741e-186	5
SH3RF1	6.37758e-184	-0.416483	0.112	0.259	1.9583e-179	5
LINC01141	1.36242e-229	-0.42055	0.193	0.382	4.18345e-225	5
MAF	4.4191e-306	-0.420646	0.311	0.547	1.35693e-301	5
GPR34	2.49757e-266	-0.423075	0.13	0.317	7.66904e-262	5
NAV2	6.83318e-108	-0.433926	0.172	0.292	2.0982e-103	5
GLDN	7.55072e-252	-0.437352	0.327	0.541	2.31852e-247	5
DSCAM	4.86917e-185	-0.440403	0.358	0.539	1.49513e-180	5
IFI44L	6.37149e-129	-0.44117	0.109	0.227	1.95643e-124	5
SPRED1	0	-0.446432	0.45	0.726	0	5
VSIG4	4.20198e-225	-0.446814	0.179	0.363	1.29026e-220	5
FCGBP	1.22341e-104	-0.451418	0.159	0.276	3.75661e-100	5
HDAC9	0	-0.458322	0.59	0.834	0	5
RP11-489O18.1	1.36316693856705e-316	-0.475323	0.161	0.379	4.185740401564e-312	5
LINC01094	1.02239e-304	-0.48793	0.17	0.386	3.13936e-300	5
KBTBD12	8.4279e-271	-0.502607	0.155	0.354	2.58787e-266	5
SOCS6	0	-0.580451	0.282	0.565	0	5
CX3CR1	0	-0.7591	0.2	0.51	0	5
P2RY12	0	-0.866229	0.325	0.725	0	5
MEG3	0	2.26288	0.56	0.114	0	6
PTGDS	0	2.24392	0.465	0.03	0	6
GFAP	0	1.87552	0.38	0.031	0	6
SNHG9	0	1.81157	0.376	0.052	0	6
LENG8	0	1.69136	0.586	0.299	0	6
CLU	0	1.65259	0.232	0.019	0	6
CKB	0	1.63825	0.258	0.044	0	6
SLC1A2	0	1.61264	0.169	0	0	6
KIFC2	0	1.59316	0.327	0.064	0	6
SNRNP70	0	1.58408	0.556	0.3	0	6
PCDH9	0	1.57429	0.274	0.006	0	6
UBC	0	1.51018	0.475	0.208	0	6
HNRNPDL	0	1.48943	0.544	0.335	0	6
ACAP3	0	1.47597	0.28	0.05	0	6
STAB1	0	1.4686	0.517	0.261	0	6
ACADVL	0	1.46411	0.303	0.077	0	6
RP11-386I14.4	0	1.45854	0.302	0.063	0	6
GRIN1	0	1.44119	0.272	0.05	0	6
PCED1A	0	1.43454	0.324	0.091	0	6
HSPA1A	0	1.43236	0.617	0.38	0	6
HIF3A	0	1.42859	0.157	0.009	0	6
COL5A3	0	1.40713	0.179	0.014	0	6
DPP7	0	1.3879	0.325	0.12	0	6
PLCB2	0	1.38467	0.506	0.319	0	6
SPARCL1	0	1.37026	0.184	0.023	0	6
GJA1	0	1.36941	0.137	0.012	0	6
ARGLU1	0	1.3635	0.523	0.353	0	6
RCN3	0	1.36039	0.26	0.102	0	6
KAT2A	0	1.35447	0.327	0.134	0	6
UCHL1	0	1.34732	0.225	0.039	0	6
PKD1	0	1.33953	0.262	0.055	0	6
CCNL2	0	1.33941	0.344	0.154	0	6
FTH1	0	1.33001	0.436	0.204	0	6
DDIT4	0	1.31744	0.393	0.159	0	6
MAT2A	0	1.31455	0.446	0.279	0	6
SRSF5	0	1.30535	0.428	0.259	0	6
LSAMP	0	1.29425	0.192	0	0	6
SRRM2	0	1.2938	0.559	0.421	0	6
NDRG2	0	1.28013	0.195	0.076	0	6
DNM1	0	1.27769	0.209	0.041	0	6
ARL6IP4	0	1.2579	0.305	0.122	0	6
HSPA1B	0	1.25249	0.516	0.31	0	6
YPEL3	0	1.25016	0.243	0.116	0	6
CTNNA2	0	1.23277	0.163	0	0	6
LRP1B	0	1.22392	0.206	0.008	0	6
SORBS1	0	1.22315	0.158	0.002	0	6
ATP6V0B	0	1.22089	0.333	0.174	0	6
PLP1	0	1.21979	0.168	0.002	0	6
CIRBP	0	1.21572	0.35	0.207	0	6
CDK5RAP3	0	1.21212	0.267	0.121	0	6
AP1G2	0	1.2068	0.225	0.066	0	6
C1orf61	0	1.20518	0.134	0.012	0	6
GPM6A	0	1.20404	0.153	0.001	0	6
SRSF6	0	1.20347	0.282	0.136	0	6
LINGO1	0	1.20262	0.541	0.376	0	6
RP5-1171I10.5	0	1.19895	0.277	0.072	0	6
ABCA2	0	1.19772	0.182	0.013	0	6
MAZ	0	1.19655	0.222	0.057	0	6
GSDMD	0	1.19649	0.246	0.075	0	6
GLUL	0	1.18471	0.407	0.194	0	6
ATP1A2	0	1.17957	0.127	0.005	0	6
MICALL2	0	1.17518	0.167	0.019	0	6
C17orf62	0	1.16976	0.362	0.215	0	6
KIAA0930	0	1.16946	0.313	0.191	0	6
CHI3L1	0	1.16908	0.237	0.017	0	6
SNHG25	0	1.15832	0.315	0.136	0	6
CPE	0	1.15572	0.125	0.006	0	6
DPP10	0	1.15336	0.196	0.004	0	6
GRIA2	0	1.15301	0.168	0.022	0	6
CADM2	0	1.15271	0.199	0.025	0	6
SRSF2	0	1.14978	0.333	0.191	0	6
INF2	0	1.14872	0.191	0.038	0	6
ADGRV1	0	1.14841	0.124	0.001	0	6
GDI1	0	1.14818	0.232	0.078	0	6
ERBB4	0	1.14192	0.166	0	0	6
PFKL	0	1.1396	0.233	0.081	0	6
NRXN1	0	1.13917	0.167	0.007	0	6
FGFR3	0	1.13484	0.108	0.011	0	6
HEPACAM	0	1.13381	0.114	0.011	0	6
RGL2	0	1.12358	0.235	0.14	0	6
MICAL1	0	1.11364	0.243	0.154	0	6
SUN2	0	1.11283	0.185	0.065	0	6
PARVG	0	1.09849	0.357	0.233	0	6
DNAJB2	0	1.09582	0.176	0.033	0	6
GUK1	0	1.09297	0.212	0.049	0	6
CERCAM	0	1.09207	0.169	0.008	0	6
MRPL41	0	1.09114	0.161	0.051	0	6
HSP90AB1	0	1.07792	0.304	0.137	0	6
CDKN1A	0	1.07595	0.291	0.117	0	6
SAP25	0	1.075	0.232	0.131	0	6
TMEM259	0	1.06941	0.343	0.226	0	6
VPS28	0	1.06194	0.201	0.067	0	6
PLXNB1	0	1.05873	0.116	0.011	0	6
DDX17	0	1.0553	0.719	0.716	0	6
CYHR1	0	1.04642	0.206	0.069	0	6
HP1BP3	0	1.04625	0.451	0.402	0	6
SAT1	0	1.04381	0.65	0.577	0	6
ADRBK1	0	1.03922	0.312	0.224	0	6
CLK1	0	1.03726	0.358	0.297	0	6
PTPRD	0	1.03169	0.189	0.01	0	6
FTL	0	1.03116	0.568	0.445	0	6
TRABD	0	1.0305	0.286	0.151	0	6
PRKCSH	0	1.02798	0.188	0.058	0	6
SUGP2	0	1.02553	0.294	0.193	0	6
BSG	0	1.01827	0.164	0.05	0	6
COLGALT1	0	1.01787	0.367	0.282	0	6
TMEM59L	0	1.01497	0.141	0.023	0	6
MAGI2	0	1.01337	0.161	0.004	0	6
RSRP1	0	1.01201	0.471	0.429	0	6
CSMD1	0	1.0109	0.192	0.016	0	6
ATHL1	0	1.00968	0.186	0.095	0	6
SH3GLB2	0	1.00924	0.175	0.05	0	6
GNLY	0	1.00886	0.23	0.077	0	6
SIRT2	0	1.00378	0.184	0.078	0	6
GABBR1	0	0.999562	0.113	0.007	0	6
NRG3	0	0.994094	0.148	0.002	0	6
PABPN1	0	0.991689	0.267	0.199	0	6
CCDC88B	0	0.991342	0.245	0.151	0	6
B4GALNT4	0	0.990859	0.123	0.012	0	6
RBFOX1	0	0.989859	0.183	0.008	0	6
HAMP	0	0.9897	0.309	0.176	0	6
ENO2	0	0.98728	0.167	0.029	0	6
LGI4	0	0.984301	0.115	0.014	0	6
NME3	0	0.981248	0.215	0.101	0	6
RAB11B	0	0.980397	0.16	0.05	0	6
PLXNB2	0	0.978323	0.265	0.186	0	6
TSPYL2	0	0.975767	0.145	0.019	0	6
ALDOA	0	0.972876	0.199	0.056	0	6
MT3	0	0.968174	0.114	0.006	0	6
MYL6	0	0.964495	0.223	0.087	0	6
NCAM1	0	0.963749	0.117	0.001	0	6
SIPA1	0	0.960244	0.21	0.153	0	6
FCGRT	0	0.959251	0.279	0.252	0	6
SHC2	0	0.956172	0.13	0.018	0	6
HSPB1	0	0.954229	0.283	0.1	0	6
SORBS3	0	0.953843	0.15	0.053	0	6
RING1	0	0.953409	0.158	0.054	0	6
MIB2	0	0.950213	0.134	0.033	0	6
CPNE1	0	0.947684	0.193	0.094	0	6
PLPPR2	0	0.946625	0.145	0.03	0	6
KCNIP4	0	0.944715	0.173	0.02	0	6
COL16A1	0	0.93783	0.102	0.006	0	6
RAPGEF3	0	0.932862	0.104	0.014	0	6
PER1	0	0.932341	0.175	0.091	0	6
DDX5	0	0.931377	0.684	0.713	0	6
MAPK8IP3	0	0.930991	0.238	0.188	0	6
SPTBN1	0	0.93008	0.108	0.006	0	6
CALCOCO1	0	0.93002	0.132	0.062	0	6
DEF8	0	0.929131	0.149	0.053	0	6
DDX3X	0	0.923833	0.321	0.281	0	6
STK25	0	0.92281	0.173	0.072	0	6
DNAJB1	0	0.921866	0.203	0.056	0	6
SGSM3	0	0.920467	0.16	0.046	0	6
MVD	0	0.920122	0.181	0.052	0	6
NDUFS2	0	0.919462	0.198	0.109	0	6
GPM6B	0	0.914863	0.11	0.001	0	6
RORA	0	0.912251	0.117	0.012	0	6
RFNG	0	0.909808	0.138	0.039	0	6
GIGYF1	0	0.909178	0.163	0.093	0	6
RP11-390P2.4	0	0.907322	0.122	0.086	0	6
RASSF4	0	0.907123	0.399	0.364	0	6
RABL6	0	0.905421	0.153	0.054	0	6
ULK3	0	0.904328	0.149	0.075	0	6
LTBP3	0	0.903982	0.152	0.083	0	6
PRNP	0	0.901549	0.147	0.069	0	6
C19orf60	0	0.900657	0.162	0.072	0	6
SSBP4	0	0.900475	0.199	0.101	0	6
U2AF2	0	0.900002	0.175	0.093	0	6
NRBP2	0	0.89889	0.128	0.04	0	6
SREBF1	0	0.89655	0.232	0.118	0	6
NSMF	0	0.895639	0.139	0.043	0	6
GPC5	0	0.894587	0.119	0	0	6
NTM	0	0.892138	0.105	0	0	6
INTS1	0	0.88883	0.149	0.062	0	6
CENPT	0	0.887727	0.133	0.031	0	6
TNFRSF14	0	0.887694	0.138	0.064	0	6
DENND4B	0	0.883821	0.256	0.189	0	6
TRMT1	0	0.881509	0.257	0.161	0	6
HDAC10	0	0.878902	0.135	0.047	0	6
EIF4A1	0	0.878586	0.203	0.084	0	6
MAN2C1	0	0.878355	0.196	0.132	0	6
SLC25A29	0	0.874632	0.224	0.168	0	6
GATS	0	0.872901	0.124	0.064	0	6
2021-09-08	0	0.871237	0.112	0.019	0	6
IRF3	0	0.869572	0.166	0.098	0	6
GAA	0	0.865085	0.246	0.244	0	6
CHN1	0	0.865061	0.115	0.025	0	6
RPS6KB2	0	0.864981	0.14	0.037	0	6
RANGAP1	0	0.864619	0.17	0.081	0	6
SYT1	0	0.864383	0.15	0.016	0	6
YJEFN3	0	0.863222	0.117	0.02	0	6
CNTNAP2	0	0.861433	0.188	0.033	0	6
ZNF692	0	0.861034	0.152	0.046	0	6
IRF7	0	0.860091	0.169	0.044	0	6
MYLPF	0	0.859956	0.123	0.012	0	6
IRAK1	0	0.858338	0.183	0.089	0	6
UBA7	0	0.858225	0.183	0.12	0	6
DCAF8	0	0.856377	0.143	0.067	0	6
PAN2	0	0.8522	0.135	0.08	0	6
USF2	0	0.851891	0.211	0.166	0	6
FAM160B2	0	0.850937	0.156	0.074	0	6
ARHGAP27	0	0.850071	0.3	0.272	0	6
SGSM2	0	0.848245	0.177	0.1	0	6
SDR39U1	0	0.845588	0.167	0.04	0	6
WDR6	0	0.844839	0.155	0.092	0	6
ARFGAP1	0	0.841678	0.143	0.057	0	6
AUP1	0	0.83928	0.171	0.099	0	6
MAST3	0	0.839262	0.215	0.19	0	6
SLC22A17	0	0.838819	0.106	0.014	0	6
LINC00657	0	0.838057	0.177	0.085	0	6
FBXO44	0	0.837224	0.127	0.03	0	6
INPPL1	0	0.837068	0.206	0.161	0	6
TRIM28	0	0.833502	0.154	0.055	0	6
IDS	0	0.833438	0.156	0.087	0	6
ENTPD6	0	0.832924	0.166	0.095	0	6
SLC26A3	0	0.832813	0.396	0.331	0	6
HEXDC	0	0.832338	0.164	0.075	0	6
ATN1	0	0.831606	0.144	0.065	0	6
CTSF	0	0.831578	0.107	0.021	0	6
NRXN3	0	0.830827	0.153	0.005	0	6
ADGRL3	0	0.8291	0.113	0.003	0	6
DUS1L	0	0.828635	0.153	0.062	0	6
DTX3	0	0.828351	0.103	0.019	0	6
C19orf66	0	0.828186	0.174	0.081	0	6
LIMD2	0	0.826802	0.202	0.104	0	6
NDUFS7	0	0.825952	0.13	0.037	0	6
ARHGDIA	0	0.824149	0.169	0.059	0	6
SLC12A9	0	0.823179	0.237	0.15	0	6
NDUFV1	0	0.82085	0.151	0.081	0	6
SNAP25	0	0.818598	0.111	0.016	0	6
TECR	0	0.817115	0.149	0.053	0	6
PARP10	0	0.816946	0.146	0.058	0	6
NPAS3	4.00989e-227	0.815673	0.174	0.078	1.23128e-222	6
NISCH	0	0.815665	0.177	0.11	0	6
SH3BP2	0	0.812638	0.257	0.196	0	6
BCL6	0	0.812012	0.293	0.183	0	6
CTNND2	0	0.811991	0.112	0.002	0	6
PPP2R2B	0	0.81191	0.103	0	0	6
IFITM3	0	0.810825	0.158	0.027	0	6
STXBP2	0	0.810161	0.141	0.049	0	6
WDR13	0	0.809338	0.114	0.033	0	6
SPI1	0	0.808622	0.292	0.267	0	6
PLEC	0	0.808111	0.138	0.1	0	6
UBA1	0	0.806778	0.174	0.101	0	6
F3	0	0.805232	0.11	0.005	0	6
SELO	0	0.803818	0.166	0.104	0	6
PNPLA6	0	0.80356	0.169	0.111	0	6
PLXND1	0	0.802825	0.185	0.157	0	6
ZYX	0	0.801393	0.147	0.054	0	6
SPPL2B	0	0.800429	0.129	0.05	0	6
KLC1	0	0.799667	0.249	0.23	0	6
ENGASE	0	0.79822	0.18	0.116	0	6
ZNF783	0	0.79746	0.149	0.085	0	6
INO80E	0	0.796944	0.134	0.074	0	6
RGS11	0	0.796147	0.101	0.012	0	6
NCAM2	0	0.793954	0.105	0.001	0	6
C9orf142	0	0.793812	0.172	0.073	0	6
FOS	0	0.793396	0.251	0.161	0	6
ZSWIM8	0	0.792276	0.169	0.142	0	6
SEPW1	0	0.788838	0.161	0.063	0	6
TAZ	0	0.788787	0.174	0.109	0	6
DMD	0	0.785931	0.142	0.023	0	6
LST1	0	0.785889	0.254	0.203	0	6
AKT1	0	0.785786	0.147	0.075	0	6
ADAMTS10	0	0.785605	0.165	0.14	0	6
IL1RAPL1	0	0.782881	0.144	0.002	0	6
FAM65A	0	0.781636	0.142	0.081	0	6
GAS6	0	0.781414	0.328	0.302	0	6
FBXL15	0	0.780495	0.135	0.03	0	6
PON2	0	0.780411	0.127	0.079	0	6
HNRNPA3	0	0.780301	0.367	0.394	0	6
RP11-219A15.1	0	0.779815	0.243	0.193	0	6
RBM5	0	0.779603	0.299	0.315	0	6
DOC2A	0	0.779432	0.109	0.057	0	6
SLC29A1	0	0.778965	0.16	0.088	0	6
RHOB	0	0.778954	0.198	0.073	0	6
MLF2	0	0.778322	0.114	0.038	0	6
GMFG	0	0.775149	0.175	0.093	0	6
ARRB2	0	0.773851	0.345	0.39	0	6
CDK18	0	0.773645	0.137	0.056	0	6
CALM1	0	0.772312	0.159	0.094	0	6
RAP1GAP	0	0.772123	0.114	0.018	0	6
EIF1	0	0.770439	0.203	0.123	0	6
LUC7L3	0	0.769391	0.368	0.412	0	6
CORO1A	0	0.768027	0.219	0.182	0	6
MLXIPL	0	0.76572	0.354	0.344	0	6
SLC4A2	0	0.765494	0.125	0.056	0	6
S100A8	0	0.764754	0.169	0.035	0	6
LGALS9	0	0.763798	0.229	0.186	0	6
SPTAN1	0	0.763201	0.138	0.079	0	6
TPD52L2	0	0.763056	0.142	0.069	0	6
B3GAT3	0	0.762086	0.158	0.064	0	6
FBXW5	0	0.759533	0.136	0.049	0	6
CD81	0	0.755428	0.331	0.341	0	6
SLC38A2	0	0.75441	0.31	0.285	0	6
FAM219B	0	0.753796	0.129	0.077	0	6
CTD-3252C9.4	0	0.751586	0.15	0.043	0	6
MTCH1	0	0.751007	0.223	0.18	0	6
LAMTOR4	0	0.74941	0.152	0.082	0	6
ANKS1B	0	0.7489	0.127	0.009	0	6
IRF5	0	0.74485	0.165	0.142	0	6
JAK3	0	0.743857	0.276	0.202	0	6
PPP1R12C	0	0.741354	0.16	0.09	0	6
C1orf162	0	0.732791	0.215	0.154	0	6
EGFL7	0	0.731932	0.106	0.009	0	6
VENTX	0	0.731755	0.144	0.071	0	6
ZFP36	0	0.731486	0.297	0.218	0	6
NCF1	0	0.731398	0.214	0.168	0	6
LINC00599	0	0.731271	0.102	0.015	0	6
TXLNA	0	0.730091	0.156	0.069	0	6
RASGEF1B	0	0.730017	0.452	0.492	0	6
AKT2	0	0.727594	0.145	0.091	0	6
ARSA	0	0.726986	0.128	0.054	0	6
PPP1R9B	0	0.725455	0.102	0.048	0	6
ATAD3B	0	0.724429	0.133	0.046	0	6
CTSA	0	0.724061	0.134	0.065	0	6
FES	0	0.722386	0.105	0.051	0	6
CTSH	0	0.720104	0.213	0.203	0	6
SPSB3	0	0.719327	0.113	0.069	0	6
RPL10	0	0.718637	0.275	0.229	0	6
FAM50A	0	0.71861	0.107	0.038	0	6
STAT6	0	0.718415	0.26	0.259	0	6
PIEZO1	0	0.716499	0.172	0.158	0	6
ACSS1	0	0.715441	0.172	0.207	0	6
RCC1	0	0.712476	0.196	0.098	0	6
FASTK	0	0.712286	0.127	0.056	0	6
LPAR2	0	0.712156	0.115	0.067	0	6
NBEAL2	0	0.711542	0.118	0.046	0	6
FKBP4	1.86701e-282	0.710027	0.127	0.044	5.73285e-278	6
GRN	0	0.709208	0.178	0.192	0	6
ARRDC2	0	0.707309	0.111	0.1	0	6
ARHGEF1	0	0.705862	0.203	0.187	0	6
SPATA20	0	0.705593	0.102	0.048	0	6
NARF	0	0.705353	0.141	0.105	0	6
CARD9	0	0.703764	0.153	0.076	0	6
C1orf228	0	0.703354	0.152	0.056	0	6
S100A9	0	0.701121	0.121	0.024	0	6
SF3B1	0	0.700675	0.285	0.34	0	6
FAM193B	0	0.699078	0.184	0.194	0	6
PTOV1	0	0.698073	0.118	0.059	0	6
GOLGA8A	0	0.697639	0.176	0.131	0	6
CLK2	0	0.697465	0.119	0.056	0	6
PLD2	0	0.697442	0.126	0.068	0	6
RPS6KA4	0	0.69694	0.158	0.129	0	6
LRRTM4	9.95461e-298	0.696416	0.116	0.02	3.05666e-293	6
TSC2	0	0.696134	0.123	0.077	0	6
MYO15B	0	0.693588	0.219	0.228	0	6
ARAP1	0	0.693327	0.236	0.271	0	6
AKAP8L	0	0.693105	0.165	0.153	0	6
SLC12A7	0	0.692934	0.14	0.097	0	6
NUDT14	0	0.692463	0.127	0.072	0	6
NAGK	0	0.692462	0.228	0.224	0	6
SIN3B	0	0.691641	0.149	0.12	0	6
SRSF3	0	0.691537	0.19	0.166	0	6
OGT	0	0.691175	0.286	0.316	0	6
ARID5A	0	0.691063	0.153	0.126	0	6
FO538757.2	0	0.690333	0.222	0.239	0	6
DGAT1	0	0.688924	0.103	0.035	0	6
STAT2	0	0.686617	0.192	0.16	0	6
TPI1	0	0.685893	0.143	0.045	0	6
HMHA1	0	0.685837	0.206	0.22	0	6
PIM1	0	0.685544	0.21	0.101	0	6
EEF1D	0	0.684484	0.145	0.111	0	6
SIRT7	0	0.684481	0.126	0.056	0	6
FAM155A	0	0.684255	0.107	0.005	0	6
PLEKHJ1	0	0.683929	0.122	0.048	0	6
GAPDH	3.66982e-284	0.682442	0.192	0.102	1.12685e-279	6
HNRNPA2B1	0	0.68183	0.446	0.547	0	6
JTB	0	0.681568	0.117	0.052	0	6
COQ4	0	0.680997	0.101	0.043	0	6
CRELD1	0	0.680609	0.143	0.07	0	6
CTBP1	0	0.679888	0.124	0.1	0	6
SLC27A1	0	0.679496	0.135	0.117	0	6
UBB	1.09299e-273	0.678525	0.11	0.037	3.35613e-269	6
CDC37	0	0.677896	0.155	0.086	0	6
LSM7	0	0.677029	0.153	0.066	0	6
METTL3	0	0.6767	0.124	0.077	0	6
MGAT1	0	0.676607	0.227	0.21	0	6
TAF1C	0	0.676359	0.12	0.059	0	6
RHBDF2	0	0.676009	0.565	0.708	0	6
CLCN7	0	0.675517	0.153	0.108	0	6
HSPA6	2.01013e-238	0.67434	0.204	0.095	6.17231e-234	6
CDK10	0	0.674056	0.124	0.07	0	6
HNRNPA1	0	0.670045	0.171	0.149	0	6
PKM	0	0.669616	0.215	0.162	0	6
C16orf13	9.88131291682493e-323	0.669582	0.102	0.024	3.03415594424026e-318	6
LINC01480	0	0.669389	0.145	0.101	0	6
RNF166	0	0.66853	0.217	0.231	0	6
SLC3A2	0	0.664759	0.109	0.035	0	6
GPX4	0	0.664208	0.118	0.073	0	6
ATG4B	0	0.66033	0.164	0.155	0	6
RNF44	0	0.659628	0.111	0.088	0	6
NEGR1	0	0.657387	0.108	0.01	0	6
SLC11A1	0	0.656778	0.393	0.402	0	6
JUN	0	0.656476	0.129	0.06	2.8283e-304	6
CERS5	0	0.655616	0.158	0.112	0	6
CCS	0	0.652793	0.119	0.086	0	6
MLLT6	0	0.651515	0.213	0.25	0	6
INO80D	0	0.651506	0.302	0.348	0	6
ARHGAP9	0	0.651337	0.16	0.12	0	6
CDK9	0	0.648257	0.102	0.094	0	6
STRN4	0	0.647569	0.113	0.057	0	6
AMPD2	0	0.64621	0.122	0.056	0	6
RASSF1	0	0.64579	0.162	0.136	0	6
DLG2	2.1622e-176	0.643468	0.218	0.104	6.63926e-172	6
APBB3	0	0.642484	0.164	0.108	0	6
TSC22D1	2.15787e-286	0.642467	0.121	0.075	6.62597e-282	6
MBOAT7	0	0.642465	0.146	0.076	0	6
SEC31B	0	0.641786	0.106	0.059	0	6
DOT1L	0	0.641762	0.14	0.076	0	6
CARD19	0	0.641623	0.115	0.075	0	6
RBCK1	0	0.641053	0.143	0.102	0	6
TCIRG1	0	0.639695	0.148	0.075	0	6
IDUA	0	0.638937	0.103	0.047	0	6
TYK2	0	0.638554	0.129	0.1	0	6
EML3	0	0.635536	0.103	0.047	0	6
TAL1	0	0.635252	0.266	0.305	0	6
ABCC5	0	0.635011	0.174	0.182	0	6
CLDND1	0	0.634982	0.113	0.057	0	6
RGS1	5.78462e-305	0.634645	0.416	0.32	1.77623e-300	6
PHKG2	0	0.634007	0.114	0.059	0	6
TMSB10	0	0.633655	0.249	0.193	0	6
TRMT2A	0	0.63326	0.103	0.03	0	6
ATP5B	0	0.632907	0.106	0.061	0	6
P4HB	0	0.632525	0.178	0.105	0	6
EVL	0	0.630871	0.424	0.515	0	6
IFITM2	0	0.630598	0.117	0.029	6.10623e-305	6
MXD4	0	0.629757	0.171	0.232	0	6
METTL7A	0	0.629747	0.169	0.24	0	6
GGA1	0	0.629389	0.159	0.129	0	6
RER1	0	0.628462	0.132	0.091	0	6
MT2A	5.89292e-215	0.62819	0.131	0.029	1.80948e-210	6
AES	0	0.627386	0.104	0.064	0	6
CHTOP	0	0.625747	0.105	0.077	0	6
ADGRB3	5.08096e-141	0.625532	0.149	0.069	1.56016e-136	6
PSAP	0	0.625071	0.428	0.53	0	6
LRRC4C	1.77682e-248	0.624299	0.124	0.021	5.45591e-244	6
ZFAND5	0	0.621725	0.112	0.085	0	6
STX4	0	0.621234	0.102	0.048	0	6
INTS3	0	0.621188	0.131	0.118	0	6
SQSTM1	0	0.619814	0.153	0.138	0	6
EME2	0	0.619797	0.103	0.039	0	6
TNFRSF25	0	0.619293	0.106	0.06	0	6
EDF1	0	0.618878	0.11	0.051	0	6
POLG	0	0.617057	0.112	0.067	0	6
DYNLL1	2.03081e-294	0.616376	0.102	0.026	6.2358e-290	6
EIF4G2	0	0.615785	0.148	0.134	0	6
HGS	0	0.61502	0.113	0.077	0	6
ROBO2	0	0.614343	0.113	0.009	0	6
ITGB2-AS1	0	0.613451	0.151	0.119	0	6
JUND	0	0.612945	0.164	0.103	0	6
HSP90AA1	4.00106e-186	0.612711	0.34	0.223	1.22857e-181	6
MZF1	0	0.612446	0.122	0.082	0	6
VPS9D1	0	0.612399	0.144	0.072	0	6
EIF2B5	0	0.612348	0.132	0.08	0	6
PPIA	0	0.612304	0.127	0.073	0	6
PNKD	0	0.61111	0.153	0.086	0	6
NADSYN1	0	0.609314	0.132	0.125	0	6
ACSL1	0	0.608953	0.379	0.346	0	6
TJAP1	0	0.607604	0.109	0.062	0	6
RP6-159A1.4	0	0.606999	0.316	0.32	0	6
UNC93B1	0	0.606377	0.177	0.193	0	6
OPCML	0	0.605788	0.101	0.005	0	6
PTBP1	0	0.605606	0.134	0.108	0	6
GADD45B	1.3421e-270	0.603603	0.119	0.026	4.12105e-266	6
SLC16A3	0	0.601791	0.199	0.139	0	6
CSNK1D	0	0.600452	0.202	0.212	0	6
SCO2	2.14602353927604e-318	0.597471	0.159	0.071	6.589579879701e-314	6
BAX	0	0.596736	0.17	0.131	0	6
FHOD1	0	0.595678	0.123	0.087	0	6
MSL1	0	0.594846	0.166	0.148	0	6
OTUB1	0	0.591312	0.109	0.045	0	6
RP11-488L18.10	0	0.591279	0.186	0.17	0	6
MROH1	0	0.590948	0.142	0.12	0	6
SUN1	0	0.59012	0.116	0.1	0	6
IRF8	0	0.58983	0.367	0.408	0	6
UBE2G2	0	0.588184	0.257	0.271	0	6
D2HGDH	0	0.5881	0.136	0.139	0	6
CEBPB	0	0.587292	0.276	0.256	0	6
MCL1	0	0.586895	0.16	0.112	0	6
MAF	0	0.586596	0.418	0.547	0	6
SAT2	0	0.586334	0.123	0.084	0	6
LZTR1	0	0.584999	0.105	0.055	0	6
APOE	0	0.581983	0.455	0.451	0	6
SLC38A10	0	0.581163	0.213	0.215	0	6
SERF2	0	0.580729	0.198	0.153	0	6
GPAA1	5.5838e-287	0.58042	0.102	0.032	1.71456e-282	6
SDF4	0	0.579981	0.103	0.057	0	6
VEGFA	1.80498e-193	0.57876	0.134	0.037	5.54238e-189	6
AHSA2	0	0.57864	0.218	0.244	0	6
RASAL3	0	0.577767	0.146	0.162	0	6
PSMC6	0	0.577145	0.135	0.119	0	6
IRF2BP2	0	0.575718	0.106	0.11	0	6
ENO1	3.70549234380935e-321	0.574184	0.183	0.126	1.1378084790901e-316	6
IER2	8.5916627961631e-314	0.573748	0.148	0.091	0	6
BUB3	0	0.573419	0.113	0.075	0	6
LAIR1	0	0.573142	0.253	0.275	0	6
SCN1B	0	0.571738	0.135	0.101	0	6
NFKBIA	0	0.571721	0.122	0.094	0	6
SF1	0	0.57159	0.255	0.324	0	6
CEBPD	2.13147e-302	0.571406	0.296	0.246	6.54488e-298	6
MFSD12	0	0.571363	0.148	0.123	0	6
CDC42SE1	0	0.571265	0.25	0.265	0	6
TNFAIP2	0	0.571023	0.11	0.097	0	6
DAZAP1	0	0.570976	0.137	0.13	0	6
ILF3	0	0.569694	0.151	0.136	0	6
E2F4	0	0.56929	0.102	0.06	0	6
AGAP3	0	0.567859	0.107	0.082	0	6
SYNGR2	0	0.565977	0.158	0.114	0	6
POLR2A	0	0.56564	0.115	0.087	0	6
MIIP	0	0.565575	0.108	0.043	7.04067e-305	6
ARFGAP2	0	0.565047	0.11	0.072	0	6
CAMTA2	0	0.56406	0.106	0.069	0	6
ATG16L2	0	0.563212	0.2	0.278	0	6
HNRNPH3	0	0.563184	0.169	0.216	0	6
PACS2	0	0.561833	0.207	0.272	0	6
SLC17A9	1.53432e-302	0.560203	0.137	0.061	4.71128e-298	6
CPSF7	0	0.559891	0.143	0.151	0	6
CTD-2020K17.1	0	0.559503	0.145	0.128	0	6
EXD3	0	0.559421	0.116	0.124	0	6
CTSL	0	0.557816	0.134	0.083	0	6
PXN	0	0.557753	0.171	0.138	0	6
SBNO2	0	0.557569	0.158	0.091	0	6
BST2	0	0.555047	0.174	0.14	0	6
SMG5	0	0.553093	0.117	0.088	0	6
NONO	0	0.552912	0.105	0.086	0	6
PNISR	0	0.552262	0.345	0.482	0	6
KCTD12	0	0.55096	0.268	0.336	0	6
TIAL1	0	0.55055	0.206	0.239	0	6
DUSP1	2.23316e-215	0.549513	0.231	0.174	6.85715e-211	6
MRPS5	0	0.549043	0.131	0.117	0	6
FMNL1	0	0.548945	0.218	0.241	0	6
EIF4A2	0	0.548488	0.228	0.245	0	6
FERMT3	0	0.546526	0.129	0.103	0	6
HSPA5	6.93797e-169	0.545908	0.238	0.134	2.13037e-164	6
ABHD17A	6.38667593693587e-311	0.54589	0.117	0.061	1.96109e-306	6
TUBA1B	0	0.544998	0.205	0.197	0	6
GRINA	0	0.539443	0.107	0.077	0	6
PNN	0	0.538182	0.145	0.142	0	6
CSK	0	0.537702	0.161	0.17	0	6
CROCC	0	0.537469	0.153	0.14	0	6
PFN1	0	0.535133	0.129	0.109	0	6
ATP5G2	0	0.53359	0.142	0.105	0	6
CSF3R	0	0.532995	0.398	0.514	0	6
PCMTD2	0	0.531493	0.105	0.113	0	6
ABCD4	0	0.531365	0.13	0.139	0	6
HOOK2	0	0.530063	0.128	0.082	0	6
SRSF7	0	0.527988	0.174	0.207	0	6
RPS11	0	0.527171	0.143	0.129	0	6
DGKZ	0	0.526755	0.12	0.118	0	6
RBM39	0	0.526061	0.32	0.466	0	6
ACIN1	0	0.525903	0.224	0.288	0	6
IFFO1	0	0.525462	0.116	0.123	0	6
ATP5I	1.55293e-260	0.524571	0.103	0.051	4.76844e-256	6
CDH13	8.6973e-179	0.524045	0.101	0.022	2.67059e-174	6
GSTK1	0	0.523772	0.119	0.07	0	6
RNPS1	0	0.52266	0.121	0.112	0	6
HSPA8	3.7869e-170	0.52202	0.122	0.064	1.1628e-165	6
ZMIZ2	0	0.521925	0.113	0.095	0	6
ACTG1	8.20988883694399e-320	0.520276	0.122	0.093	2.52092846627202e-315	6
MORF4L2	0	0.519196	0.142	0.105	0	6
RPL12	1.9401064497725e-313	0.517697	0.142	0.092	0	6
TNK2	0	0.516945	0.157	0.203	0	6
NASP	0	0.516857	0.134	0.133	0	6
CYBA	0	0.516388	0.303	0.403	0	6
SAFB2	0	0.514712	0.121	0.128	0	6
CREBZF	0	0.513941	0.11	0.116	0	6
EIF2S3	0	0.512699	0.143	0.151	0	6
CCNL1	0	0.512451	0.22	0.258	0	6
UBE2Z	0	0.511615	0.105	0.099	0	6
IVNS1ABP	0	0.511317	0.174	0.194	0	6
ZC3H11A	0	0.511089	0.168	0.224	0	6
CASP1	0	0.510926	0.144	0.111	0	6
GOLGA3	0	0.510901	0.132	0.135	0	6
SIGLEC8	0	0.510672	0.12	0.199	0	6
CASC3	0	0.510437	0.12	0.105	0	6
PBX2	0	0.510355	0.102	0.089	0	6
WASH1	0	0.510318	0.156	0.184	0	6
SFXN5	0	0.509531	0.105	0.117	0	6
FCGR3A	0	0.509505	0.303	0.332	0	6
KCNC3	0	0.509103	0.12	0.096	0	6
ADAR	0	0.508534	0.173	0.208	0	6
TXNIP	0	0.507891	0.212	0.257	0	6
NSUN5	0	0.507562	0.114	0.107	0	6
SPP1	0	0.506675	0.562	0.649	0	6
HNRNPK	0	0.504187	0.164	0.182	0	6
PTPN18	0	0.502803	0.225	0.273	0	6
ARHGAP30	0	0.501558	0.142	0.139	0	6
CTDSP1	0	0.501281	0.107	0.074	0	6
HNRNPH1	0	0.500546	0.405	0.563	0	6
TMEM176B	0	0.499787	0.185	0.145	0	6
JUNB	4.08806e-253	0.498739	0.168	0.114	1.25528e-248	6
PIM3	4.24284e-234	0.497745	0.102	0.03	1.30281e-229	6
VASH1	0	0.497097	0.295	0.394	0	6
MBD1	1.16648808292517e-310	0.495742	0.101	0.065	3.58182e-306	6
MYO9B	0	0.494271	0.368	0.536	0	6
HLA-A	0	0.492349	0.183	0.225	0	6
BIRC2	0	0.492079	0.149	0.132	0	6
H3F3B	4.95255660161346e-310	0.491385	0.159	0.134	1.52073e-305	6
BRD2	0	0.490117	0.119	0.101	0	6
TMC6	0	0.489623	0.159	0.165	0	6
SRSF11	0	0.48791	0.285	0.396	0	6
PPP1R18	0	0.487498	0.122	0.117	0	6
ITGAX	0	0.487328	0.347	0.463	0	6
MPHOSPH8	0	0.486479	0.139	0.174	0	6
HLA-E	0	0.485207	0.27	0.361	0	6
RGS16	2.16928e-141	0.483479	0.172	0.073	6.661e-137	6
LUC7L	0	0.482973	0.148	0.187	0	6
RAB3IL1	3.52008e-297	0.482704	0.101	0.064	1.08087e-292	6
BIN1	0	0.482244	0.397	0.47	0	6
SNHG15	2.1087e-253	0.481454	0.12	0.047	6.47498e-249	6
PXK	5.3691e-261	0.48044	0.114	0.084	1.64863e-256	6
LMBR1L	0	0.48035	0.104	0.122	0	6
SH3BP1	0	0.480318	0.111	0.105	0	6
DNAJA4	1.6374e-190	0.480068	0.104	0.047	5.02782e-186	6
MUM1	0	0.478789	0.161	0.237	0	6
TRIM22	0	0.478402	0.28	0.387	0	6
CTC-444N24.11	2.19672e-293	0.478242	0.107	0.074	6.74526e-289	6
ARPP19	0	0.47735	0.103	0.089	0	6
MYO1G	4.78073e-245	0.477297	0.118	0.032	1.46797e-240	6
RTN1	4.1379e-138	0.476091	0.115	0.075	1.27058e-133	6
SCPEP1	0	0.474745	0.132	0.165	0	6
ANKRD13D	0	0.472969	0.161	0.193	0	6
PPM1F	0	0.471254	0.107	0.136	0	6
GRIPAP1	0	0.469123	0.115	0.106	0	6
NDUFA10	0	0.468233	0.126	0.164	0	6
CYTH4	0	0.46697	0.24	0.283	0	6
TYROBP	0	0.465248	0.205	0.266	0	6
GGT7	0	0.465245	0.111	0.122	0	6
ACTB	0	0.464718	0.351	0.435	0	6
CTDSP2	0	0.464471	0.119	0.119	0	6
PNRC1	0	0.46432	0.143	0.157	0	6
IER5L	4.98681e-196	0.464236	0.102	0.044	1.53125e-191	6
SLC7A5	2.41599e-212	0.464083	0.171	0.124	7.41854e-208	6
GPAT4	0	0.463861	0.106	0.107	0	6
GNB2L1	0	0.462585	0.123	0.119	0	6
CAPN15	1.86371e-299	0.462139	0.104	0.072	5.7227e-295	6
ZNF276	0	0.461556	0.117	0.111	0	6
DOCK3	1.45622e-199	0.460508	0.133	0.106	4.47146e-195	6
TUBA1A	1.04499e-127	0.459898	0.103	0.04	3.20876e-123	6
NT5C	0	0.457992	0.135	0.108	0	6
HIST2H2BE	0	0.457435	0.151	0.158	0	6
CTA-29F11.1	2.05724e-124	0.454639	0.17	0.083	6.31697e-120	6
PTK2B	0	0.453308	0.144	0.209	0	6
AHI1	7.05667e-275	0.451286	0.119	0.109	2.16682e-270	6
ATP6V0D1	0	0.450293	0.102	0.087	0	6
FAM111A	0	0.446743	0.089	0.126	0	6
TTC14	0	0.445207	0.223	0.303	0	6
MSL3	0	0.443056	0.111	0.116	0	6
LRP1	0	0.442814	0.275	0.373	0	6
HSP90B1	5.04233e-217	0.440156	0.239	0.213	1.5483e-212	6
SERINC1	0	0.439272	0.098	0.13	0	6
PDXK	0	0.437381	0.162	0.192	0	6
TPCN1	0	0.43612	0.171	0.247	0	6
FUBP1	0	0.432402	0.225	0.32	0	6
RPL29	3.78833e-208	0.432189	0.131	0.096	1.16324e-203	6
PABPC4	0	0.432058	0.122	0.147	0	6
SEC61A1	0	0.431816	0.123	0.111	0	6
TSPO	9.44002e-201	0.431446	0.115	0.082	2.89865e-196	6
CABIN1	0	0.430618	0.12	0.167	0	6
BLCAP	0	0.430541	0.096	0.113	0	6
EWSR1	0	0.428161	0.191	0.278	0	6
OS9	0	0.427056	0.171	0.198	0	6
ATXN2L	0	0.426798	0.119	0.153	0	6
PLD3	0	0.425523	0.094	0.113	0	6
MAFB	3.62286e-126	0.425241	0.133	0.084	1.11244e-121	6
USP36	0	0.425034	0.107	0.107	0	6
TMC8	0	0.423646	0.2	0.265	0	6
TP53INP1	0	0.423641	0.073	0.105	0	6
IER3	1.01911e-268	0.423043	0.134	0.12	3.12928e-264	6
APOC1	5.30899e-163	0.422829	0.148	0.116	1.63018e-158	6
AP3D1	0	0.421671	0.111	0.13	0	6
CD93	4.45103e-181	0.421335	0.124	0.072	1.36673e-176	6
HNRNPD	0	0.419899	0.233	0.354	0	6
ZNF24	0	0.417116	0.105	0.119	0	6
[truncated: 4,564 more rows]

## Sheet: Pathways_Cluster_to_clust1
KEGG, REACTOME, GO pathways for each cluster when DEGs are generated compared to cluster 1 (most homeostatic signal)
Pathways Cluster 2
Description	setSize	enrichmentScore	NES	pvalue	p.adjust	qvalues	rank	leading_edge	core_enrichment
KEGG_RIBOSOME	44	0.704428	2.30553	4.55e-08	4.95e-06	4.35e-06	1005	tags=80%, list=24%, signal=61%	RPL13A/RPS11/RPL28/RPL8/RPL19/RPS8/RPS24/RPS15/RPL13/RPL10/RPS9/RPL32/RPL35/RPL31/RPS25/RPL11/RPS6/RPS2/RPS3/RPL30/RPS23/RPL37/RPLP1/RPS18/RPLP2/FAU/RPL34/RPS7/RPL3/RPLP0/RPL6/RPS16/RPS27A/RPS19/RPL7A
KEGG_SPLICEOSOME	43	0.556787	1.81339	0.000834897	0.0455019	0.0399872	557	tags=33%, list=13%, signal=29%	SNRNP70/SRSF5/SRSF2/ACIN1/HSPA1A/SRSF6/SF3B1/HNRNPA1/SRSF7/RBM17/HNRNPA3/PRPF38B/HNRNPK/RBM25
Description	setSize	enrichmentScore	NES	pvalue	p.adjust	qvalues	rank	leading_edge	core_enrichment
REACTOME_METABOLISM_OF_RNA	224	0.47687	2.03063	3.79e-09	2.23e-06	2.05e-06	747	tags=32%, list=18%, signal=28%	SNRNP70/SRRM2/UBC/PABPN1/TRMT1/HNRNPL/SRSF5/SRSF2/RPL13A/RPS11/RPL28/HSPA1A/SRSF6/RPL8/RPL19/RPS8/RPS24/RPS15/RPL13/RPL10/RPS9/RPL32/RPL35/RPL31/PTBP1/SF3B1/RPS25/HNRNPA1/CPSF7/SYMPK/RPL11/CSNK1D/SRSF7/YWHAB/RBM17/RPS6/HNRNPA3/UTP6/XPO1/ZC3H11A/HNRNPA2B1/RPS2/CSNK1E/RBM5/ADAR/RPS3/PCBP2/HNRNPUL1/RPL30/NUP210/HNRNPK/RNMT/CASC3/RPS23/ANP32A/EIF4A2/CCAR1/RPL37/ZBTB8OS/RPLP1/NOP58/RPS18/SF1/RPLP2/RNP…
REACTOME_INFLUENZA_INFECTION	80	0.608155	2.23525	1.02e-08	2.34e-06	2.16e-06	1013	tags=61%, list=24%, signal=47%	PABPN1/HSP90AA1/RPL13A/RPS11/RPL28/HSPA1A/RPL8/RPL19/RPS8/RPS24/RPS15/RPL13/RPL10/RPS9/RPL32/RPL35/RPL31/RPS25/RPL11/TGFB1/RPS6/XPO1/RPS2/RPS3/KPNB1/RPL30/NUP210/RPS23/RPL37/RPLP1/RPS18/RPLP2/FAU/RPL34/RPS14/POLR2B/RPS7/RPL3/RPLP0/TPR/RPL6/RPS16/CANX/CLTA/RPS27A/RPS19/POM121C/RPL7A/CALR
REACTOME_SELENOAMINO_ACID_METABOLISM	51	0.684131	2.32299	1.19e-08	2.34e-06	2.16e-06	1005	tags=73%, list=24%, signal=56%	RPL13A/RPS11/RPL28/RPL8/RPL19/RPS8/RPS24/RPS15/RPL13/RPL10/RPS9/RPL32/RPL35/RPL31/RPS25/RPL11/RPS6/RPS2/RPS3/RPL30/RPS23/RPL37/RPLP1/RPS18/RPLP2/FAU/RPL34/RPS14/RPS7/RPL3/RPLP0/TXNRD1/RPL6/RPS16/RPS27A/RPS19/RPL7A
REACTOME_EUKARYOTIC_TRANSLATION_ELONGATION	47	0.701167	2.35994	3.46e-08	4.72e-06	4.36e-06	1005	tags=79%, list=24%, signal=61%	RPL13A/RPS11/RPL28/RPL8/RPL19/RPS8/RPS24/RPS15/RPL13/EEF1D/RPL10/RPS9/RPL32/RPL35/RPL31/RPS25/RPL11/RPS6/RPS2/RPS3/RPL30/RPS23/RPL37/RPLP1/RPS18/RPLP2/FAU/RPL34/RPS14/RPS7/RPL3/RPLP0/RPL6/RPS16/RPS27A/RPS19/RPL7A
REACTOME_REGULATION_OF_EXPRESSION_OF_SLITS_AND_ROBOS	64	0.647511	2.2928	4.21e-08	4.72e-06	4.36e-06	1005	tags=66%, list=24%, signal=51%	UBC/ZSWIM8/RPL13A/RPS11/RPL28/RPL8/RPL19/RPS8/RPS24/RPS15/RPL13/RPL10/RPS9/RPL32/RPL35/RPL31/RPS25/RPL11/RPS6/RPS2/RPS3/RPL30/CASC3/RBX1/RPS23/RPL37/RPLP1/RPS18/RPLP2/RNPS1/FAU/RPL34/RPS14/RPS7/RPL3/RPLP0/PSMC6/RPL6/RPS16/RPS27A/RPS19/RPL7A
REACTOME_METABOLISM_OF_AMINO_ACIDS_AND_DERIVATIVES	95	0.570676	2.17517	4.82e-08	4.72e-06	4.36e-06	973	tags=49%, list=23%, signal=39%	RPL13A/RPS11/RPL28/RPL8/RPL19/RPS8/RPS24/RPS15/CSAD/SLC44A1/RPL13/RPL10/RPS9/RPL32/RPL35/RPL31/RPS25/RPL11/HIBCH/GATM/RPS6/RPS2/RPS3/DHTKD1/RPL30/RPS23/OGDH/RPL37/RPLP1/RPS18/SERINC1/PPM1K/GLUL/RPLP2/FAU/RPL34/RPS14/RPS7/SHMT1/RPL3/RPLP0/TXNRD1/PSMC6/RPL6/RPS16/RPS27A/RPS19
REACTOME_RESPONSE_OF_EIF2AK4_GCN2_TO_AMINO_ACID_DEFICIENCY	49	0.695723	2.34447	7.6e-08	5.17e-06	4.76e-06	1005	tags=78%, list=24%, signal=60%	RPL13A/RPS11/RPL28/RPL8/RPL19/RPS8/RPS24/RPS15/RPL13/RPL10/RPS9/RPL32/RPL35/RPL31/RPS25/RPL11/RPS6/RPS2/RPS3/RPL30/RPS23/RPL37/CEBPB/RPLP1/RPS18/RPLP2/FAU/RPL34/RPS14/RPS7/RPL3/RPLP0/RPL6/RPS16/RPS27A/EIF2S3/RPS19/RPL7A
REACTOME_EUKARYOTIC_TRANSLATION_INITIATION	59	0.642768	2.25018	8.03e-08	5.17e-06	4.76e-06	1005	tags=68%, list=24%, signal=52%	RPL13A/RPS11/RPL28/RPL8/RPL19/RPS8/RPS24/RPS15/RPL13/RPL10/RPS9/RPL32/RPL35/RPL31/RPS25/RPL11/RPS6/RPS2/RPS3/RPL30/RPS23/EIF4A2/RPL37/RPLP1/EIF3L/RPS18/RPLP2/FAU/RPL34/RPS14/RPS7/EIF5/RPL3/RPLP0/RPL6/RPS16/RPS27A/EIF2S3/RPS19/RPL7A
REACTOME_NONSENSE_MEDIATED_DECAY_NMD_	56	0.662523	2.29912	8.67e-08	5.17e-06	4.76e-06	1005	tags=68%, list=24%, signal=52%	RPL13A/RPS11/RPL28/RPL8/RPL19/RPS8/RPS24/RPS15/RPL13/RPL10/RPS9/RPL32/RPL35/RPL31/RPS25/RPL11/RPS6/RPS2/RPS3/RPL30/CASC3/RPS23/RPL37/RPLP1/RPS18/RPLP2/RNPS1/FAU/RPL34/RPS14/RPS7/RPL3/RPLP0/RPL6/RPS16/RPS27A/RPS19/RPL7A
REACTOME_SRP_DEPENDENT_COTRANSLATIONAL_PROTEIN_TARGETING_TO_MEMBRANE	53	0.667944	2.28608	8.79e-08	5.17e-06	4.76e-06	1005	tags=70%, list=24%, signal=54%	RPL13A/RPS11/RPL28/RPL8/RPL19/RPS8/RPS24/RPS15/RPL13/RPL10/RPS9/RPL32/RPL35/SEC61A1/RPL31/RPS25/RPL11/RPS6/RPS2/RPS3/RPL30/RPS23/RPL37/RPLP1/RPS18/RPLP2/FAU/RPL34/RPS14/RPS7/RPL3/RPLP0/RPL6/RPS16/RPS27A/RPS19/RPL7A
REACTOME_RRNA_PROCESSING	60	0.622045	2.18752	7.13e-07	3.81e-05	3.52e-05	1005	tags=67%, list=24%, signal=51%	RPL13A/RPS11/RPL28/RPL8/RPL19/RPS8/RPS24/RPS15/RPL13/RPL10/RPS9/RPL32/RPL35/RPL31/RPS25/RPL11/CSNK1D/RPS6/UTP6/RPS2/CSNK1E/RPS3/RPL30/RPS23/RPL37/RPLP1/NOP58/RPS18/RPLP2/FAU/RPL34/RPS14/RPS7/RPL3/RPLP0/RPL6/RPS16/RPS27A/RPS19/RPL7A
REACTOME_TRANSLATION	90	0.529595	1.9926	3.11e-06	0.000152547	0.000140641	973	tags=50%, list=23%, signal=39%	RPL13A/RPS11/RPL28/RPL8/RPL19/RPS8/RPS24/RPS15/RPL13/EEF1D/RPL10/RPS9/RPL32/RPL35/SEC61A1/RPL31/RPS25/RPL11/RPS6/RPS2/MRPS6/RPS3/RPL30/MRPS5/PTCD3/RPS23/EIF4A2/RPL37/RPLP1/EIF3L/RPS18/RPLP2/FAU/RPL34/RPS14/RPS7/EIF5/RPL3/RPLP0/RPL6/RPS16/CARS2/RPS27A/EIF2S3/RPS19
REACTOME_INFECTIOUS_DISEASE	287	0.393021	1.72686	4.5e-06	0.000197807	0.000182368	1019	tags=39%, list=24%, signal=32%	HSP90AB1/UBC/PABPN1/HSP90AA1/CORO1A/WIPF3/MYO9B/APP/JAK3/GNAS/RPL13A/RPS11/RPL28/HSPA1A/RHBDF2/RPL8/RPL19/RPS8/RPS24/RPS15/RPL13/RPL10/RPS9/RPL32/RPL35/RPL31/ACTB/AP2A2/DYNC1H1/ARPC1B/RPS25/RPL11/TXNIP/GNG7/TGFB1/ARPC3/GNAI2/NMT1/CRK/P2RX7/RAC1/RPS6/ADCY7/DYNC1LI2/CASP1/PARP6/XPO1/CYBA/RPS2/AHCYL1/WIPF2/RPS3/WAS/KPNB1/MGAT1/RPL30/NUP210/HNRNPK/RNMT/RBX1/RPS23/RPL37/TUBA1B/ARPC1A/RPLP1/HCK/PRKACA/…
REACTOME_SIGNALING_BY_ROBO_RECEPTORS	90	0.526074	1.97935	4.71e-06	0.000197807	0.000182368	973	tags=54%, list=23%, signal=43%	UBC/MYO9B/ZSWIM8/RPL13A/RPS11/RPL28/PFN1/RPL8/RPL19/RPS8/RPS24/RPS15/RPL13/RPL10/RPS9/RPL32/RPL35/RPL31/RPS25/RPL11/RAC1/RPS6/EVL/RPS2/RPS3/RPL30/CASC3/RBX1/RPS23/RPL37/RPLP1/PRKACA/RPS18/RPLP2/RNPS1/RHOA/FAU/RPL34/RPS14/RPS7/RPL3/PRKACB/RPLP0/PSMC6/PRKAR2A/RPL6/RPS16/RPS27A/RPS19
REACTOME_PROCESSING_OF_CAPPED_INTRON_CONTAINING_PRE_MRNA	94	0.506716	1.92458	2.37e-05	0.000929027	0.000856514	1145	tags=45%, list=27%, signal=33%	SNRNP70/SRRM2/PABPN1/HNRNPL/SRSF5/SRSF2/SRSF6/PTBP1/SF3B1/HNRNPA1/CPSF7/SYMPK/SRSF7/RBM17/HNRNPA3/ZC3H11A/HNRNPA2B1/RBM5/PCBP2/HNRNPUL1/NUP210/HNRNPK/CASC3/CCAR1/SF1/RNPS1/PCF11/POLR2B/SRRM1/FUS/TPR/RNPC3/POM121C/SRSF11/NUP85/PAPOLA/NUP133/YBX1/USP39/DDX42/HNRNPF/RANBP2
REACTOME_MRNA_SPLICING	70	0.55477	1.99653	3.39e-05	0.00124643	0.00114914	743	tags=37%, list=18%, signal=31%	SNRNP70/SRRM2/PABPN1/HNRNPL/SRSF5/SRSF2/SRSF6/PTBP1/SF3B1/HNRNPA1/CPSF7/SYMPK/SRSF7/RBM17/HNRNPA3/HNRNPA2B1/RBM5/PCBP2/HNRNPUL1/HNRNPK/CASC3/CCAR1/SF1/RNPS1/PCF11/POLR2B
REACTOME_CELLULAR_RESPONSES_TO_EXTERNAL_STIMULI	203	0.404199	1.71042	5.81e-05	0.00200954	0.00185269	973	tags=39%, list=23%, signal=32%	HSP90AB1/UBC/HSP90AA1/PTGES3/HSPH1/NCF1/ATP6V0B/RPL13A/RPS11/RPL28/HSPA1A/RPL8/RPL19/RPS8/RPS24/RPS15/RPL13/RPL10/RPS9/RPL32/RPL35/RPL31/STIP1/DYNC1H1/RPS25/RPL11/YWHAE/DNAJB6/RPS6/ANAPC16/DYNC1LI2/HSPA9/CYBA/P4HB/RPS2/RPS3/DNAJC7/RPL30/ST13/NUP210/RBX1/RPS23/HSPA4/RPL37/NR3C2/CEBPB/TUBA1B/RPLP1/DNAJA1/RPS18/CABIN1/WDR59/RPLP2/FAU/RPS6KA1/RPL34/RPS14/RPS7/MINK1/TNRC6A/RPL3/ERO1A/TERF2IP/CAMK2G/RP…
REACTOME_COSTIMULATION_BY_THE_CD28_FAMILY	31	-0.609237	-1.95994	0.000202335	0.00660962	0.00609372	356	tags=35%, list=8%, signal=33%	MAPKAP1/PAK1/CD86/HLA-DQA1/GRB2/HLA-DRB5/PIK3R1/LYN/MAP3K8/HLA-DRA/HLA-DRB1
REACTOME_HSF1_ACTIVATION	11	0.832872	2.06109	0.000293138	0.00907183	0.00836376	316	tags=64%, list=8%, signal=59%	HSP90AB1/HSP90AA1/PTGES3/HSPH1/HSPA1A/YWHAE/DNAJB6
REACTOME_RNA_POLYMERASE_II_TRANSCRIPTION_TERMINATION	23	0.697224	2.00318	0.000374352	0.0108808	0.0100315	715	tags=48%, list=17%, signal=40%	PABPN1/SRSF5/SRSF2/SRSF6/CPSF7/SYMPK/SRSF7/ZC3H11A/CASC3/RNPS1/PCF11
REACTOME_NERVOUS_SYSTEM_DEVELOPMENT	189	0.388549	1.63276	0.000388599	0.0108808	0.0100315	1023	tags=44%, list=24%, signal=35%	HSP90AB1/UBC/HSP90AA1/PLXND1/MYO9B/DSCAM/ZSWIM8/RPL13A/RPS11/RPL28/PFN1/RPL8/RPL19/RPS8/RPS24/RPS15/RPL13/RPL10/RPS9/RPL32/RPL35/RPL31/ACTB/AP2A2/ARPC1B/RPS25/RPL11/ARPC3/DNM2/PIK3CD/RPS6KA4/MBP/RAC1/RPS6/DAB1/EVL/ITGA5/RPS2/RPS3/SREBF2/RPL30/CASC3/ARHGAP35/RBX1/RPS23/RPL37/TUBA1B/SMARCA4/SCN1B/ARPC1A/RPLP1/PRKACA/RPS18/RPLP2/RNPS1/RHOA/FAU/RPS6KA1/RPL34/RPS14/RPS7/ARHGEF12/TLN1/RPL3/TYROBP/NRP2/…
REACTOME_ACTIVATION_OF_THE_MRNA_UPON_BINDING_OF_THE_CAP_BINDING_COMPLEX_AND_EIFS_AND_SUBSEQUENT_BINDING_TO_43S	33	0.611035	1.90729	0.000788288	0.0210688	0.0194243	973	tags=61%, list=23%, signal=47%	RPS11/RPS8/RPS24/RPS15/RPS9/RPS25/RPS6/RPS2/RPS3/RPS23/EIF4A2/EIF3L/RPS18/FAU/RPS14/RPS7/RPS16/RPS27A/EIF2S3/RPS19
Description	setSize	enrichmentScore	NES	pvalue	p.adjust	qvalues	rank	leading_edge	core_enrichment
GO_MRNA_METABOLIC_PROCESS	319	0.482798	2.14063	2.44e-13	8.5e-10	7.97e-10	755	tags=33%, list=18%, signal=30%	SNRNP70/SRRM2/UBC/PABPN1/CIRBP/AKAP8L/SUGP2/HNRNPL/SRSF5/ARL6IP4/SRSF2/APP/ZFP36L2/ACIN1/RPL13A/RPS11/RPL28/DAZAP1/HSPA1A/SRSF6/RPL8/RPL19/RPS8/RPS24/RPS15/ZBTB7A/RPL13/RPL10/RPS9/RPL32/PRKRIP1/SREBF1/RPL35/DDX17/CTIF/RPL31/PTBP1/LUC7L/SF3B1/RPS25/HNRNPA1/CPSF7/RBBP6/SYMPK/RPL11/SON/CLASRP/USP4/ELAVL4/PRPF4B/PABPC4/SAFB2/SRSF7/YWHAB/RBM17/RPS6/KHDRBS1/HNRNPA3/XPO1/ZC3H11A/HNRNPA2B1/RPS2/AHCYL1/RB…
GO_RIBONUCLEOPROTEIN_COMPLEX	228	0.491941	2.11082	4.67e-10	8.13e-07	7.62e-07	787	tags=34%, list=19%, signal=29%	SNRNP70/SRRM2/PABPN1/CIRBP/AKAP8L/GAPDH/HNRNPL/SRSF2/PTGES3/EIF1/RPL13A/RPS11/RPL28/DAZAP1/HSPA1A/RPL8/RPL19/RPS8/RPS24/RPS15/RPL13/RPL10/RPS9/RPL32/PRKRIP1/RPL35/DDX17/RPL31/ACTB/LUC7L/SF3B1/RPS25/HNRNPA1/RPL11/ELAVL4/PRPF4B/PABPC4/RBM17/RPS6/HNRNPA3/UTP6/XPO1/HNRNPA2B1/RPS2/RBM5/MRPS6/ADAR/RPS3/PRPF38B/RPL30/MRPS5/PNN/ILF3/AGO2/HNRNPK/CASC3/RPS23/RPL37/CELF1/RPLP1/EIF3L/LARP1/FXR1/NOP58/RPS18/R…
GO_RNA_SPLICING	164	0.527639	2.17487	7.97e-10	9.25e-07	8.67e-07	715	tags=35%, list=17%, signal=30%	SNRNP70/SRRM2/PABPN1/CIRBP/AKAP8L/SUGP2/HNRNPL/SRSF5/ARL6IP4/SRSF2/ACIN1/CLK1/DAZAP1/HSPA1A/SRSF6/ZBTB7A/PRKRIP1/DDX17/PTBP1/LUC7L/SF3B1/HNRNPA1/CPSF7/SYMPK/SON/CLASRP/USP4/ELAVL4/PRPF4B/SRSF7/RBM17/KHDRBS1/HNRNPA3/HNRNPA2B1/RBM5/PRPF38B/PCBP2/HNRNPUL1/SLC38A2/PNN/HNRNPK/CASC3/CLK4/RBM25/CCAR1/ZRANB2/ZBTB8OS/SFSWAP/CELF1/FXR1/RBM39/SUPT6H/SF1/RNPS1/CWF19L2/HNRNPH3/PCF11
GO_MRNA_PROCESSING	186	0.507337	2.13568	1.72e-09	1.5e-06	1.41e-06	715	tags=33%, list=17%, signal=28%	SNRNP70/SRRM2/PABPN1/CIRBP/AKAP8L/SUGP2/HNRNPL/SRSF5/ARL6IP4/SRSF2/APP/ACIN1/DAZAP1/SRSF6/ZBTB7A/PRKRIP1/DDX17/PTBP1/LUC7L/SF3B1/HNRNPA1/CPSF7/RBBP6/SYMPK/SON/CLASRP/USP4/ELAVL4/PRPF4B/SAFB2/SRSF7/RBM17/KHDRBS1/HNRNPA3/ZC3H11A/HNRNPA2B1/AHCYL1/RBM5/ADAR/PRPF38B/PCBP2/HNRNPUL1/PNN/HNRNPK/RNMT/CASC3/RBM25/CCAR1/SAFB/ZRANB2/SFSWAP/CELF1/FXR1/PRKACA/RBM39/SUPT6H/SF1/RNPS1/CWF19L2/HNRNPH3/PCF11
GO_RNA_PROCESSING	304	0.43813	1.937	2.81e-09	1.96e-06	1.83e-06	891	tags=33%, list=21%, signal=28%	SNRNP70/SRRM2/PABPN1/CIRBP/AKAP8L/TRMT1/SUGP2/HNRNPL/SRSF5/ARL6IP4/SRSF2/APP/ACIN1/CLK1/DAZAP1/HSPA1A/INTS3/SRSF6/RPS8/RPS24/RPS15/ZBTB7A/RPS9/PRKRIP1/RPL35/DDX17/PTBP1/LUC7L/SF3B1/HNRNPA1/CPSF7/RBBP6/SYMPK/RPL11/SON/TGFB1/CLASRP/USP4/ELAVL4/PRPF4B/PABPC4/SAFB2/SRSF7/RBM17/RPS6/KHDRBS1/USP36/HNRNPA3/UTP6/ZC3H11A/HNRNPA2B1/RPS2/AHCYL1/RBM5/ADAR/PRPF38B/PCBP2/HNRNPUL1/SLC38A2/PNN/AGO2/HNRNPK/RNMT/C…
GO_COTRANSLATIONAL_PROTEIN_TARGETING_TO_MEMBRANE	49	0.690468	2.3603	1.44e-07	8.37e-05	7.84e-05	1005	tags=73%, list=24%, signal=57%	RPL13A/RPS11/RPL28/RPL8/RPL19/RPS8/RPS24/RPS15/RPL13/RPL10/RPS9/RPL32/RPL35/SEC61A1/RPL31/RPS25/RPL11/RPS6/RPS2/RPS3/RPL30/RPS23/RPL37/RPLP1/RPS18/RPLP2/RPL34/RPS14/RPS7/RPL3/RPLP0/RPL6/RPS16/RPS27A/RPS19/RPL7A
GO_CYTOSOLIC_RIBOSOME	52	0.66808	2.29889	1.94e-07	9.37e-05	8.79e-05	1005	tags=67%, list=24%, signal=52%	RPL13A/RPS11/RPL28/RPL8/RPL19/RPS8/RPS24/RPS15/RPL13/RPL10/RPS9/RPL32/RPL35/RPL31/RPS25/RPL11/RPS6/RPS2/RPS3/RPL30/RPS23/RPL37/RPLP1/RPS18/RPLP2/RPL34/RPS14/RPS7/RPL3/RPLP0/RPL6/RPS16/RPS27A/RPS19/RPL7A
GO_RIBOSOME	74	0.605044	2.2295	2.27e-07	9.37e-05	8.79e-05	1005	tags=57%, list=24%, signal=44%	RPL13A/RPS11/RPL28/RPL8/RPL19/RPS8/RPS24/RPS15/RPL13/RPL10/RPS9/RPL32/RPL35/RPL31/RPS25/RPL11/RPS6/RPS2/MRPS6/RPS3/RPL30/MRPS5/PTCD3/RPS23/RPL37/RRBP1/RPLP1/LARP1/RPS18/SF1/RPLP2/RPL34/RPS14/RPS7/RPL3/RPLP0/RPL6/RPS16/CANX/RPS27A/RPS19/RPL7A
GO_STRUCTURAL_CONSTITUENT_OF_RIBOSOME	53	0.657684	2.26921	2.52e-07	9.37e-05	8.79e-05	1005	tags=70%, list=24%, signal=54%	RPL13A/RPS11/RPL28/RPL8/RPL19/RPS8/RPS24/RPS15/RPL13/RPL10/RPS9/RPL32/RPL35/RPL31/RPS25/RPL11/RPS6/RPS2/MRPS6/RPS3/RPL30/MRPS5/RPS23/RPL37/RPLP1/RPS18/RPLP2/RPL34/RPS14/RPS7/RPL3/RPLP0/RPL6/RPS16/RPS27A/RPS19/RPL7A
GO_NUCLEAR_TRANSCRIBED_MRNA_CATABOLIC_PROCESS_NONSENSE_MEDIATED_DECAY	60	0.634537	2.23627	2.69e-07	9.37e-05	8.79e-05	1005	tags=63%, list=24%, signal=49%	RPL13A/RPS11/RPL28/RPL8/RPL19/RPS8/RPS24/RPS15/RPL13/RPL10/RPS9/RPL32/RPL35/CTIF/RPL31/RPS25/RPL11/RPS6/RPS2/RPS3/RPL30/CASC3/RPS23/RPL37/RPLP1/RPS18/RPLP2/RNPS1/RPL34/RPS14/RPS7/RPL3/RPLP0/RPL6/RPS16/RPS27A/RPS19/RPL7A
GO_TRANSLATIONAL_INITIATION	86	0.572036	2.15797	5.78e-07	0.0001831	0.000171648	973	tags=55%, list=23%, signal=43%	EIF1/RPL13A/RPS11/RPL28/RPL8/RPL19/RPS8/RPS24/RPS15/RPL13/RPL10/RPS9/RPL32/RPL35/CTIF/RPL31/RPS25/RPL11/RPS6/KHDRBS1/RPS2/RPS3/RPL30/AGO2/EIF4G2/RPS23/EIF4A2/RPL37/RPLP1/EIF3L/LARP1/RPS18/RPLP2/RPL34/RPS14/RPS7/EIF5/RPL3/RPLP0/TPR/PAIP2/YTHDF2/RPL6/RPS16/RPS27A/EIF2S3/RPS19
GO_RIBOSOMAL_SUBUNIT	56	0.638488	2.2207	7.04e-07	0.000204314	0.000191535	1005	tags=66%, list=24%, signal=51%	RPL13A/RPS11/RPL28/RPL8/RPL19/RPS8/RPS24/RPS15/RPL13/RPL10/RPS9/RPL32/RPL35/RPL31/RPS25/RPL11/RPS6/RPS2/MRPS6/RPS3/RPL30/MRPS5/RPS23/RPL37/RPLP1/RPS18/RPLP2/RPL34/RPS14/RPS7/RPL3/RPLP0/RPL6/RPS16/RPS27A/RPS19/RPL7A
GO_REGULATION_OF_MRNA_PROCESSING	73	0.585377	2.14468	9.15e-07	0.000245213	0.000229875	698	tags=42%, list=17%, signal=36%	SNRNP70/PABPN1/CIRBP/HNRNPL/SRSF5/SRSF2/DAZAP1/SRSF6/ZBTB7A/DDX17/PTBP1/HNRNPA1/CPSF7/SON/SAFB2/SRSF7/RBM17/KHDRBS1/HNRNPA2B1/AHCYL1/RBM5/HNRNPK/RBM25/SAFB/SFSWAP/CELF1/FXR1/RBM39/SUPT6H/SF1/RNPS1
GO_PEPTIDE_BIOSYNTHETIC_PROCESS	218	0.43152	1.84479	1.01e-06	0.000250717	0.000235035	1013	tags=39%, list=24%, signal=31%	CIRBP/GAPDH/HNRNPL/PLXNB2/APP/ZFP36L2/EIF1/RPL13A/RPS11/RPL28/RPL8/RPL19/RPS8/RPS24/RPS15/RPL13/EEF1D/RPL10/RPS9/RPL32/RPL35/CTIF/RPL31/PKM/PTBP1/RPS25/RPL11/PTK2B/PABPC4/RPS6/KHDRBS1/RPS2/MRPS6/RPS3/GGT7/EEF2K/RPL30/MRPS5/ILF3/AGO2/EIF4G2/ZNF706/CASC3/PTCD3/RPS23/EIF4A2/RPL37/RRBP1/CELF1/RPLP1/EIF3L/LARP1/FXR1/PTAFR/RPS18/NSUN5/RPLP2/RHOA/RPS6KA1/RPL34/SAMD4B/RPS14/RPS7/MKNK1/TNRC6A/SHMT1/EIF5/R…
GO_VIRAL_GENE_EXPRESSION	87	0.558095	2.11085	1.35e-06	0.000312843	0.000293276	1005	tags=53%, list=24%, signal=41%	USF2/RPL13A/RPS11/RPL28/RPL8/RPL19/RPS8/RPS24/RPS15/RPL13/RPL10/RPS9/RPL32/RPL35/RPL31/PTBP1/RPS25/RPL11/RPS6/RPS2/RPS3/PCBP2/RPL30/NUP210/RPS23/RPL37/SMARCA4/RPLP1/EIF3L/NUCKS1/RPS18/RPLP2/RPL34/RPS14/POLR2B/RPS7/RPL3/RPLP0/TPR/RPL6/RPS16/RPS27A/RPS19/TRIM14/POM121C/RPL7A
GO_SYMBIOTIC_PROCESS	395	0.374546	1.70357	1.5e-06	0.0003259	0.000305516	1005	tags=36%, list=24%, signal=30%	BIN1/HSP90AB1/KAT2A/UBC/PABPN1/HSP90AA1/AKAP8L/GAPDH/LGALS9/ATG16L2/GAS6/RTN3/USF2/PACS2/RPL13A/CEBPA/RPS11/RPL28/HSPA1A/RPL8/NLRP1/RPL19/RPS8/RPS24/RPS15/RPL13/MPHOSPH8/RBCK1/RPL10/RPS9/RPL32/BRD2/RPL35/RPL31/PTBP1/CDK5RAP3/AP2A2/PI4KA/RPS25/KLC1/HNRNPA1/RPL11/SNX3/YWHAE/IST1/RAC1/YWHAB/ITGAL/RPS6/CALCOCO2/STAT2/BNIP3L/ITGA5/XPO1/P4HB/HNRNPA2B1/RPS2/CRTC1/PI4KB/PILRA/BST2/ADAR/RPS3/HSPD1/NOTCH1/…
GO_RNA_SPLICING_VIA_TRANSESTERIFICATION_REACTIONS	129	0.497979	1.98653	2.04e-06	0.000418647	0.000392461	891	tags=38%, list=21%, signal=31%	SNRNP70/SRRM2/PABPN1/CIRBP/HNRNPL/SRSF5/SRSF2/DAZAP1/SRSF6/ZBTB7A/DDX17/PTBP1/LUC7L/SF3B1/HNRNPA1/CPSF7/SYMPK/SON/USP4/PRPF4B/SRSF7/RBM17/KHDRBS1/HNRNPA3/HNRNPA2B1/RBM5/PCBP2/HNRNPUL1/PNN/HNRNPK/CASC3/RBM25/CCAR1/SFSWAP/CELF1/FXR1/RBM39/SF1/RNPS1/CWF19L2/HNRNPH3/PCF11/POLR2B/SPEN/RBM6/THRAP3/SRRM1/FUS/LUC7L3
GO_PROTEIN_TARGETING	142	0.47826	1.92968	3.12e-06	0.000602796	0.000565093	747	tags=39%, list=18%, signal=33%	UBC/HSP90AA1/TIMM23B/NACA/NCF1/RPL13A/RPS11/RPL28/RPL8/RPL19/RPS8/RPS24/RPS15/RPL13/RPL10/RPS9/RPL32/SREBF1/RPL35/SEC61A1/RPL31/RPS25/AP3D1/RPL11/YWHAE/GCC2/NUMA1/YWHAB/RPS6/BNIP3L/USP36/GDAP1/RPS2/RPS3/HSPD1/YWHAG/BID/SREBF2/RPL30/FUT10/RPS23/HSPA4/ARIH2/RPL37/ZDHHC20/RPLP1/RPS18/LAMP2/ZFYVE16/ZDHHC3/RPLP2/RPL34/TRAK2/RPS14/RPS7
GO_ESTABLISHMENT_OF_PROTEIN_LOCALIZATION_TO_ENDOPLASMIC_RETICULUM	56	0.606031	2.10781	6.98e-06	0.00127837	0.00119841	1005	tags=66%, list=24%, signal=51%	RPL13A/RPS11/RPL28/RPL8/RPL19/RPS8/RPS24/RPS15/RPL13/RPL10/RPS9/RPL32/RPL35/SEC61A1/RPL31/RPS25/RPL11/RPS6/RPS2/RPS3/RPL30/RPS23/RPL37/RPLP1/RPS18/RPLP2/RAB10/RPL34/RPS14/RPS7/RPL3/RPLP0/RPL6/RPS16/RPS27A/RPS19/RPL7A
GO_REGULATION_OF_MRNA_SPLICING_VIA_SPLICEOSOME	57	0.586885	2.04049	1.65e-05	0.00286535	0.00268613	698	tags=44%, list=17%, signal=37%	SNRNP70/CIRBP/HNRNPL/SRSF5/SRSF2/DAZAP1/SRSF6/ZBTB7A/DDX17/PTBP1/HNRNPA1/SON/SRSF7/RBM17/KHDRBS1/HNRNPA2B1/RBM5/HNRNPK/RBM25/SFSWAP/CELF1/FXR1/RBM39/SF1/RNPS1
GO_REGULATION_OF_RNA_SPLICING	74	0.555767	2.04792	1.86e-05	0.00308226	0.00288947	706	tags=41%, list=17%, signal=34%	SNRNP70/CIRBP/HNRNPL/SRSF5/SRSF2/CLK1/DAZAP1/HSPA1A/SRSF6/ZBTB7A/DDX17/PTBP1/HNRNPA1/SON/SRSF7/RBM17/KHDRBS1/HNRNPA2B1/RBM5/SLC38A2/HNRNPK/CLK4/RBM25/SFSWAP/CELF1/FXR1/RBM39/SF1/RNPS1/HNRNPH3
GO_ESTABLISHMENT_OF_PROTEIN_LOCALIZATION_TO_MEMBRANE	116	0.483606	1.90183	2.4e-05	0.00380576	0.00356772	747	tags=42%, list=18%, signal=36%	HSP90AA1/NACA/NCF1/RPL13A/RPS11/RPL28/RPL8/RPL19/RPS8/RPS24/RPS15/RPL13/RPL10/RPS9/RPL32/RPL35/SEC61A1/RPL31/RPS25/RPL11/CSK/YWHAE/NMT1/GGA1/YWHAB/RPS6/CLSTN1/RPS2/RPS3/KIF13A/YWHAG/BID/RPL30/RPS23/HSPA4/RPL37/YWHAH/ZDHHC20/NPC1/RPLP1/GRIPAP1/RPS18/VPS35/ZDHHC3/RPLP2/RAB10/RPL34/RPS14/RPS7
GO_REGULATION_OF_POSTSYNAPSE_ORGANIZATION	31	-0.644536	-2.05576	3.43e-05	0.00519316	0.00486834	444	tags=39%, list=11%, signal=35%	ACTR2/TIAM1/PTEN/WNT5A/SIPA1L1/EGLN1/IL1RAP/APOE/LRP4/LRRK2/GRID2/SRGN
GO_REGULATION_OF_MRNA_METABOLIC_PROCESS	142	0.449439	1.81339	3.95e-05	0.00573341	0.0053748	755	tags=32%, list=18%, signal=27%	SNRNP70/UBC/PABPN1/CIRBP/HNRNPL/SRSF5/SRSF2/ZFP36L2/DAZAP1/HSPA1A/SRSF6/ZBTB7A/DDX17/PTBP1/HNRNPA1/CPSF7/SON/ELAVL4/PABPC4/SAFB2/SRSF7/YWHAB/RBM17/KHDRBS1/XPO1/HNRNPA2B1/AHCYL1/RBM5/AGO2/HNRNPK/ZC3HAV1/ANP32A/RBM25/SAFB/SFSWAP/CELF1/LARP1/FXR1/RBM39/SUPT6H/SF1/RNPS1/SLC11A1/SAMD4B/TNRC6A
GO_RIBONUCLEOPROTEIN_COMPLEX_SUBUNIT_ORGANIZATION	71	0.532126	1.93182	4.78e-05	0.0066581	0.00624165	973	tags=42%, list=23%, signal=33%	HSP90AB1/HSP90AA1/SRSF5/PTGES3/RPL13A/SRSF6/RPS15/RPL10/LUC7L/SF3B1/KLC1/CPSF7/RPL11/USP4/RBM5/ADAR/AGO2/SFSWAP/CELF1/EIF3L/SF1/RPS14/EIF5/RPL3/RPLP0/LUC7L3/VCP/RPL6/EIF2S3/RPS19
GO_PROTEIN_TARGETING_TO_MEMBRANE	71	0.528819	1.91982	5.12e-05	0.00685524	0.00642647	1016	tags=59%, list=24%, signal=46%	NACA/NCF1/RPL13A/RPS11/RPL28/RPL8/RPL19/RPS8/RPS24/RPS15/RPL13/RPL10/RPS9/RPL32/RPL35/SEC61A1/RPL31/RPS25/RPL11/RPS6/RPS2/RPS3/RPL30/RPS23/RPL37/ZDHHC20/RPLP1/RPS18/ZDHHC3/RPLP2/RPL34/RPS14/RPS7/RPL3/RPLP0/ZDHHC7/RPL6/RPS16/RPS27A/RPS19/RPL7A/SDCBP
GO_PEPTIDE_METABOLIC_PROCESS	256	0.378559	1.64788	5.73e-05	0.0073896	0.0069274	973	tags=34%, list=23%, signal=27%	BIN1/CIRBP/GAPDH/HNRNPL/PLXNB2/APP/ZFP36L2/EIF1/RPL13A/RPS11/RPL28/RPL8/RPL19/RPS8/RPS24/RPS15/RPL13/EEF1D/RPL10/RPS9/RPL32/RPL35/CTIF/RPL31/PKM/PTBP1/RPS25/RPL11/PTK2B/PABPC4/TAPBP/RPS6/KHDRBS1/CTSH/RPS2/MRPS6/RPS3/GGT7/EEF2K/RPL30/MRPS5/ILF3/AGO2/EIF4G2/ZNF706/CASC3/PTCD3/RPS23/EIF4A2/RPL37/RRBP1/CELF1/RPLP1/EIF3L/LARP1/FXR1/PTAFR/RPS18/NSUN5/RPLP2/RHOA/RPS6KA1/RPL34/SAMD4B/RPS14/RPS7/MKNK1/TNR…
GO_AMIDE_BIOSYNTHETIC_PROCESS	259	0.376731	1.6378	6.84e-05	0.00850042	0.00796874	973	tags=34%, list=23%, signal=28%	CIRBP/GAPDH/HNRNPL/PLXNB2/APP/ZFP36L2/EIF1/RPL13A/CEBPA/RPS11/RPL28/RPL8/RPL19/RPS8/RPS24/RPS15/CERS4/RPL13/EEF1D/RPL10/RPS9/RPL32/RPL35/CTIF/RPL31/PKM/PTBP1/RPS25/RPL11/CERS5/PTK2B/PABPC4/P2RX7/RPS6/KHDRBS1/PDPR/RPS2/MRPS6/RPS3/GGT7/EEF2K/RPL30/MRPS5/ILF3/AGO2/EIF4G2/ZNF706/CASC3/PTCD3/RPS23/EIF4A2/RPL37/RRBP1/CELF1/RPLP1/EIF3L/LARP1/FXR1/PTAFR/RPS18/NSUN5/RPLP2/RHOA/RPS6KA1/RPL34/SAMD4B/RPS14/R…
GO_NUCLEAR_TRANSCRIBED_MRNA_CATABOLIC_PROCESS	93	0.489662	1.87372	8.99e-05	0.0107929	0.0101179	1005	tags=47%, list=24%, signal=37%	ZFP36L2/RPL13A/RPS11/RPL28/RPL8/RPL19/RPS8/RPS24/RPS15/RPL13/RPL10/RPS9/RPL32/RPL35/CTIF/RPL31/RPS25/RPL11/RPS6/RPS2/RPS3/RPL30/AGO2/CASC3/RPS23/RPL37/RPLP1/RPS18/RPLP2/RNPS1/RPL34/SAMD4B/RPS14/RPS7/TNRC6A/RPL3/THRAP3/RPLP0/RPL6/RPS16/RPS27A/RPS19/CNOT10/RPL7A
GO_RIBONUCLEOPROTEIN_COMPLEX_BIOGENESIS	123	0.449613	1.78774	9.88e-05	0.0114682	0.0107509	973	tags=37%, list=23%, signal=29%	HSP90AB1/HSP90AA1/SRSF5/PTGES3/RPL13A/SRSF6/RPS8/RPS24/RPS15/RPL10/RPS9/RPL35/DDX17/LUC7L/SF3B1/CPSF7/RPL11/USP4/RPS6/USP36/UTP6/XPO1/RPS2/RBM5/ADAR/AGO2/ESF1/SFSWAP/CELF1/EIF3L/NOP58/NSUN5/GLUL/SF1/RPS14/RPS7/EIF5/RPL3/TSC1/RPLP0/LUC7L3/RPL6/RPS16/EIF2S3/RPS19
GO_PROTEIN_LOCALIZATION_TO_ENDOPLASMIC_RETICULUM	67	0.524467	1.87528	0.000115795	0.0130064	0.0121929	1005	tags=55%, list=24%, signal=43%	RPL13A/RPS11/RPL28/RPL8/RPL19/RPS8/RPS24/RPS15/RPL13/RPL10/RPS9/RPL32/RPL35/SEC61A1/RPL31/RPS25/RPL11/RPS6/RPS2/RPS3/RPL30/RPS23/RPL37/RPLP1/RPS18/RPLP2/RAB10/RPL34/RPS14/RPS7/RPL3/RPLP0/RPL6/RPS16/RPS27A/RPS19/RPL7A
GO_CELLULAR_NITROGEN_COMPOUND_CATABOLIC_PROCESS	199	0.400332	1.68465	0.000121502	0.013221	0.012394	924	tags=35%, list=22%, signal=29%	UBC/CIRBP/ZFP36L2/PDE4D/RPL13A/CECR2/RPS11/RPL28/PDE4B/HSPA1A/RPL8/RPL19/RPS8/RPS24/RPS15/RPL13/RPL10/RPS9/RPL32/RPL35/CTIF/RPL31/RPS25/RPL11/ELAVL4/PABPC4/YWHAB/RPS6/NUDT3/XPO1/MBD4/RPS2/NT5C/RPS3/HMGB1/KPNB1/MGAT1/RPL30/AGO2/CASC3/PDE9A/ZHX2/ZC3HAV1/RPS23/ANP32A/DNASE1/RPL37/RPLP1/LARP1/FXR1/RPS18/RPLP2/RNPS1/RPL34/SLC11A1/SAMD4B/RPS14/RPS7/TNRC6A/RPL3/THRAP3/RPLP0/HSPA1B/FUS/HPRT1/PSMC6/YTHDF2…
GO_RNA_CATABOLIC_PROCESS	162	0.412541	1.69222	0.000131032	0.0138259	0.0129611	1091	tags=41%, list=26%, signal=32%	UBC/CIRBP/ZFP36L2/RPL13A/RPS11/RPL28/HSPA1A/RPL8/RPL19/RPS8/RPS24/RPS15/RPL13/RPL10/RPS9/RPL32/RPL35/CTIF/RPL31/RPS25/RPL11/ELAVL4/PABPC4/YWHAB/RPS6/XPO1/RPS2/RPS3/RPL30/AGO2/CASC3/ZHX2/ZC3HAV1/RPS23/ANP32A/RPL37/RPLP1/LARP1/FXR1/RPS18/RPLP2/RNPS1/RPL34/SLC11A1/SAMD4B/RPS14/RPS7/TNRC6A/RPL3/THRAP3/RPLP0/HSPA1B/FUS/PSMC6/YTHDF2/RPL6/RPS16/RPS27A/RPS19/CNOT10/RPL7A/NSUN2/ZCCHC8/FASTKD1/YWHAZ/YBX1/C…
GO_NEGATIVE_REGULATION_OF_DEVELOPMENTAL_GROWTH	25	-0.669939	-2.02064	0.000136577	0.0139871	0.0131123	705	tags=48%, list=17%, signal=40%	ULK2/RTN4/ARHGAP4/PTEN/STK3/PAK1/STK4/WWC2/CXADR/TGFBR2/WNT5A/SPP1
GO_RNA_EXPORT_FROM_NUCLEUS	63	0.542031	1.92315	0.000154126	0.0153334	0.0143743	1077	tags=40%, list=26%, signal=30%	PABPN1/AKAP8L/SRSF5/SRSF2/SRSF6/RPS15/HNRNPA1/SYMPK/SRSF7/KHDRBS1/XPO1/ZC3H11A/HNRNPA2B1/NUP210/CASC3/SUPT6H/RNPS1/TSC1/SRRM1/TPR/POM121C/SRSF11/NSUN2/NUP85/NUP133
GO_NUCLEAR_EXPORT	90	0.47496	1.79823	0.000175413	0.0169663	0.0159052	506	tags=22%, list=12%, signal=20%	PABPN1/AKAP8L/SRSF5/GAS6/SRSF2/SRSF6/RPS15/HNRNPA1/SYMPK/TGFB1/YWHAE/SRSF7/KHDRBS1/HSPA9/XPO1/ZC3H11A/HNRNPA2B1/AHCYL1/NUP210/CASC3
GO_PROTEIN_LOCALIZATION_TO_MEMBRANE	209	0.382364	1.62382	0.000184106	0.0173259	0.0162422	761	tags=33%, list=18%, signal=28%	DLG2/HSP90AA1/GAS6/PACS2/NACA/NCF1/RPL13A/RPS11/RPL28/GAK/RPL8/RPL19/RPS8/RPS24/RPS15/RPL13/RPL10/RPS9/RPL32/SQSTM1/GPHN/RPL35/SEC61A1/RPL31/ACTB/RPS25/AP3D1/RAB40C/RPL11/PRKCE/TGFB1/CSK/YWHAE/NMT1/GGA1/YWHAB/ITGAL/RPS6/CLSTN1/FLOT1/LRP1/RPS2/RPS3/PRAM1/KIF13A/YWHAG/BID/RPL30/GSN/RPS23/HSPA4/RPL37/YWHAH/ZDHHC20/NPC1/RPLP1/ZMYND8/GRIPAP1/RPS18/VPS35/ZDHHC3/RPLP2/RAB10/RPL34/PPIL2/RPS14/RPS7/FAM126B
GO_INTRACELLULAR_PROTEIN_TRANSPORT	417	0.326689	1.49169	0.000229417	0.0210218	0.019707	1079	tags=33%, list=26%, signal=27%	HSP90AB1/DLG2/UBC/PABPN1/HSP90AA1/AKAP8L/MAPK8IP3/TIMM23B/SRSF5/GAS6/SRSF2/NACA/NCF1/RPL13A/RPS11/RPL28/SRSF6/RPL8/RPL19/RPS8/RPS24/RPS15/RPL13/SYNDIG1/RPL10/RPS9/RPL32/SREBF1/RPL35/SEC61A1/UNC93B1/RPL31/AP2A2/RPS25/AP3D1/SYMPK/RPL11/TXNIP/TGFB1/SNX3/YWHAE/NMT1/GCC2/NUMA1/SRSF7/GGA1/YWHAB/RPS6/BNIP3L/HSPA9/USP36/GDAP1/XPO1/ZC3H11A/HNRNPA2B1/RPS2/AHCYL1/TOM1L2/RPS3/HSPD1/KIF13A/SNX6/YWHAG/KPNB1/BI…
GO_ESTABLISHMENT_OF_PROTEIN_LOCALIZATION_TO_ORGANELLE	213	0.383143	1.63289	0.000265682	0.0237206	0.0222369	800	tags=31%, list=19%, signal=26%	HSP90AB1/UBC/HSP90AA1/TIMM23B/RPL13A/RPS11/RPL28/RPL8/RPL19/RPS8/RPS24/RPS15/RPL13/RPL10/RPS9/RPL32/SREBF1/RPL35/SEC61A1/RPL31/RPS25/AP3D1/RPL11/TXNIP/TGFB1/YWHAE/NMT1/DNM2/GCC2/NUMA1/YWHAB/RPS6/BNIP3L/USP36/GDAP1/RPS2/RPS3/CCT3/HSPD1/YWHAG/KPNB1/BID/SREBF2/RPL30/OPHN1/RPS23/HSPA4/ARIH2/RPL37/LRSAM1/MAVS/YWHAH/RPLP1/DNAJA1/RPS18/LAMP2/ZFYVE16/RPLP2/RAB10/RPL34/RPS14/RPS7/MBTPS1/RPL3/UBE2L3
GO_NEGATIVE_REGULATION_OF_ORGAN_GROWTH	13	-0.773987	-1.9581	0.000286032	0.0248991	0.0233417	349	tags=54%, list=8%, signal=50%	PTEN/STK3/PAK1/STK4/WWC2/CXADR/TGFBR2
GO_CLATHRIN_COATED_VESICLE_MEMBRANE	35	-0.584239	-1.90467	0.000329684	0.0279991	0.0262478	264	tags=43%, list=6%, signal=41%	HLA-DQB1/HLA-DPA1/AP3B1/TBC1D5/FCGR1A/HLA-DQA1/DENND1A/WNT5A/HLA-DRB5/EPS15/APOE/HLA-DRA/CD74/PICALM/HLA-DRB1
GO_CYTOSOLIC_LARGE_RIBOSOMAL_SUBUNIT	24	0.684269	1.98924	0.000350145	0.0290287	0.027213	918	tags=75%, list=22%, signal=59%	RPL13A/RPL28/RPL8/RPL19/RPL13/RPL10/RPL32/RPL35/RPL31/RPL11/RPL30/RPL37/RPLP1/RPLP2/RPL34/RPL3/RPLP0/RPL6
GO_MRNA_BINDING	129	0.431961	1.72317	0.000366155	0.02965	0.0277955	758	tags=31%, list=18%, signal=26%	SNRNP70/SRRM2/CIRBP/HNRNPL/SRSF5/ZFP36L2/RPL13A/DAZAP1/SRSF6/RPL35/PKM/PTBP1/LUC7L/SF3B1/ELAVL4/MECP2/PABPC4/KHDRBS1/ZC3H11A/HNRNPA2B1/RPS2/RBM5/RPS3/PCBP2/RPL30/ILF3/AGO2/EIF4G2/HNRNPK/RBM25/CELF1/LARP1/FXR1/SF1/RNPS1/PCF11/SAMD4B/RPS14/RPS7/SHMT1
GO_MESENCHYME_DEVELOPMENT	58	-0.490353	-1.81026	0.000472204	0.0371317	0.0348092	621	tags=29%, list=15%, signal=25%	BMPR1A/RTN4/PDCD4/MEF2C/RBPJ/ZEB2/TIAM1/PTEN/TGFBR2/FBXL17/PKD2/WNT5A/EXOC4/DDX5/TGFBR1/SPRED1/HIF1A
GO_CLATHRIN_COATED_ENDOCYTIC_VESICLE_MEMBRANE	19	-0.69102	-1.9473	0.000479875	0.0371317	0.0348092	434	tags=58%, list=10%, signal=52%	TBC1D5/FCGR1A/HLA-DQA1/WNT5A/HLA-DRB5/EPS15/APOE/HLA-DRA/CD74/PICALM/HLA-DRB1
GO_ORGAN_GROWTH	45	-0.538133	-1.88434	0.000554416	0.0419669	0.039342	867	tags=42%, list=21%, signal=34%	TENM4/LEPR/BCL2/MAP2K4/BMPR1A/HAMP/AKAP13/MEF2C/PLAG1/RBPJ/ESR1/PTEN/STK3/PAK1/STK4/WWC2/CXADR/TGFBR2/TGFBR1
GO_PROTEIN_LOCALIZATION_TO_ORGANELLE	340	0.331636	1.48027	0.000627732	0.0465056	0.0435968	747	tags=25%, list=18%, signal=22%	HSP90AB1/DLG2/UBC/HSP90AA1/TIMM23B/RPL13A/RPS11/RPL28/GAK/RAB11FIP3/RPL8/CROCC/RPL19/RPS8/RPS24/RPS15/ZBTB7A/RPL13/RPL10/RPS9/RPL32/SREBF1/GPHN/RPL35/SEC61A1/RPL31/CDK5RAP3/RPS25/AP3D1/RPL11/TXNIP/CSNK1D/TGFB1/YWHAE/DNAJB6/NMT1/DNM2/GCC2/NUMA1/GGA1/YWHAB/RPS6/BNIP3L/USP36/GDAP1/XPO1/RPS2/RPS3/CCT3/HSPD1/YWHAG/KPNB1/BID/SREBF2/RPL30/OPHN1/RPS23/HSPA4/AKAP11/ARIH2/TBRG1/RPL37/LRSAM1/BANP/TRAPPC12/M…
GO_POSITIVE_REGULATION_OF_GTPASE_ACTIVITY	165	-0.360343	-1.56711	0.000673397	0.0488493	0.0457939	497	tags=27%, list=12%, signal=25%	EVI5/DENND1B/ARHGAP4/TBC1D5/TBC1D19/RGS18/SMAP2/USP6NL/AGFG1/SNX9/TIAM1/ARHGAP6/FAM13B/ARHGAP21/RAPGEF2/TBC1D8/NEDD9/TBC1D14/RASA2/DOCK8/DOCK4/RIC1/FAM13A/ARHGAP15/DOCK5/RAP1A/DENND1A/WNT5A/ARHGAP26/TBC1D2B/ARHGAP12/BCAR3/TAGAP/SIPA1L1/TBC1D9/GNAQ/SNX13/RASA1/ARHGAP20/ARHGAP24/LRRK2/RGS1/SRGAP2/PICALM/SRGAP1
Pathways Cluster 3
Description	setSize	enrichmentScore	NES	pvalue	p.adjust	qvalues	rank	leading_edge	core_enrichment
KEGG_RIBOSOME	58	0.859349	2.56963	1.55e-17	1.71e-15	1.53e-15	484	tags=90%, list=11%, signal=81%	RPL13/RPLP1/RPL10/RPS12/RPS27A/RPL28/RPS2/RPL19/RPL32/RPS15/RPL11/RPL41/RPL8/RPL7A/RPS18/RPS3/RPL29/FAU/RPS23/RPL36/RPS28/RPL18/RPL30/RPS19/RPS8/RPLP2/RPL35/RPL34/RPS15A/RPL35A/RPL3/RPS9/RPS27/RPL14/RPS16/RPL13A/RPL6/RPL37A/RPS6/RPS24/RPSA/RPS25/RPS7/RPS11/RPL23A/UBA52/RPL15/RPL37/RPL21/RPS29/RPL27A/RPLP0
KEGG_LYSOSOME	57	0.705715	2.09317	2.93e-07	1.61e-05	1.45e-05	695	tags=56%, list=16%, signal=48%	ASAH1/LIPA/PSAP/CTSL/LGMN/CD68/SCARB2/IGF2R/CD63/AP1S2/GGA1/CTSS/NPC2/SLC11A1/MANBA/TPP1/CTSH/GALC/LAMP2/GNS/ATP6V0B/SLC11A2/CTSB/HEXB/CD164/SLC17A5/ATP6V0A1/CTSZ/LAMP1/AP3S1/CLTC/LAPTM4A
Description	setSize	enrichmentScore	NES	pvalue	p.adjust	qvalues	rank	leading_edge	core_enrichment
REACTOME_EUKARYOTIC_TRANSLATION_INITIATION	73	0.83997	2.59185	1.89e-20	1.14e-17	1.07e-17	484	tags=73%, list=11%, signal=66%	RPL13/RPLP1/RPL10/RPS12/RPS27A/RPL28/RPS2/RPL19/RPL32/RPS15/RPL11/RPL41/RPL8/RPL7A/RPS18/RPS3/RPL29/FAU/RPS14/RPS23/RPL36/RPS28/RPL18/RPL30/RPS19/RPS8/RPLP2/RPL35/RPL34/RPS15A/RPL35A/RPL3/RPS9/RPS27/RPL14/RPS16/RPL13A/RPL6/RPL37A/RPS6/RPS24/RPSA/RPS25/RPS7/RPS11/RPL23A/UBA52/RPL15/RPL37/RPL21/RPS29/RPL27A/RPLP0
REACTOME_NONSENSE_MEDIATED_DECAY_NMD_	70	0.839715	2.57166	8.26e-19	2.49e-16	2.34e-16	484	tags=76%, list=11%, signal=68%	RPL13/RPLP1/RPL10/RPS12/RPS27A/RPL28/RPS2/RPL19/RPL32/RPS15/RPL11/RPL41/RPL8/RPL7A/RPS18/RPS3/RPL29/FAU/RPS14/RPS23/RPL36/RPS28/RPL18/RPL30/RPS19/RPS8/RPLP2/RPL35/RPL34/RPS15A/RPL35A/RPL3/RPS9/RPS27/RPL14/RPS16/RPL13A/RPL6/RPL37A/RPS6/RPS24/RPSA/RPS25/RPS7/RPS11/RPL23A/UBA52/RPL15/RPL37/RPL21/RPS29/RPL27A/RPLP0
REACTOME_RRNA_PROCESSING	74	0.829056	2.55792	1.9e-18	2.69e-16	2.52e-16	484	tags=72%, list=11%, signal=65%	RPL13/RPLP1/RPL10/RPS12/RPS27A/RPL28/RPS2/RPL19/RPL32/RPS15/RPL11/RPL41/RPL8/RPL7A/RPS18/RPS3/RPL29/FAU/RPS14/RPS23/RPL36/RPS28/RPL18/RPL30/RPS19/RPS8/RPLP2/RPL35/RPL34/RPS15A/RPL35A/RPL3/RPS9/RPS27/RPL14/RPS16/RPL13A/RPL6/RPL37A/RPS6/RPS24/RPSA/RPS25/RPS7/RPS11/RPL23A/UBA52/RPL15/RPL37/RPL21/RPS29/RPL27A/RPLP0
REACTOME_EUKARYOTIC_TRANSLATION_ELONGATION	61	0.853124	2.55469	2.12e-18	2.69e-16	2.52e-16	484	tags=89%, list=11%, signal=80%	RPL13/RPLP1/RPL10/RPS12/RPS27A/RPL28/RPS2/RPL19/RPL32/RPS15/RPL11/RPL41/EEF1A1/RPL8/RPL7A/RPS18/RPS3/RPL29/FAU/RPS14/RPS23/RPL36/RPS28/RPL18/RPL30/RPS19/RPS8/RPLP2/RPL35/RPL34/RPS15A/RPL35A/RPL3/RPS9/RPS27/RPL14/RPS16/RPL13A/RPL6/RPL37A/RPS6/RPS24/RPSA/RPS25/RPS7/RPS11/RPL23A/UBA52/RPL15/RPL37/RPL21/RPS29/RPL27A/RPLP0
REACTOME_RESPONSE_OF_EIF2AK4_GCN2_TO_AMINO_ACID_DEFICIENCY	63	0.851638	2.57642	2.23e-18	2.69e-16	2.52e-16	484	tags=84%, list=11%, signal=76%	RPL13/RPLP1/RPL10/RPS12/RPS27A/RPL28/RPS2/RPL19/RPL32/RPS15/RPL11/RPL41/RPL8/RPL7A/RPS18/RPS3/RPL29/FAU/RPS14/RPS23/RPL36/RPS28/RPL18/RPL30/RPS19/RPS8/RPLP2/RPL35/RPL34/RPS15A/RPL35A/RPL3/RPS9/RPS27/RPL14/RPS16/RPL13A/RPL6/RPL37A/RPS6/RPS24/RPSA/RPS25/RPS7/RPS11/RPL23A/UBA52/RPL15/RPL37/RPL21/RPS29/RPL27A/RPLP0
REACTOME_REGULATION_OF_EXPRESSION_OF_SLITS_AND_ROBOS	78	0.82099	2.56196	3.76e-18	3.78e-16	3.55e-16	484	tags=69%, list=11%, signal=63%	RPL13/RPLP1/RPL10/RPS12/RPS27A/RPL28/RPS2/RPL19/RPL32/RPS15/RPL11/RPL41/RPL8/RPL7A/RPS18/RPS3/RPL29/FAU/RPS14/RPS23/RPL36/RPS28/RPL18/RPL30/RPS19/RPS8/RPLP2/RPL35/RPL34/RPS15A/RPL35A/RPL3/RPS9/RPS27/RPL14/RPS16/RPL13A/RPL6/RPL37A/RPS6/RPS24/RPSA/RPS25/RPS7/RPS11/RPL23A/UBA52/RPL15/RPL37/RPL21/PSME4/RPS29/RPL27A/RPLP0
REACTOME_SRP_DEPENDENT_COTRANSLATIONAL_PROTEIN_TARGETING_TO_MEMBRANE	67	0.836732	2.55092	6.4e-18	5.52e-16	5.18e-16	484	tags=79%, list=11%, signal=71%	RPL13/RPLP1/RPL10/RPS12/RPS27A/RPL28/RPS2/RPL19/RPL32/RPS15/RPL11/RPL41/RPL8/RPL7A/RPS18/RPS3/RPL29/FAU/RPS14/RPS23/RPL36/RPS28/RPL18/RPL30/RPS19/RPS8/RPLP2/RPL35/RPL34/RPS15A/RPL35A/RPL3/RPS9/RPS27/RPL14/RPS16/RPL13A/RPL6/RPL37A/RPS6/RPS24/RPSA/RPS25/RPS7/RPS11/RPL23A/UBA52/RPL15/RPL37/RPL21/RPS29/RPL27A/RPLP0
REACTOME_TRANSLATION	104	0.76796	2.5278	2.14e-17	1.61e-15	1.51e-15	637	tags=57%, list=15%, signal=50%	RPL13/RPLP1/RPL10/RPS12/RPS27A/RPL28/RPS2/RPL19/RPL32/RPS15/RPL11/RPL41/EEF1A1/RPL8/RPL7A/RPS18/RPS3/RPL29/FAU/RPS14/RPS23/RPL36/RPS28/RPL18/RPL30/RPS19/RPS8/RPLP2/RPL35/RPL34/RPS15A/RPL35A/RPL3/RPS9/RPS27/RPL14/RPS16/RPL13A/RPL6/RPL37A/RPS6/RPS24/RPSA/RPS25/RPS7/RPS11/RPL23A/UBA52/RPL15/RPL37/RPL21/RPS29/RPL27A/RPLP0/RPS20/EEF1D/MRPS6/RPL12/RPL23
REACTOME_SELENOAMINO_ACID_METABOLISM	65	0.84288	2.5498	2.57e-17	1.72e-15	1.61e-15	484	tags=83%, list=11%, signal=75%	RPL13/RPLP1/TXNRD1/RPL10/RPS12/RPS27A/RPL28/RPS2/RPL19/RPL32/RPS15/RPL11/RPL41/RPL8/RPL7A/RPS18/RPS3/RPL29/FAU/RPS14/RPS23/RPL36/RPS28/RPL18/RPL30/RPS19/RPS8/RPLP2/RPL35/RPL34/RPS15A/RPL35A/RPL3/RPS9/RPS27/RPL14/RPS16/RPL13A/RPL6/RPL37A/RPS6/RPS24/RPSA/RPS25/RPS7/RPS11/RPL23A/UBA52/RPL15/RPL37/RPL21/RPS29/RPL27A/RPLP0
REACTOME_INFLUENZA_INFECTION	94	0.760636	2.45135	9.51e-16	5.74e-14	5.39e-14	536	tags=59%, list=12%, signal=52%	RPL13/RPLP1/RPL10/RPS12/RPS27A/RPL28/RPS2/RPL19/RPL32/RPS15/RPL11/RPL41/RPL8/RPL7A/RPS18/RPS3/RPL29/FAU/RPS14/RPS23/RPL36/RPS28/RPL18/RPL30/RPS19/RPS8/RPLP2/RPL35/RPL34/RPS15A/RPL35A/RPL3/RPS9/RPS27/RPL14/RPS16/RPL13A/RPL6/RPL37A/RPS6/RPS24/RPSA/RPS25/RPS7/RPS11/RPL23A/UBA52/RPL15/RPL37/RPL21/RPS29/RPL27A/RPLP0/EIF2AK2/RANBP2
REACTOME_METABOLISM_OF_AMINO_ACIDS_AND_DERIVATIVES	110	0.735115	2.43042	1.16e-15	6.33e-14	5.95e-14	657	tags=62%, list=15%, signal=54%	RPL13/RPLP1/TXNRD1/RPL10/RPS12/RPS27A/RPL28/RPS2/RPL19/RPL32/RPS15/RPL11/RPL41/SERINC5/RPL8/RPL7A/RPS18/RPS3/RPL29/FAU/RPS14/RPS23/RPL36/RPS28/KYNU/RPL18/RPL30/SAT1/RPS19/RPS8/RPLP2/RPL35/RPL34/SMS/RPS15A/RPL35A/RPL3/RPS9/RPS27/RPL14/SHMT1/RPS16/RPL13A/RIMKLB/RPL6/RPL37A/RPS6/RPS24/RPSA/RPS25/RPS7/RPS11/RPL23A/UBA52/RPL15/RPL37/RPL21/PSME4/RPS29/RPL27A/RPLP0/GLUL/HNMT/RPS20/HIBADH/RPL12/RPL23/SLC…
REACTOME_CELLULAR_RESPONSES_TO_EXTERNAL_STIMULI	219	0.582952	2.09746	1.96e-11	9.87e-10	9.27e-10	637	tags=37%, list=15%, signal=33%	FNIP2/RPL13/RPLP1/TXNRD1/RPL10/RPS12/FKBP5/RPS27A/RPL28/RPS2/RPL19/RPL32/RPS15/RPL11/RPL41/EEF1A1/RPL8/RPL7A/RPS18/RPS3/RPL29/FAU/RPS14/RPS23/RPL36/RPS28/RPL18/HIF1A/LIMD1/RPL30/RPS19/RPS8/ATP6V1B2/SOD2/RPLP2/RPL35/RPL34/ATP6V1C1/RPS15A/RPL35A/RPL3/RPS9/RPS27/RPL14/GPX1/RPS16/RPL13A/HSPA6/SESN1/RPL6/RPL37A/RPS6/RPS24/RPSA/RPS25/RPS7/RPS11/RPL23A/UBA52/ATP6V0B/RPL15/NR3C1/RPL37/RPL21/PSME4/RPS29/A…
REACTOME_SIGNALING_BY_ROBO_RECEPTORS	105	0.667306	2.20181	6.02e-10	2.79e-08	2.62e-08	484	tags=54%, list=11%, signal=49%	RPL13/NRP1/RPLP1/RPL10/RPS12/RPS27A/RPL28/RPS2/RPL19/RPL32/RPS15/RPL11/RPL41/RPL8/RPL7A/RPS18/RPS3/RPL29/FAU/RPS14/RPS23/RPL36/RPS28/RPL18/CXCL12/RPL30/RPS19/RPS8/RPLP2/RPL35/RPL34/RPS15A/RPL35A/RPL3/RPS9/RPS27/RPL14/RPS16/RPL13A/MYO9B/RPL6/RPL37A/RPS6/RPS24/RPSA/RPS25/RPS7/RPS11/RPL23A/UBA52/RPL15/RPL37/RPL21/PSME4/RPS29/RPL27A/RPLP0
REACTOME_ACTIVATION_OF_THE_MRNA_UPON_BINDING_OF_THE_CAP_BINDING_COMPLEX_AND_EIFS_AND_SUBSEQUENT_BINDING_TO_43S	36	0.832167	2.29295	1.37e-09	5.88e-08	5.52e-08	472	tags=64%, list=11%, signal=57%	RPS12/RPS27A/RPS2/RPS15/RPS18/RPS3/FAU/RPS14/RPS23/RPS28/RPS19/RPS8/RPS15A/RPS9/RPS27/RPS16/RPS6/RPS24/RPSA/RPS25/RPS7/RPS11/RPS29
REACTOME_METABOLISM_OF_RNA	239	0.527109	1.90814	8.1e-09	3.26e-07	3.06e-07	660	tags=26%, list=15%, signal=24%	RPL13/RPLP1/RPL10/RPS12/RPS27A/RPL28/RPS2/RPL19/RPL32/RPS15/RPL11/RPL41/RPL8/RPL7A/RPS18/RPS3/RPL29/FAU/RPS14/RPS23/RPL36/RPS28/RPL18/RPL30/RPS19/RPS8/RPLP2/RPL35/RPL34/RPS15A/RPL35A/RPL3/RPS9/RPS27/RPL14/RPS16/RPL13A/RPL6/RPL37A/RPS6/RPS24/RPSA/RPS25/RPS7/RPS11/RPL23A/UBA52/RPL15/RPL37/RPL21/PSME4/RPS29/RPL27A/RPLP0/ZRSR2/RANBP2/MAPK14/RPS20/TNPO1/RPL12/RPL23/YBX1/SRSF6
REACTOME_INFECTIOUS_DISEASE	304	0.476112	1.74535	2.94e-07	1.11e-05	1.04e-05	737	tags=32%, list=17%, signal=28%	CD163/MGAT1/RPL13/RPLP1/FCGR2A/TXNRD1/MYO5A/RPL10/RPS12/CEBPD/RPS27A/RPL28/RPS2/B2M/RPL19/RPL32/RPS15/RPL11/RPL41/RPL8/EPS15/RPL7A/RPS18/CTSL/RPS3/AP2A2/RPL29/FAU/RPS14/RPS23/RPL36/RPS28/RPL18/RPL30/RPS19/RPS8/RPLP2/RPL35/RPL34/AP1S2/RPS15A/RPL35A/RPL3/RPS9/DUSP16/TXNIP/RPS27/RPL14/CTNNB1/HLA-A/RPS16/RPL13A/MYO9B/RPL6/RPL37A/RPS6/MRC1/RPS24/RPSA/RPS25/RPS7/RPS11/RPL23A/UBA52/RPL15/ARPC5/NR3C1/RPL…
REACTOME_NERVOUS_SYSTEM_DEVELOPMENT	207	0.484219	1.73506	3.63e-05	0.00128873	0.00121033	572	tags=36%, list=13%, signal=33%	PLXNC1/SDCBP/RPL13/NRP1/PLXND1/RPLP1/RPL10/RPS12/RPS27A/ITSN1/RPL28/RPS2/RPL19/RPL32/RPS15/RPL11/RPL41/NRP2/RPL8/RPL7A/RPS18/ADGRG6/RPS3/AP2A2/RPL29/FAU/RPS14/RPS23/RPL36/RPS28/RPL18/CXCL12/RPL30/RPS19/RPS8/RPLP2/RPL35/RPL34/RPS15A/RPL35A/RPL3/RPS9/UTRN/TYROBP/RPS27/RPL14/RPS16/RPL13A/MYO9B/RPL6/RPL37A/RPS6/RPS24/RPSA/RPS25/RPS7/TREM2/RPS11/RPL23A/UBA52/RPL15/ARPC5/RPL37/MBP/RPL21/PSME4/RPS29/RPL…
REACTOME_DEVELOPMENTAL_BIOLOGY	295	0.438632	1.60848	4.88e-05	0.0016335	0.00153413	646	tags=31%, list=15%, signal=28%	MAFB/PLXNC1/SDCBP/RPL13/NRP1/PLXND1/RPLP1/PPARG/RPL10/RPS12/CEBPD/RPS27A/ITSN1/RPL28/RPS2/RPL19/RPL32/RPS15/RPL11/RPL41/NRP2/RPL8/RBPJ/RPL7A/RPS18/ADGRG6/RPS3/AP2A2/RPL29/FAU/RPS14/RPS23/RPL36/RPS28/RPL18/FOXP1/CXCL12/RPL30/RPS19/RPS8/RPLP2/RPL35/RPL34/RPS15A/RPL35A/RPL3/RPS9/UTRN/TYROBP/RPS27/RPL14/CTNNB1/RPS16/RPL13A/MYO9B/RPL6/RPL37A/RPS6/RPS24/RPSA/RPS25/RPS7/TREM2/RPS11/FOXO3/RPL23A/UBA52/RP…
REACTOME_NEUTROPHIL_DEGRANULATION	182	0.479757	1.69243	6.82e-05	0.00216361	0.00203198	652	tags=33%, list=15%, signal=29%	IQGAP2/ATG7/FTL/ASAH1/FTH1/IQGAP1/SDCBP/FCGR2A/PSAP/B2M/EEF1A1/CREG1/CLEC5A/AP2A2/FCER1G/CST3/CD68/CD14/RAB27A/IGF2R/LTA4H/CD63/TNFRSF1B/CTSS/TYROBP/GRN/NPC2/HLA-A/HSPA6/SLC11A1/BST2/PECAM1/BRI3/MANBA/CTSH/HLA-B/ITGAX/LAMP2/CYSTM1/GNS/S100A11/ARPC5/VAPA/STK10/CTSB/PYGL/HEXB/FPR1/ATP6V0A1/SNAP23/MAPK14/LAIR1/CTSZ/SCAMP1/HLA-C/LAMP1/DPP7/SIRPA/HPSE/CD47
REACTOME_INNATE_IMMUNE_SYSTEM	371	0.393262	1.46652	0.000442736	0.0133485	0.0125364	698	tags=27%, list=16%, signal=24%	IQGAP2/ATG7/FTL/ASAH1/PRKCE/FTH1/IQGAP1/SDCBP/FCGR2A/MYO5A/RPS27A/PSAP/B2M/EEF1A1/CREG1/CTSL/CLEC5A/AP2A2/FCER1G/LGMN/CST3/CD68/CD14/RAB27A/C1QC/CD81/PLD3/ATP6V1B2/IGF2R/ATP6V1C1/LTA4H/CD63/TNFRSF1B/CTSS/C1QB/MALT1/TXNIP/TYROBP/TEC/CTNNB1/GRN/NPC2/HLA-A/HSPA6/SLC11A1/TANK/MYO9B/BST2/C1QA/PECAM1/BRI3/MANBA/PELI1/CTSH/TLR5/HLA-B/ITGAX/LAMP2/TREM2/CYSTM1/GNS/UBA52/ATP6V0B/S100A11/LRRFIP1/ARPC5/TRAF3…
REACTOME_MUSCLE_CONTRACTION	35	-0.666126	-1.88374	0.000512998	0.0147095	0.0138146	374	tags=37%, list=9%, signal=34%	ITGB5/RYR1/KCNQ1/ITPR1/VCL/SLC8A1/KCNK13/CACNA1D/CAMK2D/PAK1/ITPR2/CACNB4/KCNIP1
REACTOME_BINDING_AND_UPTAKE_OF_LIGANDS_BY_SCAVENGER_RECEPTORS	12	0.841939	1.83032	0.000536664	0.0147095	0.0138146	150	tags=50%, list=3%, signal=48%	CD163/APOE/FTL/FTH1/MSR1/STAB1
REACTOME_CARDIAC_CONDUCTION	25	-0.707982	-1.83123	0.000782939	0.0205266	0.0192779	374	tags=40%, list=9%, signal=37%	RYR1/KCNQ1/ITPR1/SLC8A1/KCNK13/CACNA1D/CAMK2D/ITPR2/CACNB4/KCNIP1
Description	setSize	enrichmentScore	NES	pvalue	p.adjust	qvalues	rank	leading_edge	core_enrichment
GO_NUCLEAR_TRANSCRIBED_MRNA_CATABOLIC_PROCESS_NONSENSE_MEDIATED_DECAY	74	0.831429	2.56463	1.12e-18	1.97e-15	1.84e-15	484	tags=70%, list=11%, signal=63%	RPL13/RPLP1/RPL10/RPS12/RPS27A/RPL28/RPS2/RPL19/RPL32/RPS15/RPL11/RPL41/RPL8/RPL7A/RPS18/RPS3/RPL29/RPS14/RPS23/RPL36/RPS28/RPL18/RPL30/RPS19/RPS8/RPLP2/RPL35/RPL34/RPS15A/RPL35A/RPL3/RPS9/RPS27/RPL14/RPS16/RPL13A/RPL6/RPL37A/RPS6/RPS24/RPSA/RPS25/RPS7/RPS11/RPL23A/UBA52/RPL15/RPL37/RPL21/RPS29/RPL27A/RPLP0
GO_VIRAL_GENE_EXPRESSION	101	0.786295	2.55892	2.53e-19	8.93e-16	8.35e-16	484	tags=52%, list=11%, signal=48%	RPL13/RPLP1/RPL10/RPS12/RPS27A/RPL28/RPS2/RPL19/RPL32/RPS15/RPL11/RPL41/RPL8/RPL7A/RPS18/RPS3/RPL29/RPS14/RPS23/RPL36/RPS28/RPL18/RPL30/RPS19/RPS8/TRIM14/RPLP2/RPL35/RPL34/RPS15A/RPL35A/RPL3/RPS9/RPS27/RPL14/RPS16/RPL13A/RPL6/RPL37A/RPS6/RPS24/RPSA/RPS25/RPS7/RPS11/RPL23A/UBA52/RPL15/RPL37/RPL21/RPS29/RPL27A/RPLP0
GO_COTRANSLATIONAL_PROTEIN_TARGETING_TO_MEMBRANE	63	0.842423	2.53336	2.81e-17	2.79e-14	2.61e-14	484	tags=83%, list=11%, signal=74%	RPL13/RPLP1/RPL10/RPS12/RPS27A/RPL28/RPS2/RPL19/RPL32/RPS15/RPL11/RPL41/RPL8/RPL7A/RPS18/RPS3/RPL29/RPS14/RPS23/RPL36/RPS28/RPL18/RPL30/RPS19/RPS8/RPLP2/RPL35/RPL34/RPS15A/RPL35A/RPL3/RPS9/RPS27/RPL14/RPS16/RPL13A/RPL6/RPL37A/RPS6/RPS24/RPSA/RPS25/RPS7/RPS11/RPL23A/UBA52/RPL15/RPL37/RPL21/RPS29/RPL27A/RPLP0
GO_CYTOSOLIC_RIBOSOME	66	0.833638	2.5269	6.06e-17	3.56e-14	3.32e-14	517	tags=80%, list=12%, signal=72%	RPL13/RPLP1/RPL10/RPS12/RPS27A/RPL28/RPS2/RPL19/RPL32/RPS15/RPL11/RPL41/RPL8/RPL7A/RPS18/RPS3/RPL29/RPS14/RPS23/RPL36/RPS28/RPL18/RPL30/RPS19/RPS8/RPLP2/RPL35/RPL34/RPS15A/RPL35A/RPL3/RPS9/RPS27/RPL14/RPS16/RPL13A/RPL6/RPL37A/RPS6/RPS24/RPSA/RPS25/RPS7/RPS11/RPL23A/UBA52/RPL15/RPL37/RPL21/RPS29/RPL27A/RPLP0/EIF2AK2
GO_RIBOSOMAL_SUBUNIT	70	0.823872	2.51876	3.96e-17	2.79e-14	2.61e-14	484	tags=74%, list=11%, signal=67%	RPL13/RPLP1/RPL10/RPS12/RPS27A/RPL28/RPS2/RPL19/RPL32/RPS15/RPL11/RPL41/RPL8/RPL7A/RPS18/RPS3/RPL29/RPS14/RPS23/RPL36/RPS28/RPL18/RPL30/RPS19/RPS8/RPLP2/RPL35/RPL34/RPS15A/RPL35A/RPL3/RPS9/RPS27/RPL14/RPS16/RPL13A/RPL6/RPL37A/RPS6/RPS24/RPSA/RPS25/RPS7/RPS11/RPL23A/UBA52/RPL15/RPL37/RPL21/RPS29/RPL27A/RPLP0
GO_STRUCTURAL_CONSTITUENT_OF_RIBOSOME	67	0.828577	2.50917	3.78e-17	2.79e-14	2.61e-14	484	tags=78%, list=11%, signal=70%	RPL13/RPLP1/RPL10/RPS12/RPS27A/RPL28/RPS2/RPL19/RPL32/RPS15/RPL11/RPL41/RPL8/RPL7A/RPS18/RPS3/RPL29/RPS14/RPS23/RPL36/RPS28/RPL18/RPL30/RPS19/RPS8/RPLP2/RPL35/RPL34/RPS15A/RPL35A/RPL3/RPS9/RPS27/RPL14/RPS16/RPL13A/RPL6/RPL37A/RPS6/RPS24/RPSA/RPS25/RPS7/RPS11/RPL23A/UBA52/RPL15/RPL37/RPL21/RPS29/RPL27A/RPLP0
GO_ESTABLISHMENT_OF_PROTEIN_LOCALIZATION_TO_ENDOPLASMIC_RETICULUM	70	0.815521	2.49323	2.59e-16	1.14e-13	1.07e-13	484	tags=74%, list=11%, signal=67%	RPL13/RPLP1/RPL10/RPS12/RPS27A/RPL28/RPS2/RPL19/RPL32/RPS15/RPL11/RPL41/RPL8/RPL7A/RPS18/RPS3/RPL29/RPS14/RPS23/RPL36/RPS28/RPL18/RPL30/RPS19/RPS8/RPLP2/RPL35/RPL34/RPS15A/RPL35A/RPL3/RPS9/RPS27/RPL14/RPS16/RPL13A/RPL6/RPL37A/RPS6/RPS24/RPSA/RPS25/RPS7/RPS11/RPL23A/UBA52/RPL15/RPL37/RPL21/RPS29/RPL27A/RPLP0
GO_PROTEIN_LOCALIZATION_TO_ENDOPLASMIC_RETICULUM	81	0.797555	2.48662	1.73e-16	8.69e-14	8.13e-14	484	tags=67%, list=11%, signal=60%	RPL13/RPLP1/RPL10/RPS12/RPS27A/RPL28/RPS2/RPL19/RPL32/RPS15/RPL11/RPL41/RPL8/RPL7A/RPS18/RPS3/RPL29/RPS14/RPS23/RPL36/RPS28/RPL18/RPL30/RPS19/RPS8/LRRK2/RPLP2/RPL35/RPL34/RPS15A/RPL35A/RPL3/RPS9/RPS27/RPL14/RPS16/RPL13A/RPL6/RPL37A/RPS6/RPS24/RPSA/RPS25/RPS7/RPS11/RPL23A/UBA52/RPL15/RPL37/VAPA/RPL21/RPS29/RPL27A/RPLP0
GO_RIBOSOME	88	0.779666	2.47148	3.16e-16	1.24e-13	1.16e-13	637	tags=66%, list=15%, signal=57%	RPL13/RPLP1/RPL10/RPS12/RPS27A/RPL28/RPS2/RPL19/RPL32/RPS15/RPL11/RPL41/RPL8/RPL7A/RPS18/RPS3/RPL29/RPS14/RPS23/RPL36/RPS28/RPL18/RPL30/RPS19/RPS8/RPLP2/RPL35/RPL34/RPS15A/RPL35A/RPL3/RPS9/RPS27/RPL14/RPS16/RPL13A/RPL6/RPL37A/RPS6/RPS24/RPSA/RPS25/RPS7/RPS11/RPL23A/UBA52/RPL15/RPL37/RPL21/RPS29/RPL27A/RPLP0/NUFIP2/EIF2AK2/RPS20/MRPS6/RPL12/RPL23
GO_NUCLEAR_TRANSCRIBED_MRNA_CATABOLIC_PROCESS	107	0.735337	2.41541	5.5e-15	1.94e-12	1.81e-12	484	tags=50%, list=11%, signal=45%	SAMD4A/RPL13/RPLP1/RPL10/RPS12/RPS27A/RPL28/RPS2/RPL19/RPL32/RPS15/RPL11/RPL41/RPL8/RPL7A/RPS18/RPS3/RPL29/RPS14/RPS23/RPL36/RPS28/RPL18/RPL30/RPS19/RPS8/RPLP2/RPL35/RPL34/RPS15A/RPL35A/RPL3/RPS9/RPS27/RPL14/RPS16/RPL13A/RPL6/RPL37A/RPS6/RPS24/RPSA/RPS25/RPS7/RPS11/RPL23A/UBA52/RPL15/RPL37/RPL21/RPS29/RPL27A/RPLP0
GO_TRANSLATIONAL_INITIATION	101	0.736096	2.39555	2.54e-14	8.12e-12	7.59e-12	517	tags=53%, list=12%, signal=48%	RPL13/RPLP1/RPL10/RPS12/RPS27A/RPL28/RPS2/RPL19/RPL32/RPS15/RPL11/RPL41/RPL8/RPL7A/RPS18/RPS3/RPL29/RPS14/RPS23/RPL36/RPS28/RPL18/RPL30/RPS19/RPS8/RPLP2/RPL35/RPL34/RPS15A/RPL35A/RPL3/RPS9/EIF1/RPS27/RPL14/RPS16/RPL13A/RPL6/RPL37A/RPS6/RPS24/RPSA/RPS25/RPS7/RPS11/RPL23A/UBA52/RPL15/RPL37/RPL21/RPS29/RPL27A/RPLP0/EIF2AK2
GO_PROTEIN_TARGETING_TO_MEMBRANE	85	0.749257	2.36329	3.11e-13	9.12e-11	8.53e-11	637	tags=69%, list=15%, signal=60%	SDCBP/RPL13/RPLP1/RPL10/RPS12/RPS27A/RPL28/RPS2/RPL19/RPL32/RPS15/RPL11/RPL41/RPL8/RPL7A/RPS18/RPS3/RPL29/RPS14/RPS23/RPL36/RPS28/RPL18/RPL30/RPS19/RPS8/RPLP2/RPL35/RPL34/RPS15A/RPL35A/RPL3/RPS9/RPS27/RPL14/RPS16/RPL13A/RPL6/RPL37A/RPS6/RPS24/RPSA/RPS25/RPS7/RPS11/RPL23A/UBA52/RPL15/RPL37/RPL21/RPS29/RPL27A/RPLP0/NACA/RPS20/RPL12/RAB8B/HSPA5/RPL23
GO_LARGE_RIBOSOMAL_SUBUNIT	37	0.838895	2.31602	2.72e-10	5.33e-08	4.98e-08	484	tags=81%, list=11%, signal=73%	RPL13/RPLP1/RPL10/RPL28/RPL19/RPL32/RPL11/RPL41/RPL8/RPL7A/RPL29/RPL36/RPL18/RPL30/RPLP2/RPL35/RPL34/RPL35A/RPL3/RPL14/RPL13A/RPL6/RPL37A/RPL23A/UBA52/RPL15/RPL37/RPL21/RPL27A/RPLP0
GO_CYTOSOLIC_LARGE_RIBOSOMAL_SUBUNIT	35	0.847113	2.28859	3.16e-10	5.87e-08	5.49e-08	484	tags=86%, list=11%, signal=77%	RPL13/RPLP1/RPL10/RPL28/RPL19/RPL32/RPL11/RPL41/RPL8/RPL7A/RPL29/RPL36/RPL18/RPL30/RPLP2/RPL35/RPL34/RPL35A/RPL3/RPL14/RPL13A/RPL6/RPL37A/RPL23A/UBA52/RPL15/RPL37/RPL21/RPL27A/RPLP0
GO_ESTABLISHMENT_OF_PROTEIN_LOCALIZATION_TO_MEMBRANE	130	0.673592	2.25966	1.93e-12	5.23e-10	4.9e-10	637	tags=48%, list=15%, signal=42%	SDCBP/RPL13/RPLP1/RPL10/RPS12/RPS27A/RPL28/RPS2/RPL19/RPL32/RPS15/RPL11/RPL41/RPL8/RPL7A/RPS18/RPS3/RPL29/RPS14/RPS23/RPL36/RPS28/RPL18/RPL30/RPS19/RPS8/RPLP2/RPL35/RPL34/GGA1/RPS15A/RPL35A/RPL3/RPS9/RPS27/RPL14/RPS16/RPL13A/RPL6/RPL37A/RPS6/RPS24/RPSA/RPS25/RPS7/RPS11/KIF13A/RPL23A/UBA52/RPL15/RPL37/RPL21/STX3/RPS29/RPL27A/RPLP0/NACA/RPS20/RPL12/RAB8B/HSPA5/RPL23
GO_CYTOSOLIC_SMALL_RIBOSOMAL_SUBUNIT	29	0.83856	2.20436	7.26e-08	7.99e-06	7.47e-06	472	tags=79%, list=11%, signal=71%	RPS12/RPS27A/RPS2/RPS15/RPS18/RPS3/RPS14/RPS23/RPS28/RPS19/RPS8/RPS15A/RPS9/RPS27/RPS16/RPS6/RPS24/RPSA/RPS25/RPS7/RPS11/UBA52/RPS29
GO_SMALL_RIBOSOMAL_SUBUNIT	34	0.809931	2.18281	1.13e-07	1.2e-05	1.12e-05	591	tags=74%, list=14%, signal=64%	RPS12/RPS27A/RPS2/RPS15/RPS18/RPS3/RPS14/RPS23/RPS28/RPS19/RPS8/RPS15A/RPS9/RPS27/RPS16/RPS6/RPS24/RPSA/RPS25/RPS7/RPS11/UBA52/RPS29/RPS20/MRPS6
GO_PROTEIN_TARGETING	157	0.62277	2.14528	7e-11	1.64e-08	1.54e-08	637	tags=43%, list=15%, signal=38%	SDCBP/RPL13/RPLP1/RPL10/RPS12/RPS27A/RPL28/RPS2/RPL19/RPL32/RPS15/RPL11/RPL41/RPL8/HSD17B4/RPL7A/BNIP3L/RPS18/RPS3/RPL29/RPS14/RPS23/RPL36/RPS28/SCARB2/RPL18/RAB27A/RPL30/RPS19/RPS8/LRRK2/RPLP2/RPL35/RPL34/RPS15A/RPL35A/RPL3/ZFYVE16/RPS9/RPS27/RPL14/RPS16/RPL13A/RPL6/RPL37A/RPS6/RPS24/RPSA/RPS25/LAMP2/RPS7/RPS11/RPL23A/UBA52/RPL15/RPL37/RPL21/RPS29/RPL27A/RPLP0/UBE2D3/NACA/IMMP2L/RPS20/RPL12/RAB8…
GO_CYTOPLASMIC_TRANSLATION	48	0.729601	2.11137	1.11e-06	0.000108331	0.000101308	484	tags=40%, list=11%, signal=36%	RPLP1/RPL19/RPL32/RPL11/RPL41/RPL8/RPL29/RPS23/RPL36/RPS28/RPL18/RPL30/RPL35A/RPL13A/RPL6/RPSA/RPL15/RPS29/RPLP0
GO_STRUCTURAL_MOLECULE_ACTIVITY	141	0.61585	2.09253	3.11e-09	4.97e-07	4.65e-07	534	tags=43%, list=12%, signal=39%	APOE/TGFBI/RPL13/RPLP1/RPL10/RPS12/RPS27A/RPL28/RPS2/RPL19/RPL32/RPS15/RPL11/RPL41/RPL8/EPB41L3/RPL7A/RPS18/RPS3/RPL29/RPS14/RPS23/RPL36/RPS28/RPL18/RPL30/RPS19/RPS8/RPLP2/RPL35/RPL34/RPS15A/RPL35A/RPL3/RPS9/HLA-DRB1/RPS27/RPL14/RPS16/RPL13A/RPL6/RPL37A/RPS6/RPS24/RPSA/RPS25/RPS7/RPS11/RPL23A/UBA52/RPL15/ARPC5/RPL37/MBP/RPL21/RPS29/RPL27A/RPLP0/ACTG1/BICD1/ANOS1
GO_ESTABLISHMENT_OF_PROTEIN_LOCALIZATION_TO_ORGANELLE	228	0.569301	2.04222	2.41e-11	6.07e-09	5.68e-09	637	tags=35%, list=15%, signal=31%	RPL13/RPLP1/RPL10/RPS12/RPS27A/RPL28/RPS2/RPL19/RPL32/RPS15/RPL11/RPL41/RPL8/EPS15/HSD17B4/RPL7A/BNIP3L/RPS18/RPS3/RPL29/RPS14/RPS23/RPL36/RPS28/CD68/SCARB2/RPL18/RPL30/RPS19/RPS8/LRRK2/RPLP2/RPL35/SPIDR/RPL34/RPS15A/RPL35A/RPL3/ZFYVE16/RPS9/TXNIP/RPS27/IL10RA/RPL14/MX2/RPS16/RPL13A/RPL6/RPL37A/RPS6/MX1/RPS24/RPSA/RPS25/LAMP2/RPS7/RPS11/RPL23A/UBA52/RPL15/RPL37/RPL21/RPS29/CBLB/RPL27A/RPLP0/UBE2D…
GO_PROTEIN_LOCALIZATION_TO_MEMBRANE	225	0.56924	2.03635	7.72e-11	1.7e-08	1.59e-08	637	tags=37%, list=15%, signal=34%	APOE/PRKCE/SDCBP/FCHO2/RPL13/RPLP1/MYO5A/RPL10/RPS12/RPS27A/RPL28/RPS2/RPL19/RPL32/RPS15/RPL11/DENND4C/RPL41/RPL8/EPB41L3/RPL7A/RPS18/RPS3/RPL29/RPS14/RPS23/RPL36/SQSTM1/FCER1G/RPS28/ATP1B3/RPL18/RPL30/RPS19/CD81/RPS8/RPLP2/RPL35/RPL34/SH3PXD2B/GGA1/RHOQ/RPS15A/RPL35A/RPL3/RPS9/PID1/RPS27/RPL14/RPS16/RPL13A/RPL6/RPL37A/EFR3A/RPS6/RPS24/RPSA/RPS25/RPS7/TREM2/RPS11/KIF13A/RPL23A/UBA52/RPL15/LRP1/RP…
GO_POLYSOMAL_RIBOSOME	21	0.819129	2.03173	9.14e-06	0.000870118	0.000813712	495	tags=67%, list=11%, signal=59%	RPL19/RPL32/RPL11/RPL41/RPL8/RPL7A/RPS23/RPL36/RPS28/RPL18/RPL30/RPL6/RPS29/NUFIP2
GO_LYSOSOMAL_LUMEN	24	0.794963	2.0242	3.24e-05	0.00277925	0.00259908	481	tags=67%, list=11%, signal=60%	ASAH1/LIPA/PSAP/CTSL/LGMN/SCARB2/PLD3/CTSS/NPC2/MANBA/TPP1/GALC/LAMP2/GNS/CTSB/HEXB
GO_RIBONUCLEOPROTEIN_COMPLEX	243	0.558062	2.01599	1.14e-10	2.36e-08	2.21e-08	530	tags=26%, list=12%, signal=24%	IQGAP1/RPL13/RPLP1/RPL10/RPS12/RPS27A/RPL28/RPS2/RPL19/RPL32/RPS15/RPL11/RPL41/RPL8/RPL7A/RPS18/RPS3/RPL29/RPS14/RPS23/RPL36/RPS28/RPL18/LIMD1/RPL30/RPS19/RPS8/LRRK2/RPLP2/RPL35/RPL34/RPS15A/RPL35A/RPL3/RPS9/EIF1/RPS27/RPL14/RPS16/RPL13A/RPL6/RPL37A/RPS6/RPS24/RPSA/RPS25/RPS7/RPS11/RPL23A/GAPDH/SND1/UBA52/RPL15/RNF135/RPL37/IVNS1ABP/RPL21/RPS29/RPL27A/RPLP0/RBMS1/NUFIP2/ZRSR2/DICER1
GO_RNA_CATABOLIC_PROCESS	178	0.575976	1.9943	4.95e-09	7.27e-07	6.79e-07	647	tags=37%, list=15%, signal=32%	SAMD4A/RPL13/RPLP1/RPL10/RPS12/RPS27A/RPL28/RPS2/RPL19/RPL32/RPS15/RPL11/RPL41/RPL8/RPL7A/RPS18/RPS3/RPL29/RPS14/RPS23/RPL36/RPS28/RPL18/RPL30/RPS19/RPS8/RPLP2/RPL35/RPL34/RPS15A/RPL35A/RPL3/RPS9/TNFRSF1B/RPS27/RPL14/RPS16/RPL13A/SLC11A1/RPL6/RPL37A/RPS6/ZHX2/RPS24/RPSA/RPS25/RPS7/RPS11/RPL23A/SND1/UBA52/RPL15/RPL37/RPL21/PSME4/RPS29/RPL27A/RPLP0/MAPK14/RPS20/TNPO1/RPL12/SLFN11/RPL23/YBX1
GO_RRNA_BINDING	21	0.79542	1.97293	3.01e-05	0.00271978	0.00254347	637	tags=67%, list=15%, signal=57%	RPL11/RPL8/RPS18/RPS3/RPS14/RPL3/RPS9/RPS11/RPL23A/RPL37/RPLP0/MRPS6/RPL12/RPL23
GO_PIGMENT_GRANULE	45	0.676443	1.94994	3.18e-05	0.00277925	0.00259908	856	tags=58%, list=20%, signal=47%	GPNMB/SDCBP/MYO5A/GNA13/ATP1B3/RAB27A/ATP6V1B2/CD63/TPP1/SND1/RAB1A/CTSB/STX3/ATP6V0A1/HSP90B1/LAMP1/SEC22B/ITGB1/HSPA5/CLTC/HSP90AB1/PDCD6IP/DTNBP1/NAP1L1/PDIA6/YWHAZ
GO_CELLULAR_NITROGEN_COMPOUND_CATABOLIC_PROCESS	215	0.546101	1.9473	6.1e-09	8.59e-07	8.03e-07	647	tags=34%, list=15%, signal=30%	DPYD/SAMD4A/MGAT1/RPL13/RPLP1/RPL10/RPS12/RPS27A/RPL28/RPS2/RPL19/RPL32/RPS15/RPL11/RPL41/RPL8/RPL7A/RPS18/RPS3/RPL29/RPS14/RPS23/RPL36/RPS28/KYNU/RPL18/RPL30/RPS19/RPS8/RPLP2/RPL35/RPL34/PDE8A/RPS15A/RPL35A/RPL3/RPS9/TNFRSF1B/RPS27/PDE4B/RPL14/GPX1/RPS16/RPL13A/SLC11A1/RPL6/RPL37A/RPS6/ZHX2/RPS24/RPSA/RPS25/RPS7/RPS11/RPL23A/SND1/UBA52/RPL15/RPL37/RPL21/PSME4/RPS29/RPL27A/RPLP0/DICER1/MAPK14/HNM…
GO_ORGANIC_CYCLIC_COMPOUND_CATABOLIC_PROCESS	223	0.544247	1.94049	9.17e-09	1.15e-06	1.08e-06	669	tags=35%, list=16%, signal=31%	DPYD/APOE/SAMD4A/MGAT1/RPL13/RPLP1/RPL10/RPS12/RPS27A/RPL28/RPS2/RPL19/RPL32/RPS15/RPL11/RPL41/RPL8/RPL7A/RPS18/RPS3/RPL29/RPS14/RPS23/RPL36/RPS28/KYNU/RPL18/RPL30/RPS19/RPS8/RPLP2/RPL35/RPL34/PDE8A/RPS15A/RPL35A/RPL3/RPS9/TNFRSF1B/RPS27/PDE4B/RPL14/GPX1/RPS16/RPL13A/SLC11A1/CYP27A1/RPL6/RPL37A/RPS6/ZHX2/RPS24/RPSA/RPS25/RPS7/RPS11/RPL23A/SND1/UBA52/RPL15/RPL37/RPL21/PSME4/RPS29/RPL27A/RPLP0/DICE…
GO_PEPTIDE_BIOSYNTHETIC_PROCESS	235	0.536626	1.93616	7.59e-09	1.03e-06	9.62e-07	669	tags=31%, list=16%, signal=28%	SAMD4A/RPL13/RPLP1/RPL10/RPS12/RPS27A/RPL28/RPS2/RPL19/RPL32/RPS15/RPL11/RPL41/EEF1A1/RPL8/RPL7A/RPS18/RPS3/RPL29/RPS14/RPS23/RPL36/RPS28/RPL18/RPL30/RPS19/RPS8/RPLP2/RPL35/RPL34/RPS15A/RPL35A/RPL3/RPS9/EIF1/RPS27/RPL14/SHMT1/RPS16/RPL13A/PCSK5/GCLC/RPL6/RPL37A/RPS6/PTK2B/RPS24/RPSA/RPS25/RPS7/RPS11/FOXO3/RPL23A/GAPDH/UBA52/RPL15/RPL37/RPL21/RPS29/RPL27A/RPLP0/ZNF706/PER1/EIF2AK2/RPS20/EEF1D/MRPS…
GO_PEPTIDE_METABOLIC_PROCESS	276	0.521755	1.89812	3.85e-09	5.9e-07	5.51e-07	671	tags=31%, list=16%, signal=28%	CPM/APOE/SAMD4A/RPL13/RPLP1/RPL10/RPS12/RPS27A/RPL28/RPS2/RPL19/RPL32/GSAP/RPS15/RPL11/RPL41/EEF1A1/RPL8/RPL7A/RPS18/CTSL/RPS3/RPL29/RPS14/RPS23/RPL36/RPS28/RPL18/CPQ/RPL30/RPS19/RPS8/RPLP2/RPL35/RPL34/LTA4H/RPS15A/RPL35A/RPL3/RPS9/EIF1/RPS27/RPL14/GPX1/SHMT1/RPS16/RPL13A/PCSK5/GCLC/RPL6/RPL37A/RPS6/TPP1/CTSH/PTK2B/RPS24/RPSA/RPS25/RPS7/RPS11/FOXO3/RPL23A/SLC2A13/GAPDH/UBA52/RPL15/RPL37/RPL21/RPS…
GO_POLYSOME	37	0.679604	1.87625	0.000295517	0.0189238	0.0176971	495	tags=41%, list=11%, signal=36%	RPL19/RPL32/RPL11/RPL41/RPL8/RPL7A/RPS3/RPS23/RPL36/RPS28/RPL18/RPL30/RPL6/RPS29/NUFIP2
GO_PROTEIN_LOCALIZATION_TO_ORGANELLE	359	0.498677	1.87153	1.16e-09	1.95e-07	1.83e-07	647	tags=28%, list=15%, signal=26%	ESR1/RPL13/NRP1/RPLP1/RPL10/RPS12/RPS27A/RPL28/ZBTB16/RPS2/RPL19/RPL32/RPS15/RPL11/RPL41/RPL8/EPS15/HSD17B4/UBXN2B/RPL7A/BNIP3L/RPS18/MFHAS1/RPS3/RPL29/RPS14/RPS23/RPL36/RPS28/CD68/SCARB2/RPL18/RPL30/RPS19/CD81/RPS8/SPATA7/LRRK2/RPLP2/RPL35/SPIDR/RPL34/GGA1/RPS15A/RPL35A/RPL3/ZFYVE16/RPS9/TXNIP/RPS27/IL10RA/RPL14/MX2/RPS16/RPL13A/RPL6/RPL37A/RPS6/TPP1/MX1/RPS24/RPSA/RPS25/LAMP2/RPS7/RPS11/RPL23A/…
GO_ENDOCYTIC_VESICLE_MEMBRANE	70	0.610732	1.86714	6.43e-05	0.0051454	0.00481185	759	tags=50%, list=18%, signal=42%	CD163/APOE/MSR1/RPS27A/B2M/RAB20/EPS15/AP2A2/STAB1/SCARB2/HLA-DRB1/HLA-A/HLA-DRA/SLC11A1/HLA-DPA1/HLA-DRB5/HLA-B/RAPGEF1/LAMP2/HLA-DPB1/UBA52/ATP6V0B/LRP1/ATP6V0A1/SNAP23/HLA-C/HLA-DQB1/SCARB1/LAMP1/SEC22B/RAB8B/CLTC/CALR/CYBA/CD74
GO_VACUOLAR_LUMEN	48	0.644194	1.86421	0.000347449	0.0212336	0.0198571	481	tags=42%, list=11%, signal=37%	FTL/ASAH1/SDCBP/LIPA/PSAP/CREG1/CTSL/LGMN/SCARB2/PLD3/CTSS/GRN/NPC2/MANBA/TPP1/GALC/LAMP2/GNS/CTSB/HEXB
GO_RRNA_METABOLIC_PROCESS	57	0.63162	1.86306	9.67e-05	0.00737562	0.00689749	382	tags=30%, list=9%, signal=28%	RPS2/RPS15/RPL11/RPL7A/RPS14/RPS28/RPS19/RPS8/RPL35/RPL35A/RPS9/RPS27/RPL14/RPS16/RPS6/RPS24/RPS7
GO_RIBOSOMAL_SMALL_SUBUNIT_BIOGENESIS	22	0.743003	1.85499	0.00079178	0.0404152	0.0377953	382	tags=50%, list=9%, signal=46%	RPS15/RPS14/RPS28/RPS19/RPS8/RPS27/RPS16/RPS6/RPS24/RPSA/RPS7
GO_VACUOLE	267	0.509908	1.85211	1.31e-08	1.54e-06	1.44e-06	862	tags=37%, list=20%, signal=32%	FTL/ASAH1/FTH1/SDCBP/FNIP2/LITAF/LIPA/MYO5A/TPCN1/PSAP/ATG16L2/EEF1A1/RNF13/CREG1/CTSL/AP2A2/SQSTM1/LGMN/CST3/CD68/SCARB2/RAB27A/CPQ/PLD3/ATP6V1B2/LRRK2/IGF2R/ATP6V1C1/CD63/AP1S2/CTSS/HLA-DRB1/GRN/NPC2/HLA-DRA/SLC11A1/BST2/HLA-DPA1/BRI3/MANBA/TPP1/HLA-DRB5/CTSH/GALC/LAMP2/AKR1B1/GNS/SLC36A1/HLA-DPB1/UBA52/ATP6V0B/LRP1/VMP1/SLC11A2/CALCOCO2/VAPA/SBF2/CTSB/ARL8B/STX3/HEXB/CD164/SLC17A5/ATP6V1A/FPR1…
GO_RIBOSOME_BIOGENESIS	78	0.589773	1.82374	9.84e-05	0.00737562	0.00689749	518	tags=31%, list=12%, signal=28%	RPL10/RPS2/RPS15/RPL11/RPL7A/RPS14/RPS28/RPS19/RPS8/RPL35/RPL35A/RPL3/RPS9/RPS27/RPL14/RPS16/RPL6/RPS6/RPS24/RPSA/RPS7/RPL23A/RPLP0/GLUL
GO_T_CELL_CYTOKINE_PRODUCTION	12	0.836256	1.81937	0.000653147	0.0353905	0.0330963	313	tags=58%, list=7%, signal=54%	B2M/CD81/TNFRSF1B/MALT1/DENND1B/HLA-A/SLC11A1
GO_SYMBIOTIC_PROCESS	416	0.4798	1.8178	1.08e-09	1.91e-07	1.78e-07	623	tags=27%, list=14%, signal=25%	APOE/ATG7/IQGAP1/RPL13/RPLP1/RPL10/RPS12/RPS27A/ITSN1/RPL28/RPS2/B2M/RPL19/ATG16L2/RPL32/RPS15/RPL11/RPL41/NRP2/SERINC5/RPL8/EPS15/RPL7A/BNIP3L/RPS18/CTSL/CLEC5A/RPS3/AP2A2/RPL29/TNFRSF14/RPS14/RPS23/RPL36/RPS28/SCARB2/RPL18/CXCL12/WWP1/RPL30/RPS19/CD81/RPS8/TRIM14/IGF2R/RPLP2/RPL35/RPL34/AP1S2/RPS15A/RPL35A/RPL3/SH3RF1/RPS9/PILRA/HLA-DRB1/RPS27/RPL14/GPX1/CTNNB1/HLA-A/HLA-DRA/RPS16/RPL13A/TANK/P…
GO_CELLULAR_AMIDE_METABOLIC_PROCESS	351	0.486053	1.81453	7.92e-09	1.03e-06	9.66e-07	671	tags=30%, list=16%, signal=27%	CPM/APOE/ACSL1/SAMD4A/ASAH1/UGCG/NPL/RPL13/RPLP1/RPL10/RPS12/RPS27A/RPL28/RPS2/PSAP/RPL19/RPL32/GSAP/RPS15/RPL11/RPL41/EEF1A1/RPL8/HSD17B4/RPL7A/RPS18/CTSL/RPS3/RPL29/RPS14/RPS23/RPL36/RPS28/KYNU/RPL18/CPQ/RPL30/ACER3/RPS19/RPS8/RPLP2/RPL35/RPL34/LTA4H/RPS15A/RPL35A/RPL3/RPS9/EIF1/CLN8/RPS27/RPL14/GPX1/SHMT1/RPS16/RPL13A/PCSK5/GCLC/RPL6/RPL37A/RPS6/TPP1/CTSH/PTK2B/FOLR2/GALC/RPS24/RPSA/RPS25/RPS7…
GO_AMIDE_BIOSYNTHETIC_PROCESS	276	0.497191	1.80876	1.17e-07	1.21e-05	1.13e-05	653	tags=29%, list=15%, signal=26%	ACSL1/SAMD4A/ASAH1/UGCG/RPL13/RPLP1/RPL10/RPS12/RPS27A/RPL28/RPS2/RPL19/RPL32/RPS15/RPL11/RPL41/EEF1A1/RPL8/RPL7A/RPS18/RPS3/RPL29/RPS14/RPS23/RPL36/RPS28/RPL18/RPL30/RPS19/RPS8/RPLP2/RPL35/RPL34/RPS15A/RPL35A/RPL3/RPS9/EIF1/CLN8/RPS27/RPL14/SHMT1/RPS16/RPL13A/PCSK5/GCLC/RPL6/RPL37A/RPS6/PTK2B/RPS24/RPSA/RPS25/RPS7/RPS11/FOXO3/RPL23A/GAPDH/UBA52/RPL15/RPL37/RPL21/RPS29/RPL27A/RPLP0/CEBPA/ZNF706/P…
GO_LATE_ENDOSOME	98	0.555134	1.8006	0.000180926	0.0124945	0.0116845	955	tags=48%, list=22%, signal=38%	LITAF/MYO5A/PSAP/TPT1/RNF13/CTSL/RASGEF1B/SQSTM1/LGMN/CST3/CD68/SCARB2/RAB27A/PLD3/LRRK2/IGF2R/CD63/CTSS/HLA-DRB1/GRN/HLA-DRA/SLC11A1/BST2/HLA-DRB5/CTSH/LAMP2/SLC11A2/ARL8B/HLA-DMB/MR1/STX7/PRKAR1A/LAMP1/VPS41/LAPTM4A/WDR91/WDR48/CD74/VPS35/ARF1/INSR/IFNAR1/OSBPL9/M6PR/TMEM165/MITD1/VAC14
GO_VACUOLAR_MEMBRANE	160	0.508673	1.74858	1.01e-05	0.000931703	0.000871305	821	tags=38%, list=19%, signal=32%	FNIP2/LITAF/TPCN1/PSAP/ATG16L2/EEF1A1/RNF13/AP2A2/CD68/SCARB2/PLD3/ATP6V1B2/IGF2R/ATP6V1C1/CD63/AP1S2/HLA-DRB1/GRN/HLA-DRA/BST2/HLA-DPA1/BRI3/MANBA/HLA-DRB5/LAMP2/SLC36A1/HLA-DPB1/UBA52/ATP6V0B/LRP1/VMP1/SLC11A2/CALCOCO2/VAPA/SBF2/ARL8B/CD164/SLC17A5/ATP6V1A/FPR1/ATP6V0A1/HLA-DMB/STX7/HLA-DQB1/SPAG9/SCARB1/LAMP1/DRAM2/HPSE/VPS41/CLTC/HSP90AB1/LAPTM4A/CLCN7/C3AR1/CD74/CYBRD1/GPR137B/CLTA/VPS35
GO_CELLULAR_MACROMOLECULE_CATABOLIC_PROCESS	476	0.453323	1.72911	1.04e-08	1.26e-06	1.18e-06	901	tags=30%, list=21%, signal=27%	APOE/SAMD4A/SDCBP/RPL13/RPLP1/RPL10/RPS12/RNF144B/RPS27A/RPL28/RPS2/PSAP/RPL19/RPL32/RPS15/RPL11/RPL41/RNF13/RPL8/UBXN2B/RPL7A/BNIP3L/RPS18/CTSL/RPS3/AP2A2/RPL29/RPS14/RPS23/RPL36/SQSTM1/LGMN/RPS28/CST3/RNF130/RPL18/HERPUD1/WWP1/RPL30/RPS19/CD81/RPS8/LRRK2/RPLP2/RPL35/RPL34/RPS15A/RPL35A/RPL3/RPS9/TNFRSF1B/CTSS/RPS27/RPL14/GPX1/CTNNB1/RPS16/RPL13A/SLC11A1/GCLC/RPL6/RPL37A/RPS6/ZHX2/MANBA/PELI1/CT…
GO_ORGANONITROGEN_COMPOUND_BIOSYNTHETIC_PROCESS	490	0.441924	1.68704	2.51e-08	2.85e-06	2.67e-06	680	tags=25%, list=16%, signal=24%	DPYD/APOE/ATG7/ACSL1/NAMPT/SAMD4A/ASAH1/UGCG/MGAT1/ABCA1/IL15/MAN1A1/RPL13/RPLP1/PPARG/RPL10/RPS12/RPS27A/RPL28/RPS2/RPL19/RPL32/RPS15/ABCC5/RPL11/RPL41/EEF1A1/SERINC5/RPL8/RPL7A/RPS18/RPS3/RPL29/RPS14/RPS23/RPL36/RPS28/KYNU/RPL18/DSE/HIF1A/RPL30/SAT1/ACER3/RPS19/RPS8/RPLP2/RPL35/RPL34/CHSY3/SMS/RPS15A/RPL35A/RPL3/RPS9/EIF1/CLN8/PID1/RPS27/RPL14/CTNNB1/PRKAG2/SHMT1/SLC1A3/RPS16/RPL13A/SGPP1/PCSK5…
GO_INTRACELLULAR_PROTEIN_TRANSPORT	436	0.435296	1.65001	5.09e-07	5.12e-05	4.79e-05	1014	tags=34%, list=24%, signal=29%	SDCBP/RPL13/RPLP1/RPL10/RPS12/RPS27A/RPL28/RPS2/PSAP/RPL19/RPL32/RPS15/RPL11/RPL41/RPL8/RAB20/HSD17B4/RPL7A/BNIP3L/RPS18/RPS3/AP2A2/RPL29/RPS14/RPS23/RPL36/RPS28/SCARB2/TBC1D16/RPL18/RAB27A/HERPUD1/RPL30/AGFG1/RPS19/CD81/RPS8/LRRK2/RPLP2/RPL35/RPL34/AP1S2/GGA1/RPS15A/RPL35A/RPL3/ZFYVE16/RPS9/DUSP16/TXNIP/RPS27/RPL14/RPS16/RPL13A/RPL6/RPL37A/RPS6/RPS24/RPSA/RPS25/LAMP2/RPS7/RPS11/KIF13A/SNX6/RPL23…
GO_RIBONUCLEOPROTEIN_COMPLEX_BIOGENESIS	128	0.490015	1.63955	0.00066744	0.035617	0.0333081	801	tags=27%, list=19%, signal=23%	RPL10/RPS2/RPS15/RPL11/RPL7A/RPS14/RPS28/RPS19/RPS8/RPL35/RPL35A/RPL3/RPS9/RPS27/RPL14/RPS16/RPL13A/RPL6/RPS6/RPS24/RPSA/RPS7/RPL23A/RPLP0/ZRSR2/GLUL/DICER1/RPL12/SRSF6/HSP90AB1/XPO1/USP36/KAT2B/ADAR/SRSF5
GO_MYELOID_LEUKOCYTE_ACTIVATION	244	0.449011	1.62207	7.44e-05	0.00582306	0.00544557	698	tags=32%, list=16%, signal=29%	IQGAP2/ATG7/FTL/NAMPT/ASAH1/PRKCE/FTH1/IQGAP1/SDCBP/IL15/NOTCH2/FCGR2A/PSAP/B2M/EEF1A1/RBPJ/CREG1/MFHAS1/CLEC5A/AP2A2/FCER1G/CST3/CD68/CD14/RAB27A/FOXP1/LRRK2/IGF2R/LTA4H/CD63/TNFRSF1B/CTSS/TYROBP/GRN/NPC2/HSPA6/SLC11A1/BST2/C1QA/PECAM1/BRI3/MANBA/CTSH/HLA-B/ITGAX/LAMP2/TREM2/CYSTM1/GNS/S100A11/VSIG4/ARPC5/VAPA/STK10/PLSCR1/CTSB/PYGL/HEXB/CEBPA/CD84/FPR1/ATP6V0A1/SNAP23/LGALS9/MAPK14/LAIR1/CTSZ/S…
GO_ENDOSOME	346	0.425849	1.5934	4.14e-05	0.00347012	0.00324517	977	tags=38%, list=23%, signal=32%	GPNMB/APOE/MCTP1/ABCA1/IL15/LITAF/NRP1/MYO1D/MYO5A/RPS27A/ITSN1/TPCN1/PSAP/B2M/ABCC5/TPT1/RNF13/EPS15/CTSL/AP2A2/RASGEF1B/SQSTM1/LGMN/CST3/CD68/SCARB2/TBC1D16/CD14/RAB27A/VPS8/PLD3/LRRK2/IGF2R/CD63/GGA1/ZFYVE16/CTSS/HLA-DRB1/GRN/HLA-A/HLA-DRA/SLC11A1/BST2/HLA-DPA1/TPP1/HLA-DRB5/CTSH/MRC1/HLA-B/RAPGEF1/LAMP2/KIF13A/GOLIM4/SNX6/HLA-DPB1/UBA52/ATP6V0B/LRP1/SLC11A2/SNX10/ARPC5/TRAF3/RAB1A/SBF2/CTSB/A…
GO_SECRETORY_GRANULE	245	0.438354	1.58287	0.000157509	0.0110949	0.0103757	652	tags=31%, list=15%, signal=28%	IQGAP2/ATG7/F13A1/FTL/ASAH1/FTH1/DMXL2/IQGAP1/SDCBP/FCGR2A/MYO5A/PSAP/B2M/DENND4C/EEF1A1/CREG1/CTSL/CLEC5A/AP2A2/FCER1G/CST3/CD68/FNDC3A/CD14/RAB27A/IGF2R/LTA4H/CD63/TNFRSF1B/CTSS/TYROBP/GRN/NPC2/HSPA6/SLC11A1/PCSK5/BST2/PECAM1/BRI3/MANBA/CTSH/HLA-B/ITGAX/LAMP2/CYSTM1/GNS/LRP1/S100A11/SNX10/ARPC5/VAPA/STK10/CTSB/ABHD2/STX3/PYGL/HEXB/FPR1/ATP6V0A1/SNAP23/MAPK14/LAIR1/CTSZ/PDGFB/STX7/SCAMP1/HLA-C/S…
GO_MRNA_METABOLIC_PROCESS	334	0.421603	1.57304	0.000108028	0.00792653	0.00741268	484	tags=18%, list=11%, signal=17%	SAMD4A/RPL13/RPLP1/RPL10/RPS12/RPS27A/RPL28/RPS2/RPL19/RPL32/RPS15/RPL11/RPL41/RPL8/RPL7A/RPS18/RPS3/RPL29/RPS14/RPS23/RPL36/RPS28/RPL18/RPL30/RPS19/RPS8/RPLP2/RPL35/RPL34/RPS15A/RPL35A/RPL3/RPS9/RPS27/RPL14/RPS16/RPL13A/SLC11A1/RPL6/RPL37A/RPS6/ZHX2/RPS24/MBNL2/RPSA/RPS25/RPS7/RPS11/RPL23A/ZBTB1/UBA52/RPL15/RPL37/PAPOLG/RPL21/PSME4/RPS29/RPL27A/RPLP0
GO_LIPID_BINDING	221	0.434562	1.54904	0.000547748	0.0301433	0.0281892	525	tags=25%, list=12%, signal=23%	STARD13/IQGAP2/APOE/MYO1E/SH3PXD2A/ABCA1/IQGAP1/SDCBP/FCHO2/APOC1/ESR1/PPARG/SNX24/TPCN1/PSAP/CYTH1/PLA2G7/AP2A2/ASAP1/SCARB2/CD14/RASA2/CD81/RASGRP3/AGAP1/IGF2R/SH3PXD2B/ZFYVE16/CLN8/DENND1B/TEC/ARAP1/NPC2/ZCCHC2/TPP1/SNX30/TREM2/PLEKHA2/ARAP2/SNX6/DENND1A/AXL/SOAT1/SNX10/NR3C1/OSBPL8/SBF2/ANXA5/STX3/PYGL/OSBPL3/LY96/TEX2/ESYT2/NR3C2
GO_CELL_ACTIVATION_INVOLVED_IN_IMMUNE_RESPONSE	257	0.420234	1.52011	0.000305691	0.0192258	0.0179795	699	tags=30%, list=16%, signal=26%	IQGAP2/ATG7/FTL/ASAH1/PRKCE/FTH1/IQGAP1/SDCBP/NOTCH2/FCGR2A/PSAP/B2M/EEF1A1/CREG1/CLEC5A/AP2A2/FCER1G/CST3/CD68/CD14/RAB27A/FOXP1/CD81/IGF2R/LTA4H/CD63/TNFRSF1B/CTSS/MALT1/TYROBP/GRN/NPC2/HSPA6/SLC11A1/BST2/PECAM1/BRI3/SWAP70/MANBA/CTSH/PTK2B/HLA-B/ITGAX/LAMP2/TREM2/CYSTM1/GNS/LRP1/S100A11/ARPC5/VAPA/STK10/CTSB/PYGL/HEXB/CD84/FPR1/ATP6V0A1/HLA-DMB/SNAP23/LGALS9/MAPK14/LAIR1/CTSZ/SCAMP1/HLA-C/LAMP…
GO_VESICLE_MEMBRANE	260	0.419915	1.51956	0.000349673	0.0212336	0.0198571	743	tags=31%, list=17%, signal=27%	CD163/IQGAP2/GPNMB/APOE/MCTP1/DMXL2/MSR1/IQGAP1/SPIRE1/FCGR2A/SNX24/RPS27A/PSAP/B2M/DENND4C/RAB20/EPS15/CLEC5A/AP2A2/STAB1/FCER1G/CD68/SCARB2/FNDC3A/CD14/RAB27A/LRRK2/IGF2R/CD63/AP1S2/TNFRSF1B/HLA-DRB1/TYROBP/HLA-A/HLA-DRA/SLC11A1/BST2/HLA-DPA1/PECAM1/BRI3/MANBA/HLA-DRB5/HLA-B/ITGAX/RAPGEF1/LAMP2/DENND1A/CYSTM1/HLA-DPB1/UBA52/ATP6V0B/LRP1/RAB1A/VAPA/STK10/STX3/SLC17A5/FPR1/ATP6V0A1/SNAP23/LAIR1/S…
GO_ORGANONITROGEN_COMPOUND_CATABOLIC_PROCESS	428	0.400032	1.5183	4.47e-05	0.00366067	0.00342336	874	tags=26%, list=20%, signal=23%	DPYD/APOE/ATG7/ASAH1/NPL/SDCBP/APOC1/RNF144B/RPS27A/PSAP/RPL11/LYVE1/EEF1A1/PLA2G7/RNF13/UBXN2B/BNIP3L/CTSL/AP2A2/SQSTM1/LGMN/CST3/RNF130/KYNU/HERPUD1/WWP1/CPQ/SAT1/ACER3/CD81/LRRK2/LTA4H/PDE8A/GGA1/TNFRSF1B/CLN8/CTSS/PDE4B/GPX1/CTNNB1/SHMT1/GCLC/MANBA/TPP1/PELI1/CTSH/PTK2B/RNF149/GALC/LAMP2/RPS7/TREM2/GNS/UBA52/LYPLAL1/LRP1/UBA6/TTC3/NAGK/CTSB/UBE2B/PSME4/ANAPC16/HEXB/CEBPA/UBE2D3/GLUL/HSP90B1/T…
GO_LEUKOCYTE_MEDIATED_IMMUNITY	265	0.41769	1.5158	0.000720523	0.0373189	0.0348997	698	tags=30%, list=16%, signal=27%	IQGAP2/ATG7/FTL/ASAH1/FTH1/IQGAP1/SDCBP/FCGR2A/PSAP/B2M/EEF1A1/CREG1/CLEC5A/AP2A2/FCER1G/CST3/CD68/CD14/RAB27A/C1QC/CD81/IGF2R/LTA4H/CD63/TNFRSF1B/CTSS/C1QB/MALT1/HLA-DRB1/DENND1B/TYROBP/GRN/NPC2/HLA-A/HSPA6/SLC11A1/BST2/C1QA/PECAM1/BRI3/SWAP70/MANBA/CTSH/HLA-B/ITGAX/LAMP2/CYSTM1/GNS/ZBTB1/S100A11/ARPC5/VAPA/STK10/CTSB/PYGL/HEXB/CD84/FPR1/ATP6V0A1/MR1/SNAP23/LGALS9/MAPK14/LAIR1/CTSZ/STX7/SCAMP1/H…
GO_SECRETORY_VESICLE	284	0.409736	1.49342	0.000474612	0.0278597	0.0260537	743	tags=31%, list=17%, signal=28%	IQGAP2/ATG7/F13A1/FTL/ASAH1/MCTP1/FTH1/DMXL2/IQGAP1/SDCBP/FCGR2A/MYO5A/PSAP/B2M/DENND4C/EEF1A1/CREG1/CTSL/CLEC5A/AP2A2/FCER1G/CST3/CD68/FNDC3A/CD14/RAB27A/LRRK2/IGF2R/LTA4H/CD63/TNFRSF1B/CTSS/TYROBP/PDE4B/GRN/NPC2/HSPA6/SLC11A1/PCSK5/BST2/PECAM1/BRI3/MANBA/CTSH/HLA-B/ITGAX/LAMP2/CYSTM1/GNS/LRP1/S100A11/SNX10/ARPC5/VAPA/STK10/CTSB/ABHD2/STX3/PYGL/HEXB/SLC17A5/FPR1/ATP6V0A1/SNAP23/MAPK14/LAIR1/CTSZ…
GO_IMMUNE_EFFECTOR_PROCESS	402	0.389887	1.46956	0.000438247	0.0261611	0.0244652	699	tags=27%, list=16%, signal=25%	IQGAP2/ATG7/FTL/ASAH1/PRKCE/FTH1/IQGAP1/SDCBP/IL15/NOTCH2/IFI44L/FCGR2A/DUSP10/PSAP/B2M/EEF1A1/SERINC5/CREG1/BNIP3L/CLEC5A/AP2A2/TNFRSF14/FCER1G/CST3/SEC14L1/CD68/CD14/RAB27A/C1QC/FOXP1/RPS19/CD81/IGF2R/LTA4H/CD63/TNFRSF1B/CTSS/C1QB/MALT1/HLA-DRB1/DENND1B/TYROBP/GRN/MX2/NPC2/HLA-A/HSPA6/SLC11A1/BST2/C1QA/PECAM1/BRI3/SWAP70/MANBA/MX1/CTSH/PTK2B/HLA-B/ITGAX/RAPGEF1/LAMP2/TREM2/CYSTM1/GNS/ZBTB1/LRP1…
GO_NEUROGENESIS	432	-0.342582	-1.37051	0.000818757	0.0411952	0.0385247	481	tags=20%, list=11%, signal=20%	SDCCAG8/LYN/ANKS1A/CDK6/ERCC6/DPYSL2/SETX/PIK3CD/ZSWIM6/EED/ZNF609/CDH23/SYT17/RANBP9/KIF20B/DNM2/LRP8/JAK2/RAC1/SMARCA1/MYCBP2/SALL1/EVL/VCL/DDIT4/TAL1/NCKAP1L/HDAC9/RHOH/LPAR1/ADAM10/DNM3/MAP4K4/CAMK1D/OPRM1/EML1/BTG2/SLC4A7/PREX1/EXT1/MYO6/RAP1GAP2/WNT5A/PICALM/CHD7/ID2/IFNGR1/SKI/APPL2/DOCK10/SHTN1/DAGLB/SH3KBP1/ADGRG1/GPR183/MEF2A/SMURF1/AUTS2/PTK2/PAK1/EMB/CSF1R/SRGAP2C/NCK2/GAK/RUNX1/SORL1…
GO_TELENCEPHALON_DEVELOPMENT	71	-0.52426	-1.69458	0.00084728	0.0420299	0.0393052	465	tags=27%, list=11%, signal=24%	SLC38A2/CDK6/ZSWIM6/LRP8/SALL1/SLC8A1/LPAR1/BTG2/EXT1/WNT5A/CHD7/ID2/SKI/ADGRG1/CSF1R/SRGAP2C/SRGAP2/P2RY12/FOXP2
GO_RESPONSE_TO_TRANSFORMING_GROWTH_FACTOR_BETA	86	-0.518629	-1.73189	0.000482875	0.0278801	0.0260728	670	tags=42%, list=16%, signal=36%	ZFHX3/HIPK2/ROCK2/TGFB1/APAF1/ENG/SMAD3/SKIL/CBL/UBC/GCNT2/USP15/TGFBR1/ITGB5/SMAD6/DNM2/PMEPA1/LPXN/ZFP36L2/WNT5A/SKI/APPL2/HSPA1A/SPRED1/LDLRAD4/TGFBR2/FOS/SMURF1/PTK2/ZFP36L1/CHST11/MEF2C/ADAMTSL2/HTRA1/ZEB1/CX3CR1
GO_PASSIVE_TRANSMEMBRANE_TRANSPORTER_ACTIVITY	47	-0.608396	-1.81547	0.000287431	0.0187469	0.0175316	374	tags=38%, list=9%, signal=35%	RYR1/KCNQ1/PIEZO1/KCNMB4/PKD2/ITPR1/ITGAV/OPRM1/RASA3/KCNK13/CACNA1D/KCNMB1/CACNA1A/ITPR2/KCNQ3/CACNB4/KCNIP1/GRID2
GO_POSTSYNAPTIC_DENSITY_MEMBRANE	10	-0.855218	-1.83064	0.000532382	0.0297627	0.0278333	26	tags=50%, list=1%, signal=50%	DLG2/CLSTN1/TIAM1/SYNDIG1/GRID2
GO_GATED_CHANNEL_ACTIVITY	39	-0.63549	-1.83205	0.000708534	0.0372456	0.0348312	374	tags=46%, list=9%, signal=43%	RYR1/KCNQ1/PIEZO1/KCNMB4/PKD2/ITPR1/ITGAV/OPRM1/RASA3/KCNK13/CACNA1D/KCNMB1/CACNA1A/ITPR2/KCNQ3/CACNB4/KCNIP1/GRID2
GO_MUSCLE_HYPERTROPHY	36	-0.651353	-1.85639	0.000208189	0.0141008	0.0131867	167	tags=33%, list=4%, signal=32%	PDE9A/IGF1/HDAC4/MEF2A/HAMP/PTK2/CAMK2D/PAK1/IL6ST/MEF2C/TIAM1/PRKCA
GO_CARDIAC_CONDUCTION	28	-0.702729	-1.90561	0.000510639	0.0290076	0.0271272	374	tags=46%, list=9%, signal=43%	RYR1/KCNQ1/ITPR1/SLC8A1/CXADR/PDE4D/CACNA1D/MEF2A/CAMK2D/ITPR2/BIN1/CACNB4/KCNIP1
GO_MULTICELLULAR_ORGANISMAL_SIGNALING	32	-0.696942	-1.94183	0.000237709	0.0157964	0.0147724	374	tags=44%, list=9%, signal=40%	RYR1/KCNQ1/KCNMB4/ITPR1/SLC8A1/CXADR/PDE4D/CACNA1D/MEF2A/CAMK2D/ITPR2/BIN1/CACNB4/KCNIP1
GO_REGULATION_OF_SYNAPSE_ASSEMBLY	17	-0.809015	-1.9641	0.000118519	0.00851885	0.00796661	215	tags=41%, list=5%, signal=39%	WNT5A/PTK2/IL1RAP/SEMA4D/MEF2C/SYNDIG1/GRID2
Pathways Cluster 4
Description	setSize	enrichmentScore	NES	pvalue	p.adjust	qvalues	rank	leading_edge	core_enrichment
KEGG_RIBOSOME	73	0.97116	2.37662	1.88e-51	2.14e-49	1.86e-49	199	tags=100%, list=4%, signal=97%	RPL19/RPL32/RPS24/RPS27A/RPL11/RPLP1/RPS23/RPS4X/RPS15/RPS27/RPS6/RPL23A/RPS8/RPS25/RPLP2/RPL28/RPL37A/RPS12/RPL8/RPS18/RPS11/RPL10/RPL13/FAU/RPL14/RPL41/RPL35/RPS2/RPS3/RPL29/RPL38/RPL37/RPL30/RPL6/UBA52/RPL13A/RPL34/RPS20/RPL23/RPL36/RPS13/RPL3/RPS7/RPL35A/RPL7A/RPS15A/RPL27/RPS19/RPL10A/RPL12/RPL15/RPS16/RPL27A/RPL31/RPS9/RPL21/RPL4/RPL7/RPL5/RPL18/RPL36AL/RPS5/RPS29/RPS28/RPLP0/RPS17/RPL24/RP…
KEGG_PARKINSONS_DISEASE	38	0.828985	1.87806	1.31e-05	0.000748633	0.000649783	302	tags=50%, list=7%, signal=47%	UQCRB/COX7C/UBB/UQCR10/COX4I1/NDUFS5/COX6B1/COX7B/UQCRQ/NDUFB4/NDUFA1/UQCRH/NDUFC1/COX6C/SLC25A6/NDUFA2/PARK7/NDUFB2/NDUFB1
KEGG_OXIDATIVE_PHOSPHORYLATION	34	0.832661	1.86689	4.23e-05	0.00146649	0.00127286	302	tags=47%, list=7%, signal=44%	UQCRB/COX7C/UQCR10/COX4I1/NDUFS5/COX6B1/COX7B/UQCRQ/NDUFB4/NDUFA1/UQCRH/NDUFC1/COX6C/NDUFA2/NDUFB2/NDUFB1
KEGG_ANTIGEN_PROCESSING_AND_PRESENTATION	34	0.829809	1.86049	5.15e-05	0.00146649	0.00127286	525	tags=74%, list=12%, signal=65%	HLA-DPB1/B2M/HLA-DRA/HLA-DPA1/HSP90AB1/HSP90AA1/CALR/HLA-B/HSPA8/CD74/HSPA5/HLA-A/HSPA1A/HSPA6/HLA-C/HLA-DRB1/HLA-DRB5/HLA-DQB1/HSPA1B/CANX/CTSB/PDIA3/CTSL/HLA-DQA1/HLA-E
KEGG_HUNTINGTONS_DISEASE	54	0.766115	1.81515	7.51e-05	0.00171307	0.00148687	449	tags=43%, list=10%, signal=39%	UQCRB/COX7C/UQCR10/COX4I1/GPX1/NDUFS5/COX6B1/COX7B/UQCRQ/NDUFB4/NDUFA1/UQCRH/POLR2J/NDUFC1/COX6C/SLC25A6/NDUFA2/NDUFB2/NDUFB1/SOD2/BAX/VDAC1/CLTA
KEGG_ALZHEIMERS_DISEASE	52	0.749759	1.76702	0.000270187	0.00513356	0.00445572	302	tags=37%, list=7%, signal=34%	GAPDH/UQCRB/COX7C/UQCR10/COX4I1/APOE/NDUFS5/COX6B1/COX7B/UQCRQ/NDUFB4/NDUFA1/UQCRH/NDUFC1/COX6C/NDUFA2/CALM1/NDUFB2/NDUFB1
KEGG_SYSTEMIC_LUPUS_ERYTHEMATOSUS	16	0.866173	1.75883	0.000660582	0.0107581	0.00933755	373	tags=75%, list=8%, signal=69%	HLA-DPB1/C1QB/C1QA/C1QC/HLA-DRA/HLA-DPA1/HLA-DRB1/FCGR1A/HLA-DRB5/HLA-DQB1/FCGR3A/FCGR2A
Description	setSize	enrichmentScore	NES	pvalue	p.adjust	qvalues	rank	leading_edge	core_enrichment
REACTOME_METABOLISM_OF_RNA	265	0.88626	2.33614	2.53e-59	1.61e-56	1.06e-56	256	tags=34%, list=6%, signal=34%	RPL19/RPL32/RPS24/RPS27A/RPL11/RPLP1/RPS23/RPS4X/RPS15/RPS27/RPS6/RPL23A/RPS8/RPS25/RPLP2/RPL28/RPL37A/RPS12/RPL8/RPS18/RPS11/RPL10/RPL13/FAU/RPL14/RPL41/RPL35/RPS2/RPS14/RPS3/RPL29/RPL38/RPL37/RPL30/RPL6/UBA52/RPL13A/RPL34/RPS20/RPL23/RPL36/YBX1/RPS13/RPL3/RPS7/RPL35A/RPL7A/RPS15A/RPL27/RPS19/RPL10A/RPL12/RPL15/RPS16/RPL27A/RPL31/RPS9/RPL21/RPL4/RPL7/RPL5/RPL18/RPL36AL/RPS5/RPS29/RPS28/RPLP0/UBB…
REACTOME_REGULATION_OF_EXPRESSION_OF_SLITS_AND_ROBOS	96	0.961457	2.45435	1.63e-55	5.17e-53	3.42e-53	199	tags=80%, list=4%, signal=78%	RPL19/RPL32/RPS24/RPS27A/RPL11/RPLP1/RPS23/RPS4X/RPS15/RPS27/RPS6/RPL23A/RPS8/RPS25/RPLP2/RPL28/RPL37A/RPS12/RPL8/RPS18/RPS11/RPL10/RPL13/FAU/RPL14/RPL41/RPL35/RPS2/RPS14/RPS3/RPL29/RPL38/RPL37/RPL30/RPL6/UBA52/RPL13A/RPL34/RPS20/RPL23/RPL36/RPS13/RPL3/RPS7/RPL35A/RPL7A/RPS15A/RPL27/RPS19/RPL10A/RPL12/RPL15/RPS16/RPL27A/RPL31/RPS9/RPL21/RPL4/RPL7/RPL5/RPL18/RPL36AL/RPS5/RPS29/RPS28/RPLP0/UBB/RPS1…
REACTOME_RRNA_PROCESSING	90	0.964899	2.44434	9.58e-55	2.03e-52	1.34e-52	199	tags=83%, list=4%, signal=81%	RPL19/RPL32/RPS24/RPS27A/RPL11/RPLP1/RPS23/RPS4X/RPS15/RPS27/RPS6/RPL23A/RPS8/RPS25/RPLP2/RPL28/RPL37A/RPS12/RPL8/RPS18/RPS11/RPL10/RPL13/FAU/RPL14/RPL41/RPL35/RPS2/RPS14/RPS3/RPL29/RPL38/RPL37/RPL30/RPL6/UBA52/RPL13A/RPL34/RPS20/RPL23/RPL36/RPS13/RPL3/RPS7/RPL35A/RPL7A/RPS15A/RPL27/RPS19/RPL10A/RPL12/RPL15/RPS16/RPL27A/RPL31/RPS9/RPL21/RPL4/RPL7/RPL5/RPL18/RPL36AL/RPS5/RPS29/RPS28/RPLP0/RPS17/RP…
REACTOME_SELENOAMINO_ACID_METABOLISM	80	0.969288	2.44697	2.42e-53	3.76e-51	2.49e-51	199	tags=94%, list=4%, signal=91%	RPL19/RPL32/RPS24/RPS27A/RPL11/RPLP1/RPS23/RPS4X/RPS15/RPS27/RPS6/RPL23A/RPS8/RPS25/RPLP2/RPL28/RPL37A/RPS12/RPL8/RPS18/RPS11/RPL10/RPL13/FAU/RPL14/RPL41/RPL35/RPS2/RPS14/RPS3/RPL29/RPL38/RPL37/RPL30/RPL6/UBA52/RPL13A/RPL34/RPS20/RPL23/TXNRD1/RPL36/RPS13/RPL3/RPS7/RPL35A/RPL7A/RPS15A/RPL27/RPS19/RPL10A/RPL12/RPL15/RPS16/RPL27A/RPL31/RPS9/RPL21/RPL4/RPL7/RPL5/RPL18/RPL36AL/RPS5/RPS29/RPS28/RPLP0/R…
REACTOME_NONSENSE_MEDIATED_DECAY_NMD_	86	0.966636	2.44206	2.96e-53	3.76e-51	2.49e-51	199	tags=87%, list=4%, signal=85%	RPL19/RPL32/RPS24/RPS27A/RPL11/RPLP1/RPS23/RPS4X/RPS15/RPS27/RPS6/RPL23A/RPS8/RPS25/RPLP2/RPL28/RPL37A/RPS12/RPL8/RPS18/RPS11/RPL10/RPL13/FAU/RPL14/RPL41/RPL35/RPS2/RPS14/RPS3/RPL29/RPL38/RPL37/RPL30/RPL6/UBA52/RPL13A/RPL34/RPS20/RPL23/RPL36/RPS13/RPL3/RPS7/RPL35A/RPL7A/RPS15A/RPL27/RPS19/RPL10A/RPL12/RPL15/RPS16/RPL27A/RPL31/RPS9/RPL21/RPL4/RPL7/RPL5/RPL18/RPL36AL/RPS5/RPS29/RPS28/RPLP0/RPS17/RP…
REACTOME_METABOLISM_OF_AMINO_ACIDS_AND_DERIVATIVES	125	0.940362	2.43096	1.35e-52	1.43e-50	9.48e-51	199	tags=60%, list=4%, signal=59%	RPL19/RPL32/RPS24/RPS27A/RPL11/RPLP1/RPS23/RPS4X/RPS15/RPS27/RPS6/RPL23A/RPS8/RPS25/RPLP2/RPL28/RPL37A/RPS12/RPL8/RPS18/RPS11/RPL10/RPL13/FAU/RPL14/RPL41/RPL35/RPS2/RPS14/RPS3/RPL29/RPL38/RPL37/RPL30/RPL6/UBA52/RPL13A/RPL34/RPS20/RPL23/TXNRD1/RPL36/RPS13/RPL3/RPS7/RPL35A/RPL7A/RPS15A/RPL27/RPS19/RPL10A/RPL12/RPL15/RPS16/RPL27A/RPL31/RPS9/RPL21/RPL4/RPL7/RPL5/RPL18/RPL36AL/RPS5/RPS29/RPS28/RPLP0/R…
REACTOME_INFLUENZA_INFECTION	111	0.949356	2.43944	2.27e-52	2.06e-50	1.36e-50	214	tags=69%, list=5%, signal=68%	RPL19/RPL32/RPS24/RPS27A/RPL11/RPLP1/RPS23/RPS4X/RPS15/RPS27/RPS6/RPL23A/RPS8/RPS25/RPLP2/RPL28/RPL37A/RPS12/RPL8/RPS18/RPS11/RPL10/RPL13/FAU/RPL14/RPL41/RPL35/RPS2/RPS14/RPS3/RPL29/RPL38/RPL37/RPL30/RPL6/UBA52/RPL13A/RPL34/RPS20/RPL23/RPL36/RPS13/RPL3/RPS7/RPL35A/RPL7A/RPS15A/RPL27/RPS19/RPL10A/RPL12/RPL15/RPS16/RPL27A/RPL31/RPS9/RPL21/RPL4/RPL7/RPL5/RPL18/RPL36AL/RPS5/RPS29/RPS28/RPLP0/RPS17/RP…
REACTOME_EUKARYOTIC_TRANSLATION_ELONGATION	78	0.969247	2.45784	3.28e-52	2.61e-50	1.72e-50	199	tags=99%, list=4%, signal=96%	RPL19/RPL32/RPS24/RPS27A/RPL11/RPLP1/RPS23/RPS4X/RPS15/RPS27/RPS6/RPL23A/RPS8/RPS25/RPLP2/RPL28/RPL37A/RPS12/RPL8/RPS18/RPS11/RPL10/RPL13/FAU/EEF1A1/RPL14/RPL41/RPL35/RPS2/RPS14/RPS3/RPL29/RPL38/RPL37/RPL30/RPL6/UBA52/RPL13A/RPL34/RPS20/RPL23/EEF1B2/RPL36/RPS13/RPL3/RPS7/RPL35A/RPL7A/RPS15A/RPL27/RPS19/RPL10A/RPL12/RPL15/RPS16/RPL27A/RPL31/RPS9/RPL21/RPL4/RPL7/RPL5/RPL18/RPL36AL/RPS5/RPS29/RPS28/…
REACTOME_RESPONSE_OF_EIF2AK4_GCN2_TO_AMINO_ACID_DEFICIENCY	80	0.966978	2.44114	1.65e-51	1.16e-49	7.7e-50	199	tags=92%, list=4%, signal=90%	RPL19/RPL32/RPS24/RPS27A/RPL11/RPLP1/RPS23/RPS4X/RPS15/RPS27/RPS6/RPL23A/RPS8/RPS25/RPLP2/RPL28/RPL37A/RPS12/RPL8/RPS18/RPS11/RPL10/RPL13/FAU/RPL14/RPL41/RPL35/RPS2/RPS14/RPS3/RPL29/RPL38/RPL37/RPL30/RPL6/UBA52/RPL13A/RPL34/RPS20/RPL23/RPL36/RPS13/RPL3/RPS7/RPL35A/RPL7A/RPS15A/RPL27/RPS19/RPL10A/RPL12/RPL15/RPS16/RPL27A/RPL31/RPS9/RPL21/RPL4/RPL7/RPL5/RPL18/RPL36AL/RPS5/RPS29/RPS28/RPLP0/RPS17/RP…
REACTOME_SIGNALING_BY_ROBO_RECEPTORS	122	0.941115	2.43079	4.67e-51	2.97e-49	1.96e-49	199	tags=64%, list=4%, signal=63%	RPL19/RPL32/RPS24/RPS27A/RPL11/RPLP1/RPS23/RPS4X/RPS15/RPS27/RPS6/RPL23A/RPS8/RPS25/RPLP2/RPL28/RPL37A/RPS12/RPL8/RPS18/RPS11/RPL10/RPL13/FAU/RPL14/RPL41/RPL35/RPS2/RPS14/RPS3/RPL29/RPL38/RPL37/RPL30/RPL6/UBA52/RPL13A/RPL34/RPS20/RPL23/RPL36/RPS13/RPL3/RPS7/RPL35A/RPL7A/RPS15A/RPL27/RPS19/RPL10A/RPL12/RPL15/RPS16/RPL27A/RPL31/RPS9/RPL21/RPL4/RPL7/RPL5/RPL18/RPL36AL/RPS5/RPS29/RPS28/RPLP0/UBB/RPS1…
REACTOME_TRANSLATION	137	0.931109	2.41413	7.58e-51	4.38e-49	2.9e-49	238	tags=62%, list=5%, signal=61%	RPL19/RPL32/RPS24/RPS27A/RPL11/RPLP1/RPS23/RPS4X/RPS15/RPS27/RPS6/RPL23A/RPS8/RPS25/RPLP2/RPL28/RPL37A/RPS12/RPL8/RPS18/RPS11/RPL10/RPL13/FAU/EEF1A1/RPL14/RPL41/RPL35/RPS2/RPS14/RPS3/RPL29/RPL38/RPL37/RPL30/RPL6/UBA52/RPL13A/RPL34/RPS20/RPL23/EEF1B2/RPL36/RPS13/RPL3/RPS7/RPL35A/RPL7A/RPS15A/RPL27/RPS19/RPL10A/RPL12/RPL15/RPS16/RPL27A/RPL31/RPS9/RPL21/RPL4/RPL7/RPL5/RPL18/RPL36AL/RPS5/RPS29/RPS28/…
REACTOME_CELLULAR_RESPONSES_TO_EXTERNAL_STIMULI	246	0.87359	2.30231	9.82e-49	5.2e-47	3.44e-47	260	tags=38%, list=6%, signal=38%	RPL19/RPL32/RPS24/RPS27A/RPL11/RPLP1/RPS23/RPS4X/RPS15/RPS27/RPS6/RPL23A/RPS8/RPS25/MT2A/RPLP2/RPL28/RPL37A/RPS12/RPL8/RPS18/RPS11/RPL10/RPL13/FAU/EEF1A1/RPL14/RPL41/RPL35/RPS2/RPS14/RPS3/RPL29/RPL38/RPL37/RPL30/RPL6/UBA52/RPL13A/RPL34/RPS20/RPL23/TXNRD1/RPL36/RPS13/RPL3/RPS7/RPL35A/RPL7A/RPS15A/RPL27/RPS19/RPL10A/RPL12/RPL15/RPS16/RPL27A/RPL31/RPS9/RPL21/RPL4/RPL7/RPL5/TUBA1B/RPL18/RPL36AL/RPS5/…
REACTOME_SRP_DEPENDENT_COTRANSLATIONAL_PROTEIN_TARGETING_TO_MEMBRANE	88	0.958862	2.42814	3.08e-48	1.51e-46	9.96e-47	225	tags=89%, list=5%, signal=86%	RPL19/RPL32/RPS24/RPS27A/RPL11/RPLP1/RPS23/RPS4X/RPS15/RPS27/RPS6/RPL23A/RPS8/RPS25/RPLP2/RPL28/RPL37A/RPS12/RPL8/RPS18/RPS11/RPL10/RPL13/FAU/RPL14/RPL41/RPL35/RPS2/RPS14/RPS3/RPL29/RPL38/RPL37/RPL30/RPL6/UBA52/RPL13A/RPL34/RPS20/RPL23/RPL36/RPS13/RPL3/RPS7/RPL35A/RPL7A/RPS15A/RPL27/RPS19/RPL10A/RPL12/RPL15/RPS16/RPL27A/RPL31/RPS9/RPL21/RPL4/RPL7/RPL5/RPL18/RPL36AL/RPS5/RPS29/RPS28/RPLP0/RPS17/RP…
REACTOME_EUKARYOTIC_TRANSLATION_INITIATION	95	0.950595	2.42065	1.12e-46	5.08e-45	3.36e-45	213	tags=80%, list=5%, signal=78%	RPL19/RPL32/RPS24/RPS27A/RPL11/RPLP1/RPS23/RPS4X/RPS15/RPS27/RPS6/RPL23A/RPS8/RPS25/RPLP2/RPL28/RPL37A/RPS12/RPL8/RPS18/RPS11/RPL10/RPL13/FAU/RPL14/RPL41/RPL35/RPS2/RPS14/RPS3/RPL29/RPL38/RPL37/RPL30/RPL6/UBA52/RPL13A/RPL34/RPS20/RPL23/RPL36/RPS13/RPL3/RPS7/RPL35A/RPL7A/RPS15A/RPL27/RPS19/RPL10A/RPL12/RPL15/RPS16/RPL27A/RPL31/RPS9/RPL21/RPL4/RPL7/RPL5/RPL18/RPL36AL/RPS5/RPS29/RPS28/RPLP0/RPS17/RP…
REACTOME_NERVOUS_SYSTEM_DEVELOPMENT	226	0.874128	2.29791	7.11e-45	3.02e-43	2e-43	199	tags=38%, list=4%, signal=39%	RPL19/RPL32/RPS24/RPS27A/RPL11/RPLP1/RPS23/RPS4X/RPS15/RPS27/RPS6/RPL23A/RPS8/RPS25/RPLP2/RPL28/RPL37A/RPS12/RPL8/RPS18/RPS11/RPL10/RPL13/FAU/RPL14/RPL41/RPL35/RPS2/RPS14/RPS3/RPL29/RPL38/RPL37/RPL30/RPL6/UBA52/RPL13A/RPL34/RPS20/RPL23/RPL36/RPS13/RPL3/RPS7/RPL35A/RPL7A/RPS15A/RPL27/RPS19/RPL10A/RPL12/RPL15/RPS16/RPL27A/RPL31/RPS9/RPL21/RPL4/RPL7/RPL5/TUBA1B/RPL18/RPL36AL/RPS5/RPS29/RPS28/RPLP0/U…
REACTOME_INFECTIOUS_DISEASE	335	0.826413	2.18695	4.57e-44	1.82e-42	1.2e-42	291	tags=31%, list=7%, signal=32%	RPL19/RPL32/RPS24/RPS27A/RPL11/RPLP1/RPS23/RPS4X/RPS15/RPS27/RPS6/RPL23A/RPS8/RPS25/RPLP2/RPL28/RPL37A/RPS12/RPL8/RPS18/RPS11/RPL10/RPL13/FAU/RPL14/RPL41/RPL35/RPS2/RPS14/RPS3/RPL29/RPL38/RPL37/RPL30/RPL6/UBA52/RPL13A/RPL34/RPS20/RPL23/TXNRD1/RPL36/RPS13/RPL3/RPS7/RPL35A/RPL7A/RPS15A/RPL27/RPS19/RPL10A/RPL12/RPL15/RPS16/RPL27A/RPL31/RPS9/RPL21/RPL4/RPL7/RPL5/TUBA1B/RPL18/RPL36AL/RPS5/RPS29/RPS28/…
REACTOME_DEVELOPMENTAL_BIOLOGY	315	0.81737	2.1598	1.64e-38	6.13e-37	4.06e-37	199	tags=28%, list=4%, signal=28%	RPL19/RPL32/RPS24/RPS27A/RPL11/RPLP1/RPS23/RPS4X/RPS15/RPS27/RPS6/RPL23A/RPS8/RPS25/RPLP2/RPL28/RPL37A/RPS12/RPL8/RPS18/RPS11/RPL10/RPL13/FAU/RPL14/RPL41/RPL35/RPS2/RPS14/RPS3/RPL29/RPL38/RPL37/RPL30/RPL6/UBA52/RPL13A/RPL34/RPS20/RPL23/RPL36/RPS13/RPL3/RPS7/RPL35A/RPL7A/RPS15A/RPL27/RPS19/RPL10A/RPL12/RPL15/RPS16/RPL27A/RPL31/RPS9/RPL21/RPL4/RPL7/RPL5/TUBA1B/RPL18/RPL36AL/RPS5/RPS29/RPS28/RPLP0/U…
REACTOME_ACTIVATION_OF_THE_MRNA_UPON_BINDING_OF_THE_CAP_BINDING_COMPLEX_AND_EIFS_AND_SUBSEQUENT_BINDING_TO_43S	49	0.924021	2.21132	1.07e-16	3.8e-15	2.51e-15	229	tags=69%, list=5%, signal=67%	RPS24/RPS27A/RPS23/RPS4X/RPS15/RPS27/RPS6/RPS8/RPS25/RPS12/RPS18/RPS11/FAU/RPS2/RPS14/RPS3/RPS20/RPS13/RPS7/RPS15A/RPS19/RPS16/RPS9/RPS5/RPS29/RPS28/RPS17/RPSA/RPS3A/PABPC1/RPS21/RPS27L/EIF3K/EIF3G
REACTOME_NEUTROPHIL_DEGRANULATION	197	0.681803	1.79668	1.6e-07	5.36e-06	3.55e-06	462	tags=31%, list=10%, signal=29%	FTH1/FTL/EEF1A1/S100A11/S100A8/CSTB/TYROBP/S100A9/FCER1G/VAMP8/B2M/CST3/BRI3/CD63/SRP14/DYNLL1/NPC2/HSP90AB1/HSP90AA1/GMFG/ALDOA/CD68/PPIA/HLA-B/HSPA8/GSTP1/EEF2/TUBB/BST2/CYBA/HLA-A/HSPA1A/PYCARD/CD14/HSPA6/HLA-C/SLC11A1/ITGB2/FPR1/HSPA1B/SERPINA1/SLC2A3/RAC1/SDCBP/TNFRSF1B/FCGR2A/COTL1/DYNLT1/LPCAT1/ARPC5/CTSH/IQGAP1/CTSB/GRN/PSAP/CTSZ/CLEC5A/ASAH1/LAMTOR1/CREG1/SERPINB1
REACTOME_RESPIRATORY_ELECTRON_TRANSPORT	33	0.862066	1.92675	1.34e-06	4.06e-05	2.69e-05	302	tags=55%, list=7%, signal=51%	UQCRB/COX7C/UQCR10/COX4I1/NDUFS5/COX6B1/COX20/COX7B/UQCRQ/NDUFB4/NDUFA1/UQCRH/NDUFC1/NDUFA12/COX6C/NDUFA2/NDUFB2/NDUFB1
REACTOME_RESPIRATORY_ELECTRON_TRANSPORT_ATP_SYNTHESIS_BY_CHEMIOSMOTIC_COUPLING_AND_HEAT_PRODUCTION_BY_UNCOUPLING_PROTEINS_	33	0.862066	1.92675	1.34e-06	4.06e-05	2.69e-05	302	tags=55%, list=7%, signal=51%	UQCRB/COX7C/UQCR10/COX4I1/NDUFS5/COX6B1/COX20/COX7B/UQCRQ/NDUFB4/NDUFA1/UQCRH/NDUFC1/NDUFA12/COX6C/NDUFA2/NDUFB2/NDUFB1
REACTOME_IRON_UPTAKE_AND_TRANSPORT	22	0.881024	1.84713	1.04e-05	0.000301538	0.000199628	141	tags=27%, list=3%, signal=27%	FTH1/FTL/RPS27A/UBA52/UBB/UBC
REACTOME_INNATE_IMMUNE_SYSTEM	393	0.579474	1.53313	1.24e-05	0.000343398	0.000227341	574	tags=28%, list=13%, signal=27%	FTH1/FTL/RPS27A/EEF1A1/UBA52/S100A11/S100A8/UBB/CSTB/TYROBP/S100A9/ACTB/FCER1G/C1QB/C1QA/ACTG1/UBC/VAMP8/B2M/CST3/C1QC/BRI3/CD63/SRP14/DYNLL1/BRK1/CFL1/NPC2/HSP90AB1/HSP90AA1/GMFG/ALDOA/CD68/ARPC3/PPIA/HLA-B/HSPA8/GSTP1/EEF2/PSMA7/TUBB/TREM2/BST2/HSP90B1/PCBP2/CALM1/CYBA/HLA-A/CD81/HSPA1A/PYCARD/CD14/ARPC1B/HSPA6/HLA-C/SKP1/SLC11A1/FCGR1A/ITGB2/MALT1/FPR1/ARPC2/HSPA1B/SERPINA1/CNPY3/TXNIP/FCGR3A/…
REACTOME_AUF1_HNRNP_D0_BINDS_AND_DESTABILIZES_MRNA	18	0.886648	1.80474	2.38e-05	0.000631391	0.000418001	276	tags=50%, list=6%, signal=47%	RPS27A/UBA52/UBB/HSPB1/UBC/PABPC1/HSPA8/PSMA7/HSPA1A
REACTOME_AGGREPHAGY	15	0.911129	1.79102	2.58e-05	0.000657137	0.000435046	255	tags=53%, list=6%, signal=50%	RPS27A/UBA52/TUBA1B/UBB/UBC/DYNLL1/HSP90AA1/PARK7
REACTOME_ER_QUALITY_CONTROL_COMPARTMENT_ERQC_	11	0.938161	1.78791	2.93e-05	0.000688218	0.000455623	141	tags=36%, list=3%, signal=35%	RPS27A/UBA52/UBB/UBC
REACTOME_AUTOPHAGY	58	0.764392	1.87494	3.01e-05	0.000688218	0.000455623	305	tags=26%, list=7%, signal=24%	RPS27A/EEF1A1/UBA52/TOMM7/AMBRA1/TUBA1B/UBB/UBC/DYNLL1/HSP90AB1/HSP90AA1/HSPA8/PARK7/LAMTOR4/TOMM20
REACTOME_THE_ROLE_OF_GTSE1_IN_G2_M_PROGRESSION_AFTER_G2_CHECKPOINT	17	0.892299	1.80057	3.09e-05	0.000688218	0.000455623	242	tags=47%, list=5%, signal=45%	RPS27A/UBA52/TUBA1B/UBB/UBC/HSP90AB1/HSP90AA1/PSMA7
REACTOME_RRNA_MODIFICATION_IN_THE_NUCLEUS_AND_CYTOSOL	14	0.914763	1.80204	3.14e-05	0.000688218	0.000455623	179	tags=43%, list=4%, signal=41%	RPS6/RPS2/RPS14/RPS7/RPS9/NOP10
REACTOME_SELECTIVE_AUTOPHAGY	27	0.847135	1.83371	3.32e-05	0.00070333	0.000465627	305	tags=41%, list=7%, signal=38%	RPS27A/UBA52/TOMM7/TUBA1B/UBB/UBC/DYNLL1/HSP90AA1/HSPA8/PARK7/TOMM20
REACTOME_THE_CITRIC_ACID_TCA_CYCLE_AND_RESPIRATORY_ELECTRON_TRANSPORT	49	0.78952	1.88944	4.44e-05	0.000911827	0.000603659	420	tags=47%, list=9%, signal=43%	UQCRB/COX7C/UQCR10/COX4I1/NDUFS5/LDHA/COX6B1/COX20/COX7B/UQCRQ/NDUFB4/NDUFA1/UQCRH/NDUFC1/NDUFA12/COX6C/NDUFA2/MPC2/NDUFB2/NDUFB1/PDK4/SLC16A3/VDAC1
REACTOME_CHAPERONE_MEDIATED_AUTOPHAGY	11	0.932911	1.7779	5.47e-05	0.00108679	0.000719491	255	tags=82%, list=6%, signal=77%	RPS27A/EEF1A1/UBA52/UBB/UBC/HSP90AB1/HSP90AA1/HSPA8/PARK7
REACTOME_OVARIAN_TUMOR_DOMAIN_PROTEASES	18	0.874059	1.77912	7.29e-05	0.00140516	0.000930261	141	tags=22%, list=3%, signal=22%	RPS27A/UBA52/UBB/UBC
REACTOME_BINDING_AND_UPTAKE_OF_LIGANDS_BY_SCAVENGER_RECEPTORS	12	0.916006	1.75911	8.67e-05	0.00162217	0.00107393	251	tags=67%, list=6%, signal=63%	FTH1/FTL/APOE/HSP90AA1/CALR/CD163/HSPH1/HSP90B1
REACTOME_FANCONI_ANEMIA_PATHWAY	10	0.927619	1.75862	0.000132239	0.00240297	0.00159085	141	tags=40%, list=3%, signal=39%	RPS27A/UBA52/UBB/UBC
REACTOME_N_GLYCAN_TRIMMING_IN_THE_ER_AND_CALNEXIN_CALRETICULIN_CYCLE	19	0.866901	1.77821	0.000176019	0.00310967	0.0020587	210	tags=26%, list=5%, signal=25%	RPS27A/UBA52/UBB/UBC/CALR
REACTOME_PROTEIN_LOCALIZATION	40	0.783688	1.81297	0.000181218	0.003115	0.00206223	357	tags=38%, list=8%, signal=35%	RPS27A/UBA52/TOMM7/UBB/UBC/SERP1/CHCHD10/CHCHD3/SEC61B/SEC61G/CHCHD2/SLC25A6/TOMM20/HSPD1/CHCHD7
REACTOME_ABC_TRANSPORTER_DISORDERS	18	0.861159	1.75286	0.000189961	0.00317935	0.00210483	242	tags=28%, list=5%, signal=26%	RPS27A/UBA52/UBB/UBC/PSMA7
REACTOME_REGULATION_OF_TNFR1_SIGNALING	17	0.865998	1.7475	0.000231944	0.00378248	0.00250412	141	tags=24%, list=3%, signal=23%	RPS27A/UBA52/UBB/UBC
REACTOME_ANTIGEN_PROCESSING_CROSS_PRESENTATION	45	0.768658	1.82025	0.000244904	0.00383943	0.00254183	317	tags=36%, list=7%, signal=33%	RPS27A/UBA52/UBB/UBC/VAMP8/B2M/CALR/HLA-B/SEC61B/SEC61G/PSMA7/CYBA/HLA-A/CD14/HLA-C/FCGR1A
REACTOME_HSF1_ACTIVATION	15	0.88751	1.74459	0.00024751	0.00383943	0.00254183	352	tags=73%, list=8%, signal=68%	EEF1A1/UBB/HSPB1/HSP90AB1/HSP90AA1/HSPH1/HSBP1/HSPA1A/HSPA6/PTGES3/HSPA1B
REACTOME_DNA_DAMAGE_RECOGNITION_IN_GG_NER	14	0.89511	1.76333	0.000273115	0.00413575	0.002738	141	tags=36%, list=3%, signal=35%	RPS27A/UBA52/UBB/ACTB/UBC
REACTOME_TERMINATION_OF_TRANSLESION_DNA_SYNTHESIS	12	0.904922	1.73782	0.000283775	0.00419723	0.0027787	141	tags=33%, list=3%, signal=32%	RPS27A/UBA52/UBB/UBC
REACTOME_TICAM1_RIP1_MEDIATED_IKK_COMPLEX_RECRUITMENT	10	0.919895	1.74397	0.000308309	0.00445646	0.00295032	141	tags=40%, list=3%, signal=39%	RPS27A/UBA52/UBB/UBC
REACTOME_DUAL_INCISION_IN_GG_NER	17	0.862209	1.73986	0.000317298	0.00448448	0.00296887	141	tags=24%, list=3%, signal=23%	RPS27A/UBA52/UBB/UBC
REACTOME_BUDDING_AND_MATURATION_OF_HIV_VIRION	15	0.882081	1.73392	0.000357093	0.0049372	0.00326859	202	tags=33%, list=5%, signal=32%	RPS27A/UBA52/UBB/UBC/PPIA
REACTOME_TRANSLESION_SYNTHESIS_BY_Y_FAMILY_DNA_POLYMERASES_BYPASSES_LESIONS_ON_DNA_TEMPLATE	16	0.875454	1.73439	0.000367788	0.00497687	0.00329485	141	tags=25%, list=3%, signal=24%	RPS27A/UBA52/UBB/UBC
REACTOME_HEDGEHOG_LIGAND_BIOGENESIS	18	0.851094	1.73237	0.000395809	0.00524446	0.003472	242	tags=28%, list=5%, signal=26%	RPS27A/UBA52/UBB/UBC/PSMA7
REACTOME_DEFECTIVE_CFTR_CAUSES_CYSTIC_FIBROSIS	16	0.872159	1.72787	0.000460625	0.00597872	0.00395811	242	tags=31%, list=5%, signal=30%	RPS27A/UBA52/UBB/UBC/PSMA7
REACTOME_SUPPRESSION_OF_PHAGOSOMAL_MATURATION	10	0.91432	1.7334	0.000474365	0.00603392	0.00399465	141	tags=40%, list=3%, signal=39%	RPS27A/UBA52/UBB/UBC
REACTOME_ASSEMBLY_OF_THE_PRE_REPLICATIVE_COMPLEX	18	0.845777	1.72155	0.000549925	0.00685789	0.00454015	242	tags=28%, list=5%, signal=26%	RPS27A/UBA52/UBB/UBC/PSMA7
REACTOME_GLOBAL_GENOME_NUCLEOTIDE_EXCISION_REPAIR_GG_NER_	30	0.795834	1.74559	0.000636272	0.0077821	0.005152	141	tags=17%, list=3%, signal=16%	RPS27A/UBA52/UBB/ACTB/UBC
REACTOME_RIPK1_MEDIATED_REGULATED_NECROSIS	10	0.910107	1.72542	0.00065385	0.00782933	0.00518327	141	tags=40%, list=3%, signal=39%	RPS27A/UBA52/UBB/UBC
REACTOME_MITOPHAGY	12	0.89329	1.71549	0.000664754	0.00782933	0.00518327	141	tags=42%, list=3%, signal=40%	RPS27A/UBA52/TOMM7/UBB/UBC
REACTOME_O_LINKED_GLYCOSYLATION	16	-0.682949	-1.9333	0.000708401	0.0081746	0.00541185	900	tags=69%, list=20%, signal=55%	GALNT1/ST3GAL1/ST3GAL3/GALNT7/GALNT10/ADAMTS17/B3GNT5/ADAMTSL2/GALNT2/ST6GAL1/ST6GALNAC3
REACTOME_SCF_SKP2_MEDIATED_DEGRADATION_OF_P27_P21	17	0.849573	1.71436	0.000719776	0.0081746	0.00541185	311	tags=35%, list=7%, signal=33%	RPS27A/UBA52/UBB/UBC/PSMA7/SKP1
REACTOME_CALNEXIN_CALRETICULIN_CYCLE	14	0.880727	1.735	0.000747866	0.00834461	0.0055244	210	tags=36%, list=5%, signal=34%	RPS27A/UBA52/UBB/UBC/CALR
REACTOME_REGULATION_OF_MRNA_STABILITY_BY_PROTEINS_THAT_BIND_AU_RICH_ELEMENTS	36	0.773233	1.75549	0.00080892	0.00887023	0.00587238	276	tags=31%, list=6%, signal=29%	RPS27A/UBA52/UBB/HSPB1/UBC/ANP32A/PABPC1/HSPA8/PSMA7/SET/HSPA1A
REACTOME_NOTCH3_ACTIVATION_AND_TRANSMISSION_OF_SIGNAL_TO_THE_NUCLEUS	10	0.905813	1.71728	0.000884702	0.00949711	0.00628739	141	tags=50%, list=3%, signal=49%	RPS27A/UBA52/YBX1/UBB/UBC
REACTOME_TNFR1_INDUCED_NFKAPPAB_SIGNALING_PATHWAY	14	0.877725	1.72908	0.000895953	0.00949711	0.00628739	141	tags=29%, list=3%, signal=28%	RPS27A/UBA52/UBB/UBC
REACTOME_SMAD2_SMAD3_SMAD4_HETEROTRIMER_REGULATES_TRANSCRIPTION	15	0.865927	1.70217	0.000923521	0.00962884	0.00637461	141	tags=27%, list=3%, signal=26%	RPS27A/UBA52/UBB/UBC
REACTOME_DNA_DAMAGE_BYPASS	21	0.832225	1.72932	0.00103402	0.0104455	0.00691529	141	tags=19%, list=3%, signal=19%	RPS27A/UBA52/UBB/UBC
REACTOME_FORMATION_OF_TC_NER_PRE_INCISION_COMPLEX	22	0.811816	1.70203	0.0010347	0.0104455	0.00691529	394	tags=32%, list=9%, signal=29%	RPS27A/UBA52/UBB/UBC/POLR2J/HMGN1/RBX1
REACTOME_BIOSYNTHESIS_OF_THE_N_GLYCAN_PRECURSOR_DOLICHOL_LIPID_LINKED_OLIGOSACCHARIDE_LLO_AND_TRANSFER_TO_A_NASCENT_PROTEIN	16	-0.674154	-1.9084	0.00109131	0.0108449	0.00717969	776	tags=50%, list=17%, signal=41%	GMDS/ST3GAL1/ST3GAL3/ST8SIA4/ALG13/ST3GAL6/ST6GAL1/ST6GALNAC3
REACTOME_DEACTIVATION_OF_THE_BETA_CATENIN_TRANSACTIVATING_COMPLEX	15	0.861566	1.69359	0.00115249	0.0112002	0.00741489	141	tags=27%, list=3%, signal=26%	RPS27A/UBA52/UBB/UBC
REACTOME_FORMATION_OF_INCISION_COMPLEX_IN_GG_NER	24	0.809932	1.70791	0.00116228	0.0112002	0.00741489	141	tags=17%, list=3%, signal=16%	RPS27A/UBA52/UBB/UBC
REACTOME_ASSEMBLY_OF_THE_HIV_VIRION	10	0.901405	1.70892	0.00121109	0.011366	0.00752467	202	tags=50%, list=5%, signal=48%	RPS27A/UBA52/UBB/UBC/PPIA
REACTOME_RECOGNITION_OF_DNA_DAMAGE_BY_PCNA_CONTAINING_REPLICATION_COMPLEX	11	0.903299	1.72147	0.00121523	0.011366	0.00752467	141	tags=36%, list=3%, signal=35%	RPS27A/UBA52/UBB/UBC
REACTOME_TNF_SIGNALING	21	0.828103	1.72075	0.00131926	0.0119645	0.00792091	141	tags=19%, list=3%, signal=19%	RPS27A/UBA52/UBB/UBC
REACTOME_ENDOSOMAL_SORTING_COMPLEX_REQUIRED_FOR_TRANSPORT_ESCRT_	15	0.858366	1.6873	0.00133566	0.0119645	0.00792091	141	tags=27%, list=3%, signal=26%	RPS27A/UBA52/UBB/UBC
REACTOME_TAK1_ACTIVATES_NFKB_BY_PHOSPHORYLATION_AND_ACTIVATION_OF_IKKS_COMPLEX	15	0.858454	1.68748	0.00133566	0.0119645	0.00792091	141	tags=27%, list=3%, signal=26%	RPS27A/UBA52/UBB/UBC
REACTOME_HEDGEHOG_OFF_STATE	31	0.770577	1.70045	0.00149047	0.0131658	0.00871621	311	tags=26%, list=7%, signal=24%	RPS27A/UBA52/TUBA1B/UBB/UBC/GNAS/PSMA7/SKP1
REACTOME_DUAL_INCISION_IN_TC_NER	26	0.78968	1.70691	0.00153242	0.0133509	0.00883876	394	tags=27%, list=9%, signal=25%	RPS27A/UBA52/UBB/UBC/POLR2J/HMGN1/RBX1
REACTOME_PINK1_PRKN_MEDIATED_MITOPHAGY	11	0.897332	1.71009	0.00158915	0.0136581	0.00904209	141	tags=45%, list=3%, signal=44%	RPS27A/UBA52/TOMM7/UBB/UBC
REACTOME_ATTENUATION_PHASE	14	0.865044	1.7041	0.00162217	0.0136967	0.00906769	352	tags=79%, list=8%, signal=73%	UBB/HSPB1/HSP90AB1/HSP90AA1/HSPA8/HSPH1/HSBP1/HSPA1A/HSPA6/PTGES3/HSPA1B
REACTOME_LATE_ENDOSOMAL_MICROAUTOPHAGY	13	0.877744	1.70357	0.00163672	0.0136967	0.00906769	255	tags=46%, list=6%, signal=44%	RPS27A/UBA52/UBB/UBC/HSPA8/PARK7
REACTOME_DEGRADATION_OF_AXIN	17	0.836756	1.68849	0.00173253	0.0141958	0.00939806	242	tags=29%, list=5%, signal=28%	RPS27A/UBA52/UBB/UBC/PSMA7
REACTOME_NEGATIVE_REGULATION_OF_NOTCH4_SIGNALING	17	0.836183	1.68734	0.00176266	0.0141958	0.00939806	394	tags=41%, list=9%, signal=38%	RPS27A/UBA52/UBB/UBC/PSMA7/SKP1/RBX1
REACTOME_STABILIZATION_OF_P53	18	0.822286	1.67374	0.0017687	0.0141958	0.00939806	242	tags=28%, list=5%, signal=26%	RPS27A/UBA52/UBB/UBC/PSMA7
REACTOME_O_LINKED_GLYCOSYLATION_OF_MUCINS	12	-0.708885	-1.82047	0.00178563	0.0141958	0.00939806	900	tags=75%, list=20%, signal=60%	GALNT1/ST3GAL1/ST3GAL3/GALNT7/GALNT10/B3GNT5/GALNT2/ST6GAL1/ST6GALNAC3
REACTOME_TNFR2_NON_CANONICAL_NF_KB_PATHWAY	26	0.784189	1.69504	0.00187887	0.0147432	0.00976047	368	tags=27%, list=8%, signal=25%	RPS27A/UBA52/UBB/UBC/PSMA7/SKP1/TNFRSF1B
REACTOME_AMYLOID_FIBER_FORMATION	19	0.827735	1.69787	0.00190085	0.0147432	0.00976047	149	tags=32%, list=3%, signal=31%	RPS27A/UBA52/UBB/UBC/B2M/CST3
REACTOME_TRANSCRIPTION_COUPLED_NUCLEOTIDE_EXCISION_REPAIR_TC_NER_	27	0.789316	1.70856	0.00197228	0.0151129	0.0100052	394	tags=26%, list=9%, signal=24%	RPS27A/UBA52/UBB/UBC/POLR2J/HMGN1/RBX1
REACTOME_ACTIVATED_TAK1_MEDIATES_P38_MAPK_ACTIVATION	13	0.870852	1.69019	0.00203328	0.0152938	0.010125	141	tags=31%, list=3%, signal=30%	RPS27A/UBA52/UBB/UBC
REACTOME_NUCLEOTIDE_EXCISION_REPAIR	40	0.744882	1.7232	0.00205058	0.0152938	0.010125	414	tags=22%, list=9%, signal=21%	RPS27A/UBA52/UBB/ACTB/UBC/POLR2J/HMGN1/RBX1/SUMO1
REACTOME_DISEASES_OF_CARBOHYDRATE_METABOLISM	10	0.890887	1.68898	0.00208888	0.0152938	0.010125	141	tags=40%, list=3%, signal=39%	RPS27A/UBA52/UBB/UBC
REACTOME_INFECTION_WITH_MYCOBACTERIUM_TUBERCULOSIS	20	0.822341	1.69593	0.00209207	0.0152938	0.010125	331	tags=35%, list=7%, signal=33%	RPS27A/UBA52/UBB/UBC/B2M/ENO1/PGK1
REACTOME_NEGATIVE_REGULATION_OF_MAPK_PATHWAY	19	0.823572	1.68933	0.00212285	0.0153424	0.0101572	141	tags=21%, list=3%, signal=20%	RPS27A/UBA52/UBB/UBC
REACTOME_STIMULI_SENSING_CHANNELS	25	0.787207	1.67256	0.00214885	0.0153558	0.0101661	258	tags=20%, list=6%, signal=19%	RPS27A/UBA52/UBB/UBC/CALM1
REACTOME_REGULATION_OF_RUNX3_EXPRESSION_AND_ACTIVITY	18	0.814817	1.65853	0.00236297	0.0165243	0.0109396	242	tags=28%, list=5%, signal=26%	RPS27A/UBA52/UBB/UBC/PSMA7
REACTOME_MITOTIC_G2_G2_M_PHASES	63	0.682531	1.69202	0.00239854	0.0165243	0.0109396	311	tags=19%, list=7%, signal=18%	RPS27A/UBA52/TUBA1B/UBB/UBC/DYNLL1/MZT2B/HSP90AB1/HSP90AA1/PSMA7/TUBB/SKP1
REACTOME_DECTIN_1_MEDIATED_NONCANONICAL_NF_KB_SIGNALING	19	0.819215	1.6804	0.00240034	0.0165243	0.0109396	311	tags=32%, list=7%, signal=29%	RPS27A/UBA52/UBB/UBC/PSMA7/SKP1
REACTOME_SIALIC_ACID_METABOLISM	10	-0.736752	-1.77519	0.00241629	0.0165243	0.0109396	755	tags=60%, list=17%, signal=50%	ST3GAL1/ST3GAL3/ST8SIA4/ST3GAL6/ST6GAL1/ST6GALNAC3
REACTOME_GLYCOGEN_METABOLISM	11	0.890341	1.69677	0.00244247	0.0165257	0.0109405	258	tags=45%, list=6%, signal=43%	RPS27A/UBA52/UBB/UBC/CALM1
REACTOME_ONCOGENE_INDUCED_SENESCENCE	18	0.813113	1.65507	0.00258936	0.0173351	0.0114764	141	tags=22%, list=3%, signal=22%	RPS27A/UBA52/UBB/UBC
REACTOME_INTERFERON_SIGNALING	89	0.64878	1.64359	0.00262163	0.0173683	0.0114984	350	tags=20%, list=8%, signal=19%	RPS27A/MT2A/UBA52/UBB/HLA-DPB1/UBC/B2M/HLA-DRA/HLA-DPA1/IFITM3/HLA-B/BST2/HLA-A/HLA-C/HLA-DRB1/FCGR1A/HLA-DRB5/HLA-DQB1
REACTOME_IKK_COMPLEX_RECRUITMENT_MEDIATED_BY_RIP1	13	0.866035	1.68084	0.00266144	0.0174503	0.0115526	289	tags=38%, list=7%, signal=36%	RPS27A/UBA52/UBB/UBC/CD14
REACTOME_DOWNREGULATION_OF_ERBB2_SIGNALING	10	0.883983	1.67589	0.00274487	0.0177678	0.0117629	184	tags=50%, list=4%, signal=48%	RPS27A/UBA52/UBB/UBC/HSP90AA1
REACTOME_SYNTHESIS_OF_SUBSTRATES_IN_N_GLYCAN_BIOSYTHESIS	15	-0.659882	-1.83698	0.00278573	0.0177678	0.0117629	776	tags=47%, list=17%, signal=39%	GMDS/ST3GAL1/ST3GAL3/ST8SIA4/ST3GAL6/ST6GAL1/ST6GALNAC3
REACTOME_JNK_C_JUN_KINASES_PHOSPHORYLATION_AND_ACTIVATION_MEDIATED_BY_ACTIVATED_HUMAN_TAK1	13	0.864413	1.67769	0.00279368	0.0177678	0.0117629	141	tags=31%, list=3%, signal=30%	RPS27A/UBA52/UBB/UBC
REACTOME_PEROXISOMAL_PROTEIN_IMPORT	16	0.841185	1.6665	0.00298611	0.0188036	0.0124486	141	tags=25%, list=3%, signal=24%	RPS27A/UBA52/UBB/UBC
REACTOME_G1_S_DNA_DAMAGE_CHECKPOINTS	19	0.814129	1.66996	0.00309544	0.0191015	0.0126458	242	tags=26%, list=5%, signal=25%	RPS27A/UBA52/UBB/UBC/PSMA7
REACTOME_DEGRADATION_OF_DVL	15	0.843948	1.65896	0.00311404	0.0191015	0.0126458	242	tags=33%, list=5%, signal=32%	RPS27A/UBA52/UBB/UBC/PSMA7
REACTOME_RESPONSE_OF_MTB_TO_PHAGOCYTOSIS	17	0.819842	1.65436	0.00317938	0.0191015	0.0126458	331	tags=35%, list=7%, signal=33%	RPS27A/UBA52/UBB/UBC/ENO1/PGK1
REACTOME_ACTIVATION_OF_IRF3_IRF7_MEDIATED_BY_TBK1_IKK_EPSILON	12	0.871411	1.67347	0.0031938	0.0191015	0.0126458	289	tags=42%, list=7%, signal=39%	RPS27A/UBA52/UBB/UBC/CD14
REACTOME_SIGNALING_BY_ERBB4	21	0.807031	1.67697	0.0031976	0.0191015	0.0126458	141	tags=24%, list=3%, signal=23%	RPS27A/UBA52/UBB/APOE/UBC
REACTOME_DNA_DOUBLE_STRAND_BREAK_RESPONSE	18	0.80686	1.64234	0.00321361	0.0191015	0.0126458	141	tags=22%, list=3%, signal=22%	RPS27A/UBA52/UBB/UBC
REACTOME_APC_CDC20_MEDIATED_DEGRADATION_OF_NEK2A	13	0.861378	1.6718	0.0032896	0.0191541	0.0126807	141	tags=31%, list=3%, signal=30%	RPS27A/UBA52/UBB/UBC
REACTOME_APC_C_CDC20_MEDIATED_DEGRADATION_OF_CYCLIN_B	13	0.861378	1.6718	0.0032896	0.0191541	0.0126807	141	tags=31%, list=3%, signal=30%	RPS27A/UBA52/UBB/UBC
REACTOME_DNA_REPLICATION_PRE_INITIATION	21	0.806234	1.67531	0.00331282	0.0191541	0.0126807	242	tags=24%, list=5%, signal=23%	RPS27A/UBA52/UBB/UBC/PSMA7
REACTOME_DEGRADATION_OF_GLI1_BY_THE_PROTEASOME	22	0.786604	1.64917	0.00342473	0.0196228	0.0129909	394	tags=32%, list=9%, signal=29%	RPS27A/UBA52/UBB/UBC/PSMA7/SKP1/RBX1
REACTOME_ORC1_REMOVAL_FROM_CHROMATIN	21	0.804535	1.67178	0.0036585	0.0207751	0.0137538	394	tags=33%, list=9%, signal=31%	RPS27A/UBA52/UBB/UBC/PSMA7/SKP1/RBX1
REACTOME_METALLOPROTEASE_DUBS	13	0.858131	1.6655	0.00375441	0.0209182	0.0138485	141	tags=31%, list=3%, signal=30%	RPS27A/UBA52/UBB/UBC
REACTOME_UCH_PROTEINASES	30	0.758949	1.66469	0.00377132	0.0209182	0.0138485	242	tags=20%, list=5%, signal=19%	RPS27A/UBA52/UBB/ACTB/UBC/PSMA7
REACTOME_E3_UBIQUITIN_LIGASES_UBIQUITINATE_TARGET_PROTEINS	18	0.804287	1.6371	0.00378238	0.0209182	0.0138485	262	tags=28%, list=6%, signal=26%	RPS27A/UBA52/UBB/UBC/HLA-A
REACTOME_CELLULAR_RESPONSE_TO_HYPOXIA	24	0.786982	1.65952	0.00385581	0.0211399	0.0139953	394	tags=33%, list=9%, signal=31%	RPS27A/UBA52/UBB/UBC/PSMA7/HIF1A/LIMD1/RBX1
REACTOME_SYNTHESIS_OF_ACTIVE_UBIQUITIN_ROLES_OF_E1_AND_E2_ENZYMES	21	0.803219	1.66905	0.00388895	0.0211399	0.0139953	141	tags=19%, list=3%, signal=19%	RPS27A/UBA52/UBB/UBC
REACTOME_REGULATION_OF_TP53_ACTIVITY_THROUGH_METHYLATION	10	0.873343	1.65572	0.0039902	0.0215065	0.014238	141	tags=40%, list=3%, signal=39%	RPS27A/UBA52/UBB/UBC
REACTOME_CYTOSOLIC_SENSORS_OF_PATHOGEN_ASSOCIATED_DNA_	21	0.80146	1.66539	0.00406179	0.0217084	0.0143717	141	tags=19%, list=3%, signal=19%	RPS27A/UBA52/UBB/UBC
REACTOME_REGULATION_OF_PLK1_ACTIVITY_AT_G2_M_TRANSITION	37	0.727499	1.65416	0.00411461	0.0218074	0.0144372	311	tags=22%, list=7%, signal=20%	RPS27A/UBA52/UBB/UBC/DYNLL1/HSP90AA1/TUBB/SKP1
REACTOME_CARDIAC_CONDUCTION	27	-0.553277	-1.76697	0.00428365	0.0223703	0.0148098	664	tags=41%, list=15%, signal=35%	ITPR1/CAMK2D/STIM1/KCNQ1/CACNA1D/KCNK13/RYR1/SLC8A1/ITPR2/CACNB4/KCNIP1
REACTOME_SPRY_REGULATION_OF_FGF_SIGNALING	11	0.880349	1.67773	0.00429115	0.0223703	0.0148098	141	tags=36%, list=3%, signal=35%	RPS27A/UBA52/UBB/UBC
REACTOME_ASYMMETRIC_LOCALIZATION_OF_PCP_PROTEINS	16	0.83354	1.65136	0.00437765	0.0225863	0.0149529	242	tags=31%, list=5%, signal=30%	RPS27A/UBA52/UBB/UBC/PSMA7
REACTOME_CONSTITUTIVE_SIGNALING_BY_LIGAND_RESPONSIVE_EGFR_CANCER_VARIANTS	12	0.864221	1.65966	0.00443914	0.0225863	0.0149529	184	tags=42%, list=4%, signal=40%	RPS27A/UBA52/UBB/UBC/HSP90AA1
REACTOME_SIGNALING_BY_EGFR_IN_CANCER	12	0.864221	1.65966	0.00443914	0.0225863	0.0149529	184	tags=42%, list=4%, signal=40%	RPS27A/UBA52/UBB/UBC/HSP90AA1
REACTOME_PROCESSING_OF_DNA_DOUBLE_STRAND_BREAK_ENDS	18	0.800955	1.63032	0.00452178	0.0228242	0.0151104	141	tags=22%, list=3%, signal=22%	RPS27A/UBA52/UBB/UBC
REACTOME_REGULATION_OF_PTEN_STABILITY_AND_ACTIVITY	23	0.78423	1.65225	0.0048866	0.0243166	0.0160984	242	tags=22%, list=5%, signal=21%	RPS27A/UBA52/UBB/UBC/PSMA7
REACTOME_LISTERIA_MONOCYTOGENES_ENTRY_INTO_HOST_CELLS	13	0.852595	1.65476	0.00495048	0.0243166	0.0160984	141	tags=31%, list=3%, signal=30%	RPS27A/UBA52/UBB/UBC
REACTOME_APC_C_CDH1_MEDIATED_DEGRADATION_OF_CDC20_AND_OTHER_APC_C_CDH1_TARGETED_PROTEINS_IN_LATE_MITOSIS_EARLY_G1	24	0.78112	1.64716	0.00495746	0.0243166	0.0160984	242	tags=21%, list=5%, signal=20%	RPS27A/UBA52/UBB/UBC/PSMA7
REACTOME_FCERI_MEDIATED_NF_KB_ACTIVATION	29	0.747721	1.63141	0.00498599	0.0243166	0.0160984	337	tags=28%, list=8%, signal=26%	RPS27A/UBA52/UBB/FCER1G/UBC/PSMA7/SKP1/MALT1
REACTOME_RHO_GTPASE_CYCLE	67	-0.423829	-1.6442	0.0050086	0.0243166	0.0160984	541	tags=31%, list=12%, signal=28%	TIAM2/SRGAP3/VAV1/A2M/ARHGAP12/ARHGAP6/ARHGAP31/TRIO/PREX1/ARHGAP21/ARHGAP32/ARHGEF6/ARHGAP17/SRGAP2/MCF2L/ARHGAP24/ARHGAP25/ARHGAP15/ABR/TIAM1/ARHGAP22
REACTOME_NEGATIVE_REGULATORS_OF_DDX58_IFIH1_SIGNALING	24	0.78025	1.64532	0.00527222	0.0254025	0.0168173	256	tags=21%, list=6%, signal=20%	RPS27A/UBA52/UBB/UBC/PCBP2
REACTOME_REGULATION_OF_TP53_ACTIVITY_THROUGH_PHOSPHORYLATION	29	0.744711	1.62484	0.00534132	0.025542	0.0169096	141	tags=14%, list=3%, signal=13%	RPS27A/UBA52/UBB/UBC
REACTOME_REGULATION_OF_TP53_EXPRESSION_AND_DEGRADATION	19	0.80073	1.64248	0.00549365	0.0260744	0.0172621	141	tags=21%, list=3%, signal=20%	RPS27A/UBA52/UBB/UBC
REACTOME_GLYCOSAMINOGLYCAN_METABOLISM	30	-0.517441	-1.72735	0.00563961	0.0265688	0.0175894	819	tags=43%, list=18%, signal=36%	ARSB/ST3GAL1/ST3GAL3/CHSY3/HGSNAT/ST3GAL6/XYLT1/CHST11/UST/GLCE/EXT1/CSGALNACT1/HS3ST4
REACTOME_HSF1_DEPENDENT_TRANSACTIVATION	18	0.794759	1.61771	0.00571619	0.0267316	0.0176972	352	tags=61%, list=8%, signal=56%	UBB/HSPB1/HSP90AB1/HSP90AA1/HSPA8/HSPH1/HSBP1/HSPA1A/HSPA6/PTGES3/HSPA1B
REACTOME_IMMUNOREGULATORY_INTERACTIONS_BETWEEN_A_LYMPHOID_AND_A_NON_LYMPHOID_CELL	29	0.742604	1.62024	0.00585	0.0271399	0.0179675	558	tags=59%, list=13%, signal=52%	TYROBP/B2M/HCST/HLA-B/TREM2/HLA-A/CD81/HLA-C/FCGR1A/ITGB2/CLEC2B/FCGR3A/CD99/CD300A/SIGLEC10/HLA-E/LAIR1
REACTOME_EGFR_DOWNREGULATION	15	0.831124	1.63375	0.00588885	0.0271399	0.0179675	141	tags=27%, list=3%, signal=26%	RPS27A/UBA52/UBB/UBC
REACTOME_NOD1_2_SIGNALING_PATHWAY	19	0.797245	1.63533	0.00599726	0.0273575	0.0181116	141	tags=21%, list=3%, signal=20%	RPS27A/UBA52/UBB/UBC
REACTOME_GOLGI_ASSOCIATED_VESICLE_BIOGENESIS	29	0.741339	1.61748	0.00605348	0.0273575	0.0181116	230	tags=14%, list=5%, signal=13%	FTH1/FTL/VAMP8/HSPA8
REACTOME_NEGATIVE_REGULATION_OF_FGFR2_SIGNALING	13	0.847684	1.64522	0.006213	0.0273575	0.0181116	141	tags=31%, list=3%, signal=30%	RPS27A/UBA52/UBB/UBC
REACTOME_NEGATIVE_REGULATION_OF_FGFR3_SIGNALING	13	0.847684	1.64522	0.006213	0.0273575	0.0181116	141	tags=31%, list=3%, signal=30%	RPS27A/UBA52/UBB/UBC
REACTOME_NEGATIVE_REGULATION_OF_FGFR4_SIGNALING	13	0.847684	1.64522	0.006213	0.0273575	0.0181116	141	tags=31%, list=3%, signal=30%	RPS27A/UBA52/UBB/UBC
REACTOME_SEPARATION_OF_SISTER_CHROMATIDS	64	0.670127	1.66674	0.00625656	0.0273575	0.0181116	242	tags=12%, list=5%, signal=12%	RPS27A/RPS27/UBA52/TUBA1B/UBB/UBC/DYNLL1/PSMA7
REACTOME_SIGNALING_BY_FGFR2	28	0.757832	1.65136	0.0062662	0.0273575	0.0181116	261	tags=25%, list=6%, signal=24%	RPS27A/UBA52/UBB/UBC/POLR2J/HNRNPA1/RBFOX2
REACTOME_TRAF6_MEDIATED_INDUCTION_OF_TAK1_COMPLEX_WITHIN_TLR4_COMPLEX	10	0.863774	1.63758	0.00628018	0.0273575	0.0181116	289	tags=50%, list=7%, signal=47%	RPS27A/UBA52/UBB/UBC/CD14
REACTOME_DOWNREGULATION_OF_SMAD2_3_SMAD4_TRANSCRIPTIONAL_ACTIVITY	18	0.792567	1.61324	0.00634464	0.0274503	0.018173	141	tags=22%, list=3%, signal=22%	RPS27A/UBA52/UBB/UBC
REACTOME_DOWNREGULATION_OF_TGF_BETA_RECEPTOR_SIGNALING	18	0.791671	1.61142	0.00645896	0.0277561	0.0183754	141	tags=22%, list=3%, signal=22%	RPS27A/UBA52/UBB/UBC
REACTOME_ACTIVATED_NOTCH1_TRANSMITS_SIGNAL_TO_THE_NUCLEUS	15	0.82784	1.6273	0.00675456	0.0288315	0.0190874	141	tags=27%, list=3%, signal=26%	RPS27A/UBA52/UBB/UBC
REACTOME_TRANSCRIPTIONAL_ACTIVITY_OF_SMAD2_SMAD3_SMAD4_HETEROTRIMER	25	0.757737	1.60995	0.0070172	0.0295989	0.0195955	141	tags=16%, list=3%, signal=16%	RPS27A/UBA52/UBB/UBC
REACTOME_HOST_INTERACTIONS_OF_HIV_FACTORS	56	0.671121	1.6342	0.00705049	0.0295989	0.0195955	438	tags=25%, list=10%, signal=23%	RPS27A/UBA52/UBB/UBC/B2M/PPIA/NPM1/PSMA7/SLC25A6/HLA-A/SKP1/RAC1/RBX1/ARF1
REACTOME_SIGNALING_BY_FGFR3	18	0.789247	1.60649	0.00714485	0.0295989	0.0195955	141	tags=22%, list=3%, signal=22%	RPS27A/UBA52/UBB/UBC
REACTOME_SIGNALING_BY_FGFR4	18	0.789247	1.60649	0.00714485	0.0295989	0.0195955	141	tags=22%, list=3%, signal=22%	RPS27A/UBA52/UBB/UBC
REACTOME_ABC_FAMILY_PROTEINS_MEDIATED_TRANSPORT	23	0.774771	1.63232	0.00716704	0.0295989	0.0195955	242	tags=22%, list=5%, signal=21%	RPS27A/UBA52/UBB/UBC/PSMA7
REACTOME_NEGATIVE_REGULATION_OF_FGFR1_SIGNALING	14	0.834728	1.64438	0.00739457	0.0302196	0.0200063	141	tags=29%, list=3%, signal=28%	RPS27A/UBA52/UBB/UBC
REACTOME_MAP3K8_TPL2_DEPENDENT_MAPK1_3_ACTIVATION	13	0.845139	1.64029	0.00741235	0.0302196	0.0200063	141	tags=31%, list=3%, signal=30%	RPS27A/UBA52/UBB/UBC
REACTOME_INLB_MEDIATED_ENTRY_OF_LISTERIA_MONOCYTOGENES_INTO_HOST_CELL	11	0.870915	1.65975	0.00752075	0.0304662	0.0201696	141	tags=36%, list=3%, signal=35%	RPS27A/UBA52/UBB/UBC
REACTOME_SIGNALING_BY_ERBB2	22	0.765618	1.60518	0.00807564	0.032507	0.0215207	184	tags=23%, list=4%, signal=22%	RPS27A/UBA52/UBB/UBC/HSP90AA1
REACTOME_ANTIGEN_ACTIVATES_B_CELL_RECEPTOR_BCR_LEADING_TO_GENERATION_OF_SECOND_MESSENGERS	19	-0.576918	-1.7036	0.00812991	0.0325197	0.0215291	959	tags=68%, list=22%, signal=54%	PIK3AP1/PLCG2/SOS1/NCK1/ITPR1/LYN/STIM1/VAV1/PIK3CD/SYK/SH3KBP1/BLNK/ITPR2
REACTOME_MITOCHONDRIAL_PROTEIN_IMPORT	15	0.821469	1.61477	0.00848963	0.0337463	0.0223411	420	tags=60%, list=9%, signal=55%	TOMM7/CHCHD10/CHCHD3/CHCHD2/SLC25A6/TOMM20/HSPD1/CHCHD7/VDAC1
REACTOME_HDR_THROUGH_HOMOLOGOUS_RECOMBINATION_HRR_	15	0.820559	1.61299	0.00861357	0.0340263	0.0225265	141	tags=27%, list=3%, signal=26%	RPS27A/UBA52/UBB/UBC
REACTOME_COMPLEX_I_BIOGENESIS	18	0.779822	1.5873	0.00943116	0.037026	0.0245124	302	tags=44%, list=7%, signal=42%	NDUFS5/NDUFB4/NDUFA1/NDUFC1/NDUFA12/NDUFA2/NDUFB2/NDUFB1
REACTOME_DISORDERS_OF_TRANSMEMBRANE_TRANSPORTERS	48	0.672225	1.60051	0.00956426	0.0373182	0.0247059	242	tags=10%, list=5%, signal=10%	RPS27A/UBA52/UBB/UBC/PSMA7
REACTOME_DOWNSTREAM_SIGNALING_EVENTS_OF_B_CELL_RECEPTOR_BCR_	33	0.720724	1.61085	0.0100016	0.0387868	0.0256781	337	tags=27%, list=8%, signal=25%	RPS27A/UBA52/UBB/UBC/PPIA/PSMA7/CALM1/SKP1/MALT1
REACTOME_BILE_ACID_AND_BILE_SALT_METABOLISM	10	-0.685981	-1.65286	0.0102614	0.0393147	0.0260276	178	tags=50%, list=4%, signal=48%	NCOA1/OSBPL3/NCOA2/OSBPL6/OSBPL1A
REACTOME_SYNTHESIS_OF_BILE_ACIDS_AND_BILE_SALTS	10	-0.685981	-1.65286	0.0102614	0.0393147	0.0260276	178	tags=50%, list=4%, signal=48%	NCOA1/OSBPL3/NCOA2/OSBPL6/OSBPL1A
REACTOME_CELLULAR_RESPONSE_TO_HEAT_STRESS	50	0.662495	1.58304	0.0104721	0.0395788	0.0262025	352	tags=28%, list=8%, signal=26%	EEF1A1/UBB/HSPB1/HSP90AB1/HSP90AA1/HSPA8/HSPH1/HSBP1/HSPA5/HSPA1A/HSPA6/PTGES3/ST13/HSPA1B
REACTOME_PROTEIN_UBIQUITINATION	31	0.722387	1.59411	0.0105012	0.0395788	0.0262025	262	tags=16%, list=6%, signal=15%	RPS27A/UBA52/UBB/UBC/HLA-A
REACTOME_SIGNALING_BY_HEDGEHOG	44	0.690487	1.62768	0.010545	0.0395788	0.0262025	446	tags=25%, list=10%, signal=23%	RPS27A/UBA52/TUBA1B/UBB/UBC/GNAS/PSMA7/SKP1/RBX1/ARRB2/P4HB
REACTOME_APC_C_MEDIATED_DEGRADATION_OF_CELL_CYCLE_PROTEINS	28	0.740173	1.61288	0.0105792	0.0395788	0.0262025	311	tags=21%, list=7%, signal=20%	RPS27A/UBA52/UBB/UBC/PSMA7/SKP1
REACTOME_SIGNALING_BY_NOTCH3	23	0.761611	1.60459	0.0109904	0.0408767	0.0270617	141	tags=22%, list=3%, signal=21%	RPS27A/UBA52/YBX1/UBB/UBC
REACTOME_MITOTIC_METAPHASE_AND_ANAPHASE	81	0.617015	1.56013	0.011641	0.0429169	0.0284124	242	tags=10%, list=5%, signal=10%	RPS27A/RPS27/UBA52/TUBA1B/UBB/UBC/DYNLL1/PSMA7
REACTOME_TCR_SIGNALING	52	0.659459	1.59046	0.011731	0.0429169	0.0284124	350	tags=25%, list=8%, signal=23%	RPS27A/UBA52/UBB/HLA-DPB1/UBC/HLA-DRA/HLA-DPA1/PSMA7/HLA-DRB1/SKP1/MALT1/HLA-DRB5/HLA-DQB1
REACTOME_SWITCHING_OF_ORIGINS_TO_A_POST_REPLICATIVE_STATE	30	0.727247	1.59515	0.0117414	0.0429169	0.0284124	459	tags=27%, list=10%, signal=24%	RPS27A/UBA52/UBB/UBC/PSMA7/SKP1/RBX1/ANAPC16
REACTOME_CYCLIN_A_CDK2_ASSOCIATED_EVENTS_AT_S_PHASE_ENTRY	27	0.749589	1.62256	0.0123095	0.0447363	0.0296169	311	tags=22%, list=7%, signal=21%	RPS27A/UBA52/UBB/UBC/PSMA7/SKP1
REACTOME_PCP_CE_PATHWAY	28	0.734626	1.6008	0.0123928	0.044783	0.0296478	449	tags=32%, list=10%, signal=29%	RPS27A/UBA52/UBB/PFN1/UBC/PSMA7/RAC1/ARRB2/CLTA
REACTOME_SIGNALING_BY_FGFR	31	0.716223	1.58051	0.0129014	0.0463575	0.0306901	261	tags=23%, list=6%, signal=21%	RPS27A/UBA52/UBB/UBC/POLR2J/HNRNPA1/RBFOX2
REACTOME_G2_M_CHECKPOINTS	36	0.697484	1.58352	0.0130047	0.0464663	0.0307622	242	tags=14%, list=5%, signal=13%	RPS27A/UBA52/UBB/UBC/PSMA7
REACTOME_DETOXIFICATION_OF_REACTIVE_OXYGEN_SPECIES	11	0.856324	1.63194	0.0131784	0.0465703	0.0308311	446	tags=73%, list=10%, signal=66%	TXNRD1/GPX1/PRDX1/GSTP1/CYBA/SOD2/ERO1A/P4HB
REACTOME_PD_1_SIGNALING	10	0.843363	1.59888	0.0131803	0.0465703	0.0308311	350	tags=60%, list=8%, signal=55%	HLA-DPB1/HLA-DRA/HLA-DPA1/HLA-DRB1/HLA-DRB5/HLA-DQB1
REACTOME_CARGO_RECOGNITION_FOR_CLATHRIN_MEDIATED_ENDOCYTOSIS	35	0.706306	1.5949	0.0133847	0.0470312	0.0311362	143	tags=14%, list=3%, signal=14%	RPS27A/UBA52/UBB/UBC/VAMP8
REACTOME_TRANS_GOLGI_NETWORK_VESICLE_BUDDING	35	0.705672	1.59347	0.0137698	0.0481188	0.0318562	230	tags=11%, list=5%, signal=11%	FTH1/FTL/VAMP8/HSPA8
REACTOME_PTEN_REGULATION	58	0.648927	1.59172	0.0142628	0.0495691	0.0328163	279	tags=12%, list=6%, signal=11%	RPS27A/MECOM/UBA52/UBB/UBC/PSMA7/LAMTOR4
Description	setSize	enrichmentScore	NES	pvalue	p.adjust	qvalues	rank	leading_edge	core_enrichment
GO_NUCLEAR_TRANSCRIBED_MRNA_CATABOLIC_PROCESS_NONSENSE_MEDIATED_DECAY	88	0.962616	2.42646	2.81e-51	1.25e-48	1.14e-48	156	tags=78%, list=4%, signal=77%	RPL19/RPL32/RPS24/RPS27A/RPL11/RPLP1/RPS23/RPS4X/RPS15/RPS27/RPS6/RPL23A/RPS8/RPS25/RPLP2/RPL28/RPL37A/RPS12/RPL8/RPS18/RPS11/RPL10/RPL13/RPL14/RPL41/RPL35/RPS2/RPS14/RPS3/RPL29/RPL38/RPL37/RPL30/RPL6/UBA52/RPL13A/RPL34/RPS20/RPL23/RPL36/RPS13/RPL3/RPS7/RPL35A/RPL7A/RPS15A/RPL27/RPS19/RPL10A/RPL12/RPL15/RPS16/RPL27A/RPL31/RPS9/RPL21/RPL4/RPL7/RPL5/RPL18/RPS5/RPS29/RPS28/RPLP0/RPS17/RPL24/RPSA/RPL…
GO_RIBOSOME	107	0.952203	2.42452	2.53e-52	2.26e-49	2.06e-49	199	tags=70%, list=4%, signal=69%	RPL19/RPL32/RPS24/RPS27A/RPL11/RPLP1/RPS23/RPS4X/RPS15/RPS27/RPS6/RPL23A/RPS8/RPS25/RPLP2/RPL28/RPL37A/RPS12/RPL8/RPS18/RPS11/RPL10/RPL13/RPL14/RPL41/RPL35/RPS2/RPS14/RPS3/RPL29/RPL38/RPL37/RPL30/RPL6/UBA52/RPL13A/RPL34/RPS20/RPL23/RPL36/RPS13/RPL3/RPS7/RPL35A/RPL7A/RPS15A/RPL27/RPS19/RPL10A/RPL12/RPL15/RPS16/RPL27A/RPL31/RPS9/RPL21/RPL4/RPL7/RPL5/RPL18/RPL36AL/RPS5/RPS29/RPS28/RPLP0/RPS17/RPL24/…
GO_RIBOSOMAL_SUBUNIT	86	0.965049	2.42195	6.16e-52	4.4e-49	4e-49	156	tags=81%, list=4%, signal=80%	RPL19/RPL32/RPS24/RPS27A/RPL11/RPLP1/RPS23/RPS4X/RPS15/RPS27/RPS6/RPL23A/RPS8/RPS25/RPLP2/RPL28/RPL37A/RPS12/RPL8/RPS18/RPS11/RPL10/RPL13/RPL14/RPL41/RPL35/RPS2/RPS14/RPS3/RPL29/RPL38/RPL37/RPL30/RPL6/UBA52/RPL13A/RPL34/RPS20/RPL23/RPL36/RPS13/RPL3/RPS7/RPL35A/RPL7A/RPS15A/RPL27/RPS19/RPL10A/RPL12/RPL15/RPS16/RPL27A/RPL31/RPS9/RPL21/RPL4/RPL7/RPL5/RPL18/RPL36AL/RPS5/RPS29/RPS28/RPLP0/RPS17/RPL24/…
GO_TRANSLATIONAL_INITIATION	123	0.936961	2.41635	1.11e-49	3.69e-47	3.36e-47	229	tags=62%, list=5%, signal=60%	RPL19/RPL32/RPS24/RPS27A/RPL11/RPLP1/RPS23/RPS4X/RPS15/RPS27/RPS6/RPL23A/RPS8/RPS25/RPLP2/RPL28/RPL37A/RPS12/RPL8/RPS18/RPS11/RPL10/RPL13/RPL14/RPL41/RPL35/RPS2/RPS14/RPS3/RPL29/RPL38/RPL37/RPL30/RPL6/UBA52/RPL13A/RPL34/RPS20/RPL23/RPL36/RPS13/RPL3/RPS7/EIF1/RPL35A/RPL7A/RPS15A/RPL27/RPS19/RPL10A/RPL12/RPL15/RPS16/RPL27A/RPL31/RPS9/RPL21/RPL4/RPL7/RPL5/RPL18/RPS5/RPS29/RPS28/RPLP0/RPS17/RPL24/RPS…
GO_VIRAL_GENE_EXPRESSION	118	0.942005	2.41337	7.43e-51	2.95e-48	2.68e-48	174	tags=59%, list=4%, signal=59%	RPL19/RPL32/RPS24/RPS27A/RPL11/RPLP1/RPS23/RPS4X/RPS15/RPS27/RPS6/RPL23A/RPS8/RPS25/RPLP2/RPL28/RPL37A/RPS12/RPL8/RPS18/RPS11/RPL10/RPL13/RPL14/RPL41/RPL35/RPS2/RPS14/RPS3/RPL29/RPL38/RPL37/RPL30/RPL6/UBA52/RPL13A/RPL34/RPS20/RPL23/RPL36/RPS13/RPL3/RPS7/RPL35A/RPL7A/RPS15A/RPL27/RPS19/RPL10A/RPL12/RPL15/RPS16/RPL27A/RPL31/RPS9/RPL21/RPL4/RPL7/RPL5/RPL18/RPS5/RPS29/RPS28/RPLP0/RPS17/RPL24/RPSA/RPL…
GO_STRUCTURAL_CONSTITUENT_OF_RIBOSOME	84	0.963105	2.41243	1.14e-49	3.69e-47	3.36e-47	199	tags=87%, list=4%, signal=85%	RPL19/RPL32/RPS24/RPS27A/RPL11/RPLP1/RPS23/RPS4X/RPS15/RPS27/RPS6/RPL23A/RPS8/RPS25/RPLP2/RPL28/RPL37A/RPS12/RPL8/RPS18/RPS11/RPL10/RPL13/RPL14/RPL41/RPL35/RPS2/RPS14/RPS3/RPL29/RPL38/RPL37/RPL30/RPL6/UBA52/RPL13A/RPL34/RPS20/RPL23/RPL36/RPS13/RPL3/RPS7/RPL35A/RPL7A/RPS15A/RPL27/RPS19/RPL10A/RPL12/RPL15/RPS16/RPL27A/RPL31/RPS9/RPL21/RPL4/RPL7/RPL5/RPL18/RPL36AL/RPS5/RPS29/RPS28/RPLP0/RPS17/RPL24/…
GO_NUCLEAR_TRANSCRIBED_MRNA_CATABOLIC_PROCESS	121	0.938166	2.41171	2.24e-48	6.16e-46	5.61e-46	156	tags=57%, list=4%, signal=57%	RPL19/RPL32/RPS24/RPS27A/RPL11/RPLP1/RPS23/RPS4X/RPS15/RPS27/RPS6/RPL23A/RPS8/RPS25/RPLP2/RPL28/RPL37A/RPS12/RPL8/RPS18/RPS11/RPL10/RPL13/RPL14/RPL41/RPL35/RPS2/RPS14/RPS3/RPL29/RPL38/RPL37/RPL30/RPL6/UBA52/RPL13A/RPL34/RPS20/RPL23/RPL36/RPS13/RPL3/RPS7/RPL35A/RPL7A/RPS15A/RPL27/RPS19/RPL10A/RPL12/RPL15/RPS16/RPL27A/RPL31/RPS9/RPL21/RPL4/RPL7/RPL5/RPL18/RPS5/RPS29/RPS28/RPLP0/RPS17/RPL24/RPSA/RPL…
GO_ESTABLISHMENT_OF_PROTEIN_LOCALIZATION_TO_ENDOPLASMIC_RETICULUM	87	0.958156	2.40904	2.17e-47	4.84e-45	4.41e-45	160	tags=80%, list=4%, signal=79%	RPL19/RPL32/RPS24/RPS27A/RPL11/RPLP1/RPS23/RPS4X/RPS15/RPS27/RPS6/RPL23A/RPS8/RPS25/RPLP2/RPL28/RPL37A/RPS12/RPL8/RPS18/RPS11/RPL10/RPL13/RPL14/RPL41/RPL35/RPS2/RPS14/RPS3/RPL29/RPL38/RPL37/RPL30/RPL6/UBA52/RPL13A/RPL34/RPS20/RPL23/RPL36/RPS13/RPL3/RPS7/RPL35A/RPL7A/RPS15A/RPL27/RPS19/RPL10A/RPL12/RPL15/RPS16/RPL27A/RPL31/RPS9/RPL21/RPL4/RPL7/RPL5/RPL18/RPS5/RPS29/RPS28/RPLP0/RPS17/RPL24/RPSA/RPL…
GO_PROTEIN_LOCALIZATION_TO_ENDOPLASMIC_RETICULUM	98	0.951102	2.40863	1.17e-47	2.77e-45	2.53e-45	160	tags=71%, list=4%, signal=70%	RPL19/RPL32/RPS24/RPS27A/RPL11/RPLP1/RPS23/RPS4X/RPS15/RPS27/RPS6/RPL23A/RPS8/RPS25/RPLP2/RPL28/RPL37A/RPS12/RPL8/RPS18/RPS11/RPL10/RPL13/RPL14/RPL41/RPL35/RPS2/RPS14/RPS3/RPL29/RPL38/RPL37/RPL30/RPL6/UBA52/RPL13A/RPL34/RPS20/RPL23/RPL36/RPS13/RPL3/RPS7/RPL35A/RPL7A/RPS15A/RPL27/RPS19/RPL10A/RPL12/RPL15/RPS16/RPL27A/RPL31/RPS9/RPL21/RPL4/RPL7/RPL5/RPL18/RPS5/RPS29/RPS28/RPLP0/RPS17/RPL24/RPSA/RPL…
GO_CYTOSOLIC_RIBOSOME	80	0.970682	2.40544	1.09e-54	1.95e-51	1.78e-51	156	tags=88%, list=4%, signal=86%	RPL19/RPL32/RPS24/RPS27A/RPL11/RPLP1/RPS23/RPS4X/RPS15/RPS27/RPS6/RPL23A/RPS8/RPS25/RPLP2/RPL28/RPL37A/RPS12/RPL8/RPS18/RPS11/RPL10/RPL13/RPL14/RPL41/RPL35/RPS2/RPS14/RPS3/RPL29/RPL38/RPL37/RPL30/RPL6/UBA52/RPL13A/RPL34/RPS20/RPL23/RPL36/RPS13/RPL3/RPS7/RPL35A/RPL7A/RPS15A/RPL27/RPS19/RPL10A/RPL12/RPL15/RPS16/RPL27A/RPL31/RPS9/RPL21/RPL4/RPL7/RPL5/RPL18/RPL36AL/RPS5/RPS29/RPS28/RPLP0/RPS17/RPL24/…
GO_PROTEIN_TARGETING_TO_MEMBRANE	102	0.947197	2.40484	2.38e-46	4.25e-44	3.87e-44	160	tags=70%, list=4%, signal=69%	RPL19/RPL32/RPS24/RPS27A/RPL11/RPLP1/RPS23/RPS4X/RPS15/RPS27/RPS6/RPL23A/RPS8/RPS25/RPLP2/RPL28/RPL37A/RPS12/RPL8/RPS18/RPS11/RPL10/RPL13/RPL14/RPL41/RPL35/NACA/RPS2/RPS14/RPS3/RPL29/RPL38/RPL37/RPL30/RPL6/UBA52/RPL13A/RPL34/RPS20/RPL23/RPL36/RPS13/RPL3/RPS7/RPL35A/RPL7A/RPS15A/RPL27/RPS19/RPL10A/RPL12/RPL15/RPS16/RPL27A/RPL31/RPS9/RPL21/RPL4/RPL7/RPL5/RPL18/RPS5/RPS29/RPS28/RPLP0/RPS17/RPL24/RPS…
GO_ESTABLISHMENT_OF_PROTEIN_LOCALIZATION_TO_MEMBRANE	147	0.920206	2.39516	3.75e-48	9.56e-46	8.7e-46	160	tags=48%, list=4%, signal=48%	RPL19/RPL32/RPS24/RPS27A/RPL11/RPLP1/RPS23/RPS4X/RPS15/RPS27/RPS6/RPL23A/RPS8/RPS25/RPLP2/RPL28/RPL37A/RPS12/RPL8/RPS18/RPS11/RPL10/RPL13/RPL14/RPL41/RPL35/NACA/RPS2/RPS14/RPS3/RPL29/RPL38/RPL37/RPL30/RPL6/UBA52/RPL13A/RPL34/RPS20/RPL23/RPL36/RPS13/RPL3/RPS7/RPL35A/RPL7A/RPS15A/RPL27/RPS19/RPL10A/RPL12/RPL15/RPS16/RPL27A/RPL31/RPS9/RPL21/RPL4/RPL7/RPL5/RPL18/RPS5/RPS29/RPS28/RPLP0/RPS17/RPL24/RPS…
GO_COTRANSLATIONAL_PROTEIN_TARGETING_TO_MEMBRANE	79	0.968085	2.39189	9.63e-52	5.73e-49	5.22e-49	160	tags=89%, list=4%, signal=87%	RPL19/RPL32/RPS24/RPS27A/RPL11/RPLP1/RPS23/RPS4X/RPS15/RPS27/RPS6/RPL23A/RPS8/RPS25/RPLP2/RPL28/RPL37A/RPS12/RPL8/RPS18/RPS11/RPL10/RPL13/RPL14/RPL41/RPL35/RPS2/RPS14/RPS3/RPL29/RPL38/RPL37/RPL30/RPL6/UBA52/RPL13A/RPL34/RPS20/RPL23/RPL36/RPS13/RPL3/RPS7/RPL35A/RPL7A/RPS15A/RPL27/RPS19/RPL10A/RPL12/RPL15/RPS16/RPL27A/RPL31/RPS9/RPL21/RPL4/RPL7/RPL5/RPL18/RPS5/RPS29/RPS28/RPLP0/RPS17/RPL24/RPSA/RPL…
GO_STRUCTURAL_MOLECULE_ACTIVITY	160	0.911586	2.37916	5.23e-47	1.1e-44	1e-44	199	tags=49%, list=4%, signal=49%	RPL19/RPL32/RPS24/RPS27A/RPL11/RPLP1/RPS23/RPS4X/RPS15/RPS27/RPS6/RPL23A/RPS8/RPS25/RPLP2/RPL28/RPL37A/RPS12/RPL8/RPS18/RPS11/RPL10/RPL13/RPL14/RPL41/RPL35/RPS2/RPS14/RPS3/RPL29/RPL38/RPL37/RPL30/RPL6/UBA52/RPL13A/RPL34/RPS20/RPL23/RPL36/RPS13/RPL3/RPS7/RPL35A/RPL7A/RPS15A/RPL27/RPS19/RPL10A/RPL12/RPL15/RPS16/RPL27A/RPL31/RPS9/RPL21/RPL4/RPL7/RPL5/TUBA1B/RPL18/RPL36AL/RPS5/RPS29/RPS28/RPLP0/RPS17…
GO_PROTEIN_TARGETING	181	0.895419	2.34861	1.12e-44	1.74e-42	1.58e-42	259	tags=45%, list=6%, signal=44%	RPL19/RPL32/RPS24/RPS27A/RPL11/RPLP1/RPS23/RPS4X/RPS15/RPS27/RPS6/RPL23A/RPS8/RPS25/RPLP2/RPL28/RPL37A/RPS12/RPL8/RPS18/RPS11/RPL10/RPL13/RPL14/RPL41/RPL35/NACA/RPS2/RPS14/RPS3/RPL29/RPL38/RPL37/RPL30/RPL6/UBA52/RPL13A/RPL34/RPS20/RPL23/RPL36/RPS13/RPL3/RPS7/RPL35A/RPL7A/RPS15A/RPL27/RPS19/RPL10A/RPL12/RPL15/RPS16/RPL27A/RPL31/TOMM7/RPS9/RPL21/RPL4/RPL7/RPL5/RPL18/RPS5/RPS29/RPS28/RPLP0/UBB/RPS17…
GO_RNA_CATABOLIC_PROCESS	196	0.890616	2.34192	7.54e-46	1.28e-43	1.17e-43	176	tags=38%, list=4%, signal=38%	RPL19/RPL32/RPS24/RPS27A/RPL11/RPLP1/RPS23/RPS4X/RPS15/RPS27/RPS6/RPL23A/RPS8/RPS25/RPLP2/RPL28/RPL37A/RPS12/RPL8/RPS18/RPS11/RPL10/RPL13/RPL14/RPL41/RPL35/RPS2/RPS14/RPS3/RPL29/RPL38/RPL37/RPL30/RPL6/UBA52/RPL13A/RPL34/RPS20/RPL23/RPL36/YBX1/RPS13/RPL3/RPS7/RPL35A/RPL7A/RPS15A/RPL27/RPS19/RPL10A/RPL12/RPL15/RPS16/RPL27A/RPL31/RPS9/RPL21/RPL4/RPL7/RPL5/RPL18/RPS5/RPS29/RPS28/RPLP0/UBB/RPS17/RPL24…
GO_RIBONUCLEOPROTEIN_COMPLEX	273	0.873878	2.31663	9.24e-55	1.95e-51	1.78e-51	238	tags=33%, list=5%, signal=33%	RPL19/RPL32/RPS24/RPS27A/RPL11/RPLP1/RPS23/RPS4X/RPS15/RPS27/RPS6/RPL23A/RPS8/RPS25/RPLP2/RPL28/RPL37A/RPS12/RPL8/RPS18/RPS11/GAPDH/RPL10/RPL13/RPL14/RPL41/RPL35/RPS2/RPS14/RPS3/RPL29/RPL38/RPL37/RPL30/RPL6/UBA52/RPL13A/RPL34/RPS20/RPL23/RPL36/YBX1/RPS13/RPL3/RPS7/EIF1/RPL35A/RPL7A/RPS15A/RPL27/RPS19/RPL10A/RPL12/RPL15/RPS16/RPL27A/RPL31/RPS9/RPL21/RPL4/RPL7/RPL5/RPL18/RPL36AL/RPS5/RPS29/RPS28/RP…
GO_PEPTIDE_BIOSYNTHETIC_PROCESS	266	0.872319	2.31297	2.17e-52	2.26e-49	2.06e-49	238	tags=33%, list=5%, signal=34%	RPL19/RPL32/RPS24/RPS27A/RPL11/RPLP1/RPS23/RPS4X/RPS15/RPS27/RPS6/RPL23A/RPS8/RPS25/RPLP2/RPL28/RPL37A/RPS12/RPL8/RPS18/RPS11/GAPDH/RPL10/RPL13/EEF1A1/RPL14/RPL41/RPL35/RPS2/RPS14/RPS3/RPL29/RPL38/RPL37/RPL30/RPL6/UBA52/RPL13A/RPL34/RPS20/RPL23/EEF1B2/RPL36/YBX1/RPS13/RPL3/RPS7/EIF1/RPL35A/RPL7A/RPS15A/RPL27/RPS19/RPL10A/RPL12/RPL15/RPS16/RPL27A/RPL31/RPS9/RPL21/RPL4/RPL7/RPL5/RPL18/RPL36AL/RPS5/…
GO_PROTEIN_LOCALIZATION_TO_MEMBRANE	241	0.86834	2.29613	1.28e-45	2.08e-43	1.9e-43	160	tags=31%, list=4%, signal=32%	RPL19/RPL32/RPS24/RPS27A/RPL11/RPLP1/RPS23/RPS4X/RPS15/RPS27/RPS6/RPL23A/RPS8/RPS25/RPLP2/RPL28/RPL37A/RPS12/RPL8/RPS18/RPS11/RPL10/RPL13/RPL14/RPL41/RPL35/NACA/RPS2/RPS14/RPS3/RPL29/RPL38/RPL37/RPL30/RPL6/UBA52/RPL13A/RPL34/RPS20/RPL23/RPL36/RPS13/RPL3/RPS7/RPL35A/RPL7A/RPS15A/RPL27/RPS19/RPL10A/RPL12/RPL15/RPS16/RPL27A/RPL31/RPS9/RPL21/RPL4/RPL7/RPL5/RPL18/RPS5/RPS29/RPS28/RPLP0/RPS17/RPL24/ACT…
GO_CELLULAR_NITROGEN_COMPOUND_CATABOLIC_PROCESS	234	0.867024	2.2925	1.31e-43	1.8e-41	1.64e-41	176	tags=32%, list=4%, signal=33%	RPL19/RPL32/RPS24/RPS27A/RPL11/RPLP1/RPS23/RPS4X/RPS15/RPS27/RPS6/RPL23A/RPS8/RPS25/RPLP2/RPL28/RPL37A/RPS12/RPL8/RPS18/RPS11/RPL10/RPL13/RPL14/RPL41/RPL35/RPS2/RPS14/RPS3/RPL29/RPL38/RPL37/RPL30/RPL6/UBA52/RPL13A/RPL34/RPS20/RPL23/RPL36/YBX1/RPS13/RPL3/RPS7/RPL35A/RPL7A/RPS15A/RPL27/RPS19/RPL10A/RPL12/RPL15/RPS16/RPL27A/RPL31/RPS9/RPL21/RPL4/RPL7/RPL5/RPL18/RPS5/RPS29/RPS28/RPLP0/UBB/RPS17/RPL24…
GO_RIBOSOME_BIOGENESIS	91	0.903066	2.28226	6.53e-24	7.07e-22	6.43e-22	224	tags=42%, list=5%, signal=40%	RPS24/RPL11/RPS15/RPS27/RPS6/RPL23A/RPS8/RPL10/RPL14/RPL35/RPS2/RPS14/RPL38/RPL6/RPL3/RPS7/RPL35A/RPL7A/RPL27/RPS19/RPL10A/RPL12/RPS16/RPS9/RPL7/RPL5/RPS5/RPS28/RPLP0/RPS17/RPL24/RPSA/GTF3A/NSA2/NOP10/RPS21/RPS27L/NPM1
GO_ORGANIC_CYCLIC_COMPOUND_CATABOLIC_PROCESS	242	0.863501	2.28087	6.66e-43	8.8e-41	8.01e-41	176	tags=32%, list=4%, signal=32%	RPL19/RPL32/RPS24/RPS27A/RPL11/RPLP1/RPS23/RPS4X/RPS15/RPS27/RPS6/RPL23A/RPS8/RPS25/RPLP2/RPL28/RPL37A/RPS12/RPL8/RPS18/RPS11/RPL10/RPL13/RPL14/RPL41/RPL35/RPS2/RPS14/RPS3/RPL29/RPL38/RPL37/RPL30/RPL6/UBA52/RPL13A/RPL34/RPS20/RPL23/RPL36/YBX1/RPS13/RPL3/RPS7/RPL35A/RPL7A/RPS15A/RPL27/RPS19/RPL10A/RPL12/RPL15/RPS16/RPL27A/RPL31/RPS9/RPL21/RPL4/RPL7/RPL5/RPL18/RPS5/RPS29/RPS28/RPLP0/UBB/RPS17/RPL24…
GO_ESTABLISHMENT_OF_PROTEIN_LOCALIZATION_TO_ORGANELLE	252	0.861237	2.27655	1.63e-46	3.07e-44	2.79e-44	259	tags=33%, list=6%, signal=33%	RPL19/RPL32/RPS24/RPS27A/RPL11/RPLP1/RPS23/RPS4X/RPS15/RPS27/RPS6/RPL23A/RPS8/RPS25/RPLP2/RPL28/RPL37A/RPS12/RPL8/RPS18/RPS11/RPL10/RPL13/RPL14/RPL41/RPL35/RPS2/RPS14/RPS3/RPL29/RPL38/RPL37/RPL30/RPL6/UBA52/RPL13A/RPL34/RPS20/RPL23/RPL36/RPS13/RPL3/RPS7/RPL35A/RPL7A/RPS15A/RPL27/RPS19/RPL10A/RPL12/RPL15/RPS16/RPL27A/RPL31/TOMM7/RPS9/RPL21/RPL4/RPL7/RPL5/RPL18/RPS5/RPS29/RPS28/RPLP0/UBB/RPS17/RPL2…
GO_PEPTIDE_METABOLIC_PROCESS	309	0.851989	2.25725	1.74e-51	8.87e-49	8.08e-49	238	tags=30%, list=5%, signal=31%	RPL19/RPL32/RPS24/RPS27A/RPL11/RPLP1/RPS23/RPS4X/RPS15/RPS27/RPS6/RPL23A/RPS8/RPS25/RPLP2/RPL28/RPL37A/RPS12/RPL8/RPS18/RPS11/GAPDH/RPL10/RPL13/EEF1A1/RPL14/RPL41/RPL35/RPS2/RPS14/RPS3/RPL29/RPL38/RPL37/RPL30/RPL6/UBA52/RPL13A/RPL34/RPS20/RPL23/EEF1B2/RPL36/YBX1/RPS13/RPL3/RPS7/EIF1/RPL35A/RPL7A/RPS15A/RPL27/RPS19/RPL10A/RPL12/RPL15/RPS16/RPL27A/RPL31/RPS9/RPL21/RPL4/RPL7/RPL5/RPL18/RPL36AL/RPS5/…
GO_AMIDE_BIOSYNTHETIC_PROCESS	308	0.849685	2.25223	7.69e-49	2.29e-46	2.08e-46	238	tags=29%, list=5%, signal=30%	RPL19/RPL32/RPS24/RPS27A/RPL11/RPLP1/RPS23/RPS4X/RPS15/RPS27/RPS6/RPL23A/RPS8/RPS25/RPLP2/RPL28/RPL37A/RPS12/RPL8/RPS18/RPS11/GAPDH/RPL10/RPL13/EEF1A1/RPL14/RPL41/RPL35/RPS2/RPS14/RPS3/RPL29/RPL38/RPL37/RPL30/RPL6/UBA52/RPL13A/RPL34/RPS20/RPL23/EEF1B2/RPL36/YBX1/RPS13/RPL3/RPS7/EIF1/RPL35A/RPL7A/RPS15A/RPL27/RPS19/RPL10A/RPL12/RPL15/RPS16/RPL27A/RPL31/RPS9/RPL21/RPL4/RPL7/RPL5/RPL18/RPL36AL/RPS5/…
GO_LARGE_RIBOSOMAL_SUBUNIT	46	0.971982	2.24702	1.39e-32	1.55e-30	1.41e-30	109	tags=89%, list=2%, signal=88%	RPL19/RPL32/RPL11/RPLP1/RPL23A/RPLP2/RPL28/RPL37A/RPL8/RPL10/RPL13/RPL14/RPL41/RPL35/RPL29/RPL38/RPL37/RPL30/RPL6/UBA52/RPL13A/RPL34/RPL23/RPL36/RPL3/RPL35A/RPL7A/RPL27/RPL10A/RPL12/RPL15/RPL27A/RPL31/RPL21/RPL4/RPL7/RPL5/RPL18/RPL36AL/RPLP0/RPL24
GO_CYTOSOLIC_LARGE_RIBOSOMAL_SUBUNIT	43	0.976183	2.22348	2.73e-33	3.14e-31	2.86e-31	109	tags=95%, list=2%, signal=94%	RPL19/RPL32/RPL11/RPLP1/RPL23A/RPLP2/RPL28/RPL37A/RPL8/RPL10/RPL13/RPL14/RPL41/RPL35/RPL29/RPL38/RPL37/RPL30/RPL6/UBA52/RPL13A/RPL34/RPL23/RPL36/RPL3/RPL35A/RPL7A/RPL27/RPL10A/RPL12/RPL15/RPL27A/RPL31/RPL21/RPL4/RPL7/RPL5/RPL18/RPL36AL/RPLP0/RPL24
GO_RRNA_METABOLIC_PROCESS	63	0.907578	2.19178	5.82e-18	5.47e-16	4.98e-16	194	tags=40%, list=4%, signal=38%	RPS24/RPL11/RPS15/RPS27/RPS6/RPS8/RPL14/RPL35/RPS2/RPS14/RPS7/RPL35A/RPL7A/RPL27/RPS19/RPL10A/RPS16/RPS9/RPL7/RPL5/RPS28/RPS17/NSA2/NOP10/RPS21
GO_RIBONUCLEOPROTEIN_COMPLEX_BIOGENESIS	149	0.842567	2.18843	6.12e-22	6.42e-20	5.85e-20	321	tags=34%, list=7%, signal=32%	RPS24/RPL11/RPS15/RPS27/RPS6/RPL23A/RPS8/RPL10/RPL14/RPL35/RPS2/RPS14/RPL38/RPL6/RPL13A/RPL3/RPS7/RPL35A/RPL7A/RPL27/RPS19/RPL10A/RPL12/RPS16/RPS9/RPL7/RPL5/RPS5/RPS28/RPLP0/RPS17/RPL24/RPSA/GTF3A/SNRPD2/NSA2/NOP10/HSP90AB1/HSP90AA1/RPS21/RPS27L/EIF3K/NPM1/EIF3G/EIF3L/PTGES3/GLUL/EIF3F/TXNL4A/MRPL20
GO_MRNA_METABOLIC_PROCESS	361	0.820553	2.16565	3.11e-44	4.44e-42	4.04e-42	261	tags=24%, list=6%, signal=25%	RPL19/RPL32/RPS24/RPS27A/RPL11/RPLP1/RPS23/RPS4X/RPS15/RPS27/RPS6/RPL23A/RPS8/RPS25/RPLP2/RPL28/RPL37A/RPS12/RPL8/RPS18/RPS11/RPL10/RPL13/RPL14/RPL41/RPL35/RPS2/RPS14/RPS3/RPL29/RPL38/RPL37/RPL30/RPL6/UBA52/RPL13A/RPL34/RPS20/RPL23/RPL36/YBX1/RPS13/RPL3/RPS7/RPL35A/RPL7A/RPS15A/RPL27/RPS19/RPL10A/RPL12/RPL15/RPS16/RPL27A/RPL31/RPS9/RPL21/RPL4/RPL7/RPL5/RPL18/RPS5/RPS29/RPS28/RPLP0/UBB/RPS17/RPL24…
GO_CELLULAR_AMIDE_METABOLIC_PROCESS	385	0.816496	2.15904	9.2e-47	1.82e-44	1.66e-44	287	tags=26%, list=6%, signal=27%	RPL19/RPL32/RPS24/RPS27A/RPL11/RPLP1/RPS23/RPS4X/RPS15/RPS27/RPS6/RPL23A/RPS8/RPS25/RPLP2/RPL28/RPL37A/RPS12/RPL8/RPS18/RPS11/GAPDH/RPL10/RPL13/EEF1A1/RPL14/RPL41/RPL35/RPS2/RPS14/RPS3/RPL29/RPL38/RPL37/RPL30/RPL6/UBA52/RPL13A/RPL34/RPS20/RPL23/EEF1B2/RPL36/YBX1/RPS13/RPL3/RPS7/EIF1/RPL35A/RPL7A/RPS15A/RPL27/RPS19/RPL10A/RPL12/RPL15/RPS16/RPL27A/RPL31/RPS9/RPL21/RPL4/RPL7/RPL5/RPL18/RPL36AL/RPS5/…
GO_NCRNA_PROCESSING	108	0.845293	2.15075	1.93e-16	1.72e-14	1.57e-14	194	tags=23%, list=4%, signal=23%	RPS24/RPL11/RPS15/RPS27/RPS6/RPS8/RPL14/RPL35/RPS2/RPS14/RPS7/RPL35A/RPL7A/RPL27/RPS19/RPL10A/RPS16/RPS9/RPL7/RPL5/RPS28/RPS17/NSA2/NOP10/RPS21
GO_SMALL_RIBOSOMAL_SUBUNIT	41	0.949266	2.14903	6.06e-20	6.01e-18	5.47e-18	199	tags=76%, list=4%, signal=73%	RPS24/RPS27A/RPS23/RPS4X/RPS15/RPS27/RPS6/RPS8/RPS25/RPS12/RPS18/RPS11/RPS2/RPS14/RPS3/UBA52/RPS20/RPS13/RPS7/RPS15A/RPS19/RPS16/RPS9/RPS5/RPS29/RPS28/RPS17/RPSA/RPS3A/RPS21/RPS27L
GO_CYTOPLASMIC_TRANSLATION	65	0.883735	2.13659	6.36e-15	5.4e-13	4.92e-13	286	tags=51%, list=6%, signal=48%	RPL19/RPL32/RPL11/RPLP1/RPS23/RPL8/RPL41/RPL29/RPL38/RPL30/RPL6/RPL13A/RPL36/RPL35A/RPL10A/RPL15/RPL31/RPL18/RPS29/RPS28/TMA7/RPLP0/RPL24/RPSA/RPL22/RPL22L1/RPS21/EIF3K/EIF3G/EEF2/RWDD1/YBX3/EIF3L
GO_NCRNA_METABOLIC_PROCESS	125	0.828261	2.13626	1.49e-16	1.36e-14	1.24e-14	194	tags=21%, list=4%, signal=20%	RPS24/RPL11/RPS15/RPS27/RPS6/RPS8/RPL14/RPL35/RPS2/RPS14/RPS7/RPL35A/RPL7A/RPL27/RPS19/RPL10A/RPS16/RPS9/RPL7/RPL5/RPS28/RPS17/XPO5/NSA2/NOP10/RPS21
GO_CYTOSOLIC_SMALL_RIBOSOMAL_SUBUNIT	35	0.9594	2.12994	1.46e-20	1.49e-18	1.36e-18	199	tags=89%, list=4%, signal=85%	RPS24/RPS27A/RPS23/RPS4X/RPS15/RPS27/RPS6/RPS8/RPS25/RPS12/RPS18/RPS11/RPS2/RPS14/RPS3/UBA52/RPS20/RPS13/RPS7/RPS15A/RPS19/RPS16/RPS9/RPS5/RPS29/RPS28/RPS17/RPSA/RPS3A/RPS21/RPS27L
GO_PROTEIN_LOCALIZATION_TO_ORGANELLE	387	0.802851	2.1238	4e-42	5.1e-40	4.65e-40	316	tags=25%, list=7%, signal=25%	RPL19/RPL32/RPS24/RPS27A/RPL11/RPLP1/RPS23/RPS4X/RPS15/RPS27/RPS6/RPL23A/RPS8/RPS25/RPLP2/RPL28/RPL37A/RPS12/RPL8/RPS18/RPS11/RPL10/RPL13/RPL14/RPL41/RPL35/RPS2/RPS14/RPS3/RPL29/RPL38/RPL37/RPL30/RPL6/UBA52/RPL13A/RPL34/RPS20/RPL23/RPL36/YBX1/RPS13/RPL3/RPS7/RPL35A/RPL7A/RPS15A/RPL27/RPS19/RPL10A/RPL12/RPL15/RPS16/RPL27A/RPL31/TOMM7/RPS9/RPL21/RPL4/RPL7/RPL5/RPL18/RPS5/RPS29/RPS28/RPLP0/UBB/RPS17…
GO_SYMBIOTIC_PROCESS	452	0.792345	2.09261	2.14e-44	3.18e-42	2.9e-42	316	tags=25%, list=7%, signal=26%	RPL19/RPL32/RPS24/RPS27A/RPL11/RPLP1/RPS23/RPS4X/RPS15/RPS27/RPS6/RPL23A/RPS8/RPS25/RPLP2/RPL28/RPL37A/RPS12/RPL8/RPS18/RPS11/GAPDH/RPL10/RPL13/RPL14/RPL41/RPL35/RPS2/RPS14/RPS3/RPL29/RPL38/RPL37/RPL30/RPL6/UBA52/RPL13A/RPL34/RPS20/RPL23/RPL36/RPS13/RPL3/RPS7/RPL35A/RPL7A/RPS15A/RPL27/RPS19/RPL10A/RPL12/RPL15/RPS16/RPL27A/RPL31/RPS9/RPL21/RPL4/RPL7/RPL5/RPL18/RPS5/RPS29/RPS28/RPLP0/UBB/RPS17/RPL2…
GO_CELL_SUBSTRATE_JUNCTION	197	0.787054	2.07281	5.03e-18	4.85e-16	4.42e-16	276	tags=30%, list=6%, signal=29%	RPL19/RPLP1/RPS4X/RPS15/RPS8/RPLP2/RPL37A/RPL8/RPS18/RPS11/RPS2/RPS14/RPS3/RPL38/RPL30/RPL6/RPL13A/RPL23/RPS13/RPL3/RPS7/RPL7A/RPL27/RPS19/RPL10A/RPL12/RPS16/RPL31/RPS9/RPL4/RPL7/RPL5/RPL18/RPS5/RPS29/RPLP0/RPS17/ACTB/PFN1/ACTG1/HSPB1/B2M/RPL22/RPS3A/CFL1/PABPC1/ARPC3/PPIB/PPIA/CALR/NPM1/HSPA8/HSP90B1/PCBP2/HSPA5/CYBA/CD81/GNA13/HSPA1A
GO_POLYSOME	45	0.90206	2.07002	1.41e-12	1.17e-10	1.07e-10	267	tags=53%, list=6%, signal=51%	RPL19/RPL32/RPL11/RPS23/RPS4X/RPL8/RPL41/RPS3/RPL38/RPL30/RPL6/RPL36/RPL7A/RPL10A/RPL31/RPL18/RPS29/RPS28/RPL24/BTF3/RPS21/CALR/EEF2/RWDD1
GO_RIBONUCLEOPROTEIN_COMPLEX_SUBUNIT_ORGANIZATION	86	0.820626	2.05949	8.63e-11	6.41e-09	5.84e-09	321	tags=34%, list=7%, signal=32%	RPL11/RPS15/RPS27/RPL23A/RPL10/RPS14/RPL38/RPL6/RPL13A/RPL3/RPS19/RPL12/RPL5/RPS5/RPS28/RPLP0/RPL24/RPSA/SNRPD2/HSP90AB1/HSP90AA1/RPS27L/EIF3K/EIF3G/EIF3L/PTGES3/EIF3F/TXNL4A/MRPL20
GO_INTRACELLULAR_PROTEIN_TRANSPORT	468	0.777408	2.05435	2.25e-40	2.77e-38	2.53e-38	259	tags=19%, list=6%, signal=20%	RPL19/RPL32/RPS24/RPS27A/RPL11/RPLP1/RPS23/RPS4X/RPS15/RPS27/RPS6/RPL23A/RPS8/RPS25/RPLP2/RPL28/RPL37A/RPS12/RPL8/RPS18/RPS11/RPL10/RPL13/RPL14/RPL41/RPL35/NACA/RPS2/RPS14/RPS3/RPL29/RPL38/RPL37/RPL30/RPL6/UBA52/RPL13A/RPL34/RPS20/RPL23/RPL36/RPS13/RPL3/RPS7/RPL35A/RPL7A/RPS15A/RPL27/RPS19/RPL10A/RPL12/RPL15/RPS16/RPL27A/RPL31/TOMM7/RPS9/RPL21/RPL4/RPL7/RPL5/RPL18/RPS5/RPS29/RPS28/RPLP0/UBB/RPS17…
GO_CELLULAR_MACROMOLECULE_CATABOLIC_PROCESS	499	0.763634	2.02039	1.56e-38	1.86e-36	1.69e-36	259	tags=18%, list=6%, signal=19%	RPL19/RPL32/RPS24/RPS27A/RPL11/RPLP1/RPS23/RPS4X/RPS15/RPS27/RPS6/RPL23A/RPS8/RPS25/RPLP2/RPL28/RPL37A/RPS12/RPL8/RPS18/RPS11/RPL10/RPL13/RPL14/RPL41/RPL35/RPS2/RPS14/RPS3/RPL29/RPL38/RPL37/RPL30/RPL6/UBA52/RPL13A/RPL34/RPS20/RPL23/RPL36/YBX1/RPS13/RPL3/RPS7/RPL35A/RPL7A/RPS15A/RPL27/RPS19/RPL10A/RPL12/RPL15/RPS16/RPL27A/RPL31/RPS9/RPL21/RPL4/RPL7/RPL5/RPL18/RPS5/RPS29/RPS28/RPLP0/UBB/RPS17/RPL24…
GO_RRNA_BINDING	27	0.942743	1.99527	2.08e-12	1.69e-10	1.54e-10	131	tags=67%, list=3%, signal=65%	RPL11/RPS4X/RPL23A/RPL8/RPS18/RPS11/RPS14/RPS3/RPL37/RPL23/RPS13/RPL3/RPL12/RPS9/RPL5/RPS5/RPLP0/GTF3A
GO_POLYSOMAL_RIBOSOME	27	0.938117	1.98548	9.19e-12	7.29e-10	6.64e-10	115	tags=67%, list=3%, signal=65%	RPL19/RPL32/RPL11/RPS23/RPL8/RPL41/RPL38/RPL30/RPL6/RPL36/RPL7A/RPL10A/RPL31/RPL18/RPS29/RPS28/RPL24/BTF3
GO_RIBOSOMAL_LARGE_SUBUNIT_BIOGENESIS	26	0.936436	1.97539	7.13e-11	5.41e-09	4.93e-09	224	tags=73%, list=5%, signal=70%	RPL11/RPL23A/RPL10/RPL14/RPL35/RPL38/RPL6/RPL3/RPL35A/RPL7A/RPL10A/RPL12/RPL7/RPL5/RPLP0/RPL24/GTF3A/NSA2/NPM1
GO_RIBOSOME_ASSEMBLY	26	0.933578	1.96937	1.86e-10	1.35e-08	1.23e-08	224	tags=73%, list=5%, signal=70%	RPL11/RPS15/RPS27/RPL23A/RPL10/RPS14/RPL38/RPL6/RPL3/RPS19/RPL12/RPL5/RPS5/RPS28/RPLP0/RPL24/RPSA/RPS27L/NPM1
GO_RIBOSOMAL_SMALL_SUBUNIT_BIOGENESIS	27	0.92776	1.96356	2.78e-10	1.99e-08	1.81e-08	224	tags=63%, list=5%, signal=60%	RPS24/RPS15/RPS27/RPS6/RPS8/RPS14/RPL38/RPS7/RPS19/RPS16/RPS5/RPS28/RPS17/RPSA/RPS21/RPS27L/NPM1
GO_ANCHORING_JUNCTION	290	0.727192	1.92929	8.82e-16	7.67e-14	6.99e-14	291	tags=23%, list=7%, signal=23%	RPL19/PLEKHA7/RPLP1/RPS4X/RPS15/RPS8/RPLP2/RPL37A/RPL8/RPS18/RPS11/BAIAP2L1/RPS2/RPS14/RPS3/RPL38/RPL30/RPL6/RPL13A/RPL23/RPS13/RPL3/RPS7/RPL7A/RPL27/RPS19/RPL10A/RPL12/RPS16/RPL31/RPS9/RPL4/RPL7/RPL5/S100A11/RPL18/RPS5/RPS29/RPLP0/RPS17/ACTB/PFN1/HAMP/ACTG1/HSPB1/B2M/RPL22/RPS3A/CFL1/PABPC1/ARPC3/PPIB/PPIA/CALR/NPM1/HSPA8/HSP90B1/PARK7/PCBP2/HSPA5/CYBA/CD81/GNA13/HSPA1A/YBX3/ARPC1B
GO_ELECTRON_TRANSPORT_CHAIN	53	0.815637	1.92583	8.46e-07	5.21e-05	4.74e-05	325	tags=43%, list=7%, signal=41%	TXNRD1/UQCRB/COX7C/UQCR10/SH3BGRL3/COX4I1/NDUFS5/COX6B1/COX7B/UQCRQ/NDUFB4/NDUFA1/UQCRH/NDUFC1/NDUFA12/COX6C/NDUFA2/PARK7/CYBA/ISCU/NDUFB2/NDUFB1/GLRX
GO_ATP_SYNTHESIS_COUPLED_ELECTRON_TRANSPORT	33	0.862933	1.90224	1.16e-06	6.88e-05	6.26e-05	302	tags=58%, list=7%, signal=54%	UQCRB/COX7C/UQCR10/COX4I1/NDUFS5/COX6B1/COX7B/UQCRQ/NDUFB4/NDUFA1/UQCRH/NDUFC1/NDUFA12/COX6C/NDUFA2/PARK7/ISCU/NDUFB2/NDUFB1
GO_OXIDATIVE_PHOSPHORYLATION	40	0.832449	1.87908	3.4e-06	0.000189517	0.00017255	331	tags=52%, list=7%, signal=49%	UQCRB/COX7C/UQCR10/COX4I1/NDUFS5/CHCHD10/COX6B1/COX7B/UQCRQ/NDUFB4/NDUFA1/UQCRH/NDUFC1/NDUFA12/COX6C/NDUFA2/PARK7/ISCU/NDUFB2/NDUFB1/PGK1
GO_RESPIRASOME	27	0.887214	1.87775	5.84e-07	3.69e-05	3.36e-05	302	tags=59%, list=7%, signal=56%	UQCRB/COX7C/UQCR10/COX4I1/NDUFS5/COX6B1/COX7B/UQCRQ/NDUFB4/NDUFA1/UQCRH/NDUFC1/NDUFA12/NDUFA2/NDUFB2/NDUFB1
GO_RESPIRATORY_CHAIN_COMPLEX	25	0.894995	1.87595	5.89e-07	3.69e-05	3.36e-05	302	tags=64%, list=7%, signal=60%	UQCRB/COX7C/UQCR10/COX4I1/NDUFS5/COX6B1/COX7B/UQCRQ/NDUFB4/NDUFA1/UQCRH/NDUFC1/NDUFA12/NDUFA2/NDUFB2/NDUFB1
GO_NEURON_TO_NEURON_SYNAPSE	105	0.730416	1.85884	2.45e-06	0.000140834	0.000128225	105	tags=16%, list=2%, signal=16%	RPS27/RPS25/RPL8/RPS18/RPL14/RPS14/RPS3/RPL38/RPL30/RPL6/RPL23/RPS13/RPS19/RPL10A/RPL12/RPL7/RPLP0
GO_UNFOLDED_PROTEIN_BINDING	40	0.823347	1.85853	8.4e-06	0.000440701	0.000401246	480	tags=57%, list=11%, signal=52%	NACA/PFDN5/HSP90AB1/HSP90AA1/PPIB/PPIA/CALR/NPM1/HSPA8/HSP90B1/HSPA5/HSPA1A/HSPA6/PTGES3/TOMM20/DNAJA1/ST13/HSPD1/HSPA1B/DNAJB11/CANX/CCT3/CCT4
GO_REGULATION_OF_INTRINSIC_APOPTOTIC_SIGNALING_PATHWAY	58	0.773448	1.85468	1.36e-05	0.000637388	0.000580324	446	tags=38%, list=10%, signal=35%	TPT1/RPL11/RPS3/RPS7/S100A8/UBB/S100A9/GPX1/HSPB1/CD74/PARK7/ENO1/HSPA1A/YBX3/PYCARD/DNAJA1/SOD2/TMBIM6/ERP29/HIF1A/BAX/P4HB
GO_RESPIRATORY_ELECTRON_TRANSPORT_CHAIN	40	0.821243	1.85378	9.88e-06	0.000496694	0.000452226	302	tags=48%, list=7%, signal=45%	UQCRB/COX7C/UQCR10/COX4I1/NDUFS5/COX6B1/COX7B/UQCRQ/NDUFB4/NDUFA1/UQCRH/NDUFC1/NDUFA12/COX6C/NDUFA2/PARK7/ISCU/NDUFB2/NDUFB1
GO_RIBOSOMAL_LARGE_SUBUNIT_ASSEMBLY	12	0.961293	1.85259	4.55e-08	3.06e-06	2.79e-06	109	tags=83%, list=2%, signal=82%	RPL11/RPL23A/RPL10/RPL38/RPL6/RPL3/RPL12/RPL5/RPLP0/RPL24
GO_FICOLIN_1_RICH_GRANULE	59	0.771028	1.84763	2.13e-05	0.000949699	0.000864674	477	tags=42%, list=11%, signal=38%	FTH1/EEF1A1/CSTB/CST3/SRP14/HSP90AB1/HSP90AA1/GMFG/ALDOA/PPIA/HSPA8/GSTP1/EEF2/HSPA1A/HSPA6/HSPA1B/SERPINA1/COTL1/DYNLT1/ARPC5/CTSH/CTSB/CTSZ/ASAH1/PKM
GO_INNER_MITOCHONDRIAL_MEMBRANE_PROTEIN_COMPLEX	38	0.81975	1.83374	3.17e-05	0.00136354	0.00124146	302	tags=47%, list=7%, signal=45%	UQCRB/APOO/COX7C/UQCR10/COX4I1/NDUFS5/CHCHD10/UQCRQ/NDUFB4/CHCHD3/NDUFA1/UQCRH/NDUFC1/NDUFA12/SLC25A6/NDUFA2/NDUFB2/NDUFB1
GO_MITOCHONDRIAL_PROTEIN_COMPLEX	61	0.756943	1.83045	3.02e-05	0.00131474	0.00119703	321	tags=36%, list=7%, signal=34%	UQCRB/APOO/TOMM7/COX7C/UQCR10/COX4I1/NDUFS5/CHCHD10/UQCRQ/NDUFB4/CHCHD3/NDUFA1/UQCRH/NDUFC1/NDUFA12/SLC25A6/NDUFA2/MRPS21/NDUFB2/NDUFB1/TOMM20/MRPL20
GO_ELECTRON_TRANSFER_ACTIVITY	30	0.842568	1.82278	2.23e-05	0.000982602	0.000894631	325	tags=43%, list=7%, signal=40%	TXNRD1/COX7C/UQCR10/SH3BGRL3/COX4I1/COX6B1/COX7B/UQCRQ/UQCRH/NDUFA12/COX6C/CYBA/GLRX
GO_ROUGH_ENDOPLASMIC_RETICULUM	33	0.826008	1.82085	6.42e-05	0.00266522	0.00242661	500	tags=55%, list=11%, signal=49%	RPS23/RPL6/RPL27/RPL4/RPL18/RPS29/RPS28/RPS21/SEC61B/SEC61G/SSR4/GLUL/HSPD1/CANX/PKM/RPN1/SEC62/UBA1
GO_VESICLE_LUMEN	105	0.713811	1.81659	1.23e-05	0.000583455	0.000531219	477	tags=32%, list=11%, signal=30%	FTL/EEF1A1/TMSB4X/S100A11/S100A8/CSTB/S100A9/B2M/SRP14/NPC2/HSP90AB1/HSP90AA1/GMFG/ALDOA/PPIA/HSPA8/GSTP1/EEF2/TUBB/PYCARD/SRGN/HSPA6/SERPINA1/SDCBP/COTL1/DYNLT1/ARPC5/CTSH/GRN/VEGFB/CTSZ/CREG1/SERPINB1/PKM
GO_TRANSLATIONAL_ELONGATION	30	0.83825	1.81344	3.32e-05	0.0014097	0.00128349	321	tags=30%, list=7%, signal=28%	RPLP1/RPLP2/EEF1A1/RPL30/EEF1B2/EEF1D/EEF2/MRPS21/MRPL20
GO_ATP_METABOLIC_PROCESS	112	0.707647	1.80645	7.15e-06	0.000380759	0.00034667	380	tags=31%, list=9%, signal=29%	GAPDH/TMSB4X/UQCRB/COX7C/UQCR10/COX4I1/NDUFS5/GUK1/CHCHD10/LDHA/COX6B1/ALDOA/COX7B/UQCRQ/NDUFB4/NDUFA1/UQCRH/HSPA8/NDUFC1/TPI1/NDUFA12/TREM2/COX6C/TSPO/NDUFA2/PARK7/ENO1/HSPA1A/ISCU/NDUFB2/NDUFB1/PGK1/DDIT4/HSPA1B/HIF1A
GO_MRNA_5_UTR_BINDING	12	0.937246	1.80624	6.98e-06	0.000377528	0.000343729	156	tags=50%, list=4%, signal=48%	RPL41/RPS14/RPS13/RPS7/RPL5/RPS3A
GO_RIBOSOMAL_SMALL_SUBUNIT_ASSEMBLY	11	0.94184	1.80212	1.74e-05	0.000796332	0.000725038	199	tags=82%, list=4%, signal=78%	RPS15/RPS27/RPS14/RPL38/RPS19/RPS5/RPS28/RPSA/RPS27L
GO_CADHERIN_BINDING	143	0.687381	1.79291	6.04e-06	0.000331593	0.000301906	276	tags=18%, list=6%, signal=18%	RPL23A/RPL14/BAIAP2L1/RPS2/RPL29/RPL6/RPL34/RPL7A/RPL15/S100A11/RPL24/EEF1D/PFN1/PCBP1/CLIC1/LDHA/HSP90AB1/ALDOA/FXYD5/PRDX1/HSPA8/EEF2/PARK7/HSPA5/ENO1/HSPA1A
GO_CELLULAR_TRANSITION_METAL_ION_HOMEOSTASIS	35	0.805996	1.78937	0.000156302	0.00593447	0.00540317	314	tags=26%, list=7%, signal=24%	FTH1/FTL/MT2A/S100A8/S100A9/HAMP/ISCU/SKP1/SLC11A1
GO_TRANSLATION_REGULATOR_ACTIVITY	64	0.737807	1.78694	0.00028048	0.00935544	0.00851787	547	tags=38%, list=12%, signal=33%	RPL10/EEF1A1/RPS14/EEF1B2/EIF1/RPS9/EEF1D/PABPC1/RPS27L/EIF3K/EIF3G/EEF2/EIF3L/EIF3F/EIF3H/EIF1AX/CNBP/EIF2S2/EIF4B/EIF4A1/EIF3E/EIF4G2/EIF3M/EIF4H
GO_CELLULAR_PROTEIN_CONTAINING_COMPLEX_ASSEMBLY	343	0.674795	1.78409	1.72e-11	1.33e-09	1.21e-09	405	tags=23%, list=9%, signal=22%	RPS27A/TMSB10/RPL11/RPS15/RPS27/RPL23A/RPL10/BAIAP2L1/TMSB4X/RPS14/RPS3/RPL38/AIF1/RPL6/UBA52/RPL13A/UQCRB/RPL3/RPS19/RPL12/RPL5/RPS5/RPS28/RPLP0/UBB/RPL24/UQCR10/PFN1/RPSA/UBC/VAMP8/SNRPD2/NDUFS5/HLA-DRA/BRK1/HSP90AB1/HSP90AA1/GMFG/COX20/ARPC3/RPS27L/NDUFB4/GPX4/NDUFA1/CALR/EIF3K/NPM1/EIF3G/NDUFC1/POMP/NDUFA12/NDUFA2/SET/CYBA/HSPA1A/PYCARD/EIF3L/ARPC1B/NDUFB2/NDUFB1/PTGES3/TOMM20/HLA-DRB1/EIF3F/…
GO_TRANSITION_METAL_ION_HOMEOSTASIS	43	0.7816	1.78027	0.000158693	0.00596184	0.00542808	380	tags=28%, list=9%, signal=26%	FTH1/FTL/MT2A/S100A8/S100A9/HAMP/B2M/ISCU/SKP1/SLC11A1/EPB42/HIF1A
GO_NUCLEOLUS	292	0.668568	1.77418	8.11e-10	5.68e-08	5.17e-08	230	tags=12%, list=5%, signal=12%	RPL19/RPS27A/RPL11/RPS6/RPL23A/RPS25/RPS11/RPL13/EEF1A1/RPL35/RPS14/RPS3/RPL13A/RPL23/TXNRD1/RPL36/RPS13/RPL3/RPS7/RPL7A/RPS19/RPL12/RPS9/RPL4/RPL7/RPL5/RPL18/CSTB/EEF1D/RPS3A/NSA2/NOP10/EDF1/NPM1/HSPA8
GO_CYTOCHROME_COMPLEX	10	0.935674	1.76473	5.53e-05	0.00232059	0.00211284	211	tags=80%, list=5%, signal=76%	UQCRB/COX7C/UQCR10/COX4I1/COX6B1/COX7B/UQCRQ/UQCRH
GO_MRNA_BINDING	139	0.67873	1.76404	1.2e-05	0.000578637	0.000526833	284	tags=16%, list=6%, signal=15%	RPL41/RPL35/RPS2/RPS14/RPS3/RPL30/RPL13A/YBX1/RPS13/RPS7/RPL7/RPL5/RPS5/XPO5/RPS3A/PCBP1/PABPC1/CALR/PARK7/PCBP2/RBFOX2/YBX3
GO_ENDOCYTIC_VESICLE_MEMBRANE	72	0.72439	1.76376	0.000122473	0.00480469	0.00437454	393	tags=33%, list=9%, signal=31%	RPS27A/UBA52/UBB/HLA-DPB1/APOE/UBC/VAMP8/B2M/HLA-DRA/HLA-DPA1/CALR/HLA-B/CD163/CD74/CYBA/HLA-A/HLA-C/HLA-DRB1/SLC11A1/FCGR1A/HLA-DRB5/HLA-DQB1/STAB1/ATP6V0B
GO_CELLULAR_RESPIRATION	56	0.739649	1.76278	0.000301133	0.00995133	0.00906041	302	tags=36%, list=7%, signal=34%	UQCRB/COX7C/UQCR10/COX4I1/NDUFS5/COX6B1/PRELID1/COX7B/UQCRQ/NDUFB4/NDUFA1/UQCRH/NDUFC1/NDUFA12/COX6C/NDUFA2/PARK7/ISCU/NDUFB2/NDUFB1
GO_DNA_DAMAGE_RESPONSE_DETECTION_OF_DNA_DAMAGE	13	0.91205	1.75466	0.000116497	0.00467165	0.00425341	141	tags=38%, list=3%, signal=37%	RPS27A/RPS3/UBA52/UBB/UBC
GO_MITOCHONDRIAL_ENVELOPE	190	0.667125	1.75429	1.81e-06	0.000105699	9.62e-05	360	tags=23%, list=8%, signal=22%	RPS27A/RPS3/UBA52/UQCRB/APOO/TOMM7/AMBRA1/COX7C/UBB/UQCR10/COX4I1/UBC/NDUFS5/CHCHD10/COX6B1/PRELID1/COX20/COX7B/UQCRQ/NDUFB4/CHCHD3/NDUFA1/UQCRH/CHCHD2/ACSL1/NDUFC1/NDUFA12/COX6C/TSPO/SLC25A6/NDUFA2/PARK7/MPC2/MRPS21/NDUFB2/NDUFB1/TOMM20/BNIP3L/MRPL20/HSPD1/RNF144B/CHCHD7/TXNIP/TMBIM6
GO_MATURATION_OF_SSU_RRNA	14	0.907427	1.74789	7.4e-05	0.00303414	0.0027625	194	tags=43%, list=4%, signal=41%	RPS8/RPS14/RPS19/RPS16/RPS28/RPS21
GO_MATURATION_OF_SSU_RRNA_FROM_TRICISTRONIC_RRNA_TRANSCRIPT_SSU_RRNA_5_8S_RRNA_LSU_RRNA	11	0.908124	1.73761	0.000807582	0.0207192	0.0188643	194	tags=45%, list=4%, signal=44%	RPS8/RPS14/RPS19/RPS16/RPS21
GO_PROTEIN_FOLDING	72	0.713092	1.73625	0.000260779	0.00889301	0.00809684	480	tags=44%, list=11%, signal=40%	PFDN5/HSPB1/B2M/HSP90AB1/HSP90AA1/PPIB/PPIA/CALR/HSPA8/HSPH1/CD74/HSP90B1/HSPA5/HSPA1A/HSPA6/PTGES3/DNAJA1/ST13/PDIA6/TBCA/HSPD1/HSPA1B/ERP29/DNAJB11/CANX/GNAI2/GRN/ERO1A/PDIA3/P4HB/CCT3/CCT4
GO_OXIDOREDUCTASE_COMPLEX	33	0.785123	1.73072	0.000619003	0.016994	0.0154726	333	tags=42%, list=7%, signal=40%	UQCRB/UQCR10/NDUFS5/UQCRQ/NDUFB4/NDUFA1/UQCRH/NDUFC1/NDUFA12/NDUFA2/CYBA/NDUFB2/NDUFB1/P4HA1
GO_ERROR_FREE_TRANSLESION_SYNTHESIS	10	0.917257	1.72999	0.000367843	0.0114159	0.0103939	141	tags=40%, list=3%, signal=39%	RPS27A/UBA52/UBB/UBC
GO_NUCLEOTIDE_EXCISION_REPAIR_DNA_DAMAGE_RECOGNITION	11	0.904006	1.72973	0.00118124	0.0279196	0.02542	141	tags=36%, list=3%, signal=35%	RPS27A/UBA52/UBB/UBC
GO_GLOBAL_GENOME_NUCLEOTIDE_EXCISION_REPAIR	18	0.867838	1.72959	0.000123994	0.00481017	0.00437953	141	tags=22%, list=3%, signal=22%	RPS27A/UBA52/UBB/UBC
GO_TRANSLESION_SYNTHESIS	17	0.868646	1.7294	0.000183719	0.00675973	0.00615454	141	tags=24%, list=3%, signal=23%	RPS27A/UBA52/UBB/UBC
GO_ROUGH_ENDOPLASMIC_RETICULUM_MEMBRANE	11	0.903183	1.72815	0.00121523	0.0281635	0.025642	225	tags=55%, list=5%, signal=52%	RPL27/RPS29/RPS28/SEC61B/SEC61G/SSR4
GO_RESPONSE_TO_INTERFERON_GAMMA	77	0.701891	1.72751	0.000371435	0.011428	0.0104049	425	tags=31%, list=10%, signal=29%	MT2A/GAPDH/AIF1/RPL13A/HLA-DPB1/ACTG1/B2M/HLA-DRA/HLA-DPA1/IFITM3/DAPK1/HSP90AB1/HLA-B/BST2/HLA-A/HLA-C/HLA-DRB1/SLC11A1/FCGR1A/HLA-DRB5/HLA-DQB1/CASP1/SUMO1/CXCL16
GO_REGULATION_OF_CELLULAR_AMIDE_METABOLIC_PROCESS	178	0.656789	1.72396	9.85e-06	0.000496694	0.000452226	238	tags=13%, list=5%, signal=13%	RPLP1/RPS4X/GAPDH/RPL10/RPS14/RPS3/RPL38/RPL30/RPL13A/YBX1/EIF1/RPS9/RPL5/APOE/HSPB1/SERP1/PABPC1/DAPK1/RPS27L/CALR/EIF3K/NPM1/EEF2
GO_MHC_PROTEIN_COMPLEX	15	0.881864	1.72094	0.000360872	0.0113933	0.0103733	525	tags=87%, list=12%, signal=77%	HLA-DPB1/B2M/HLA-DRA/HLA-DPA1/HLA-B/CD74/HLA-A/HLA-C/HLA-DRB1/HLA-DRB5/HLA-DQB1/HLA-DQA1/HLA-E
GO_INTERSTRAND_CROSS_LINK_REPAIR	17	0.863835	1.71982	0.000261633	0.00889301	0.00809684	141	tags=24%, list=3%, signal=23%	RPS27A/UBA52/UBB/UBC
GO_NUCLEOTIDE_EXCISION_REPAIR_DNA_INCISION	17	0.862209	1.71659	0.000317298	0.0102949	0.0093732	141	tags=24%, list=3%, signal=23%	RPS27A/UBA52/UBB/UBC
GO_TRANSLATION_FACTOR_ACTIVITY_RNA_BINDING	41	0.758108	1.71627	0.000812747	0.0207192	0.0188643	547	tags=44%, list=12%, signal=39%	EEF1A1/EEF1B2/EIF1/EEF1D/EIF3K/EIF3G/EEF2/EIF3L/EIF3F/EIF3H/EIF1AX/EIF2S2/EIF4B/EIF4A1/EIF3E/EIF4G2/EIF3M/EIF4H
GO_PROTEIN_FOLDING_CHAPERONE	11	0.896884	1.7161	0.00158915	0.0341667	0.0311078	352	tags=82%, list=8%, signal=76%	HSPB1/HSP90AB1/CALR/HSPA8/CD74/HSPA5/HSPA1A/HSPA6/HSPA1B
GO_ERROR_PRONE_TRANSLESION_SYNTHESIS	11	0.896196	1.71478	0.00165713	0.0353465	0.032182	141	tags=36%, list=3%, signal=35%	RPS27A/UBA52/UBB/UBC
GO_NUCLEOTIDE_EXCISION_REPAIR_DNA_DUPLEX_UNWINDING	15	0.877997	1.71339	0.000482276	0.0142066	0.0129347	141	tags=27%, list=3%, signal=26%	RPS27A/UBA52/UBB/UBC
GO_RNA_PROCESSING	324	0.646927	1.71279	1.28e-08	8.82e-07	8.03e-07	276	tags=11%, list=6%, signal=12%	RPS24/RPL11/RPS15/RPS27/RPS6/RPS8/RPL14/RPL35/RPS2/RPS14/YBX1/RPS13/RPS7/RPL35A/RPL7A/RPL27/RPS19/RPL10A/RPS16/RPS9/RPL7/RPL5/RPS28/RPS17/SNRPD2/PCBP1/PABPC1/NSA2/NOP10/RPS21/SAP18/POLR2J/HSPA8/HNRNPA1/PCBP2/RBFOX2/HSPA1A
GO_TRANSLATION_REGULATOR_ACTIVITY_NUCLEIC_ACID_BINDING	49	0.734185	1.71147	0.00114612	0.0274532	0.0249953	547	tags=41%, list=12%, signal=36%	EEF1A1/EEF1B2/EIF1/EEF1D/PABPC1/RPS27L/EIF3K/EIF3G/EEF2/EIF3L/EIF3F/EIF3H/EIF1AX/EIF2S2/EIF4B/EIF4A1/EIF3E/EIF4G2/EIF3M/EIF4H
GO_PROTEIN_STABILIZATION	75	0.698727	1.7094	0.000553522	0.0155553	0.0141627	414	tags=24%, list=9%, signal=22%	RPL11/GAPDH/RPL23/RPS7/RPL5/TYROBP/PFN1/HSP90AB1/HSP90AA1/PPIB/CALR/PARK7/HSPA1A/PTGES3/HSPD1/HSPA1B/GRN/SUMO1
GO_BLOOD_MICROPARTICLE	26	0.808533	1.70558	0.000603655	0.0167011	0.0152059	366	tags=46%, list=8%, signal=43%	ACTB/PFN1/APOE/C1QB/ACTG1/C1QC/CLIC1/HSPA8/HSPA1A/HSPA6/HSPA1B/SDCBP
GO_AUTOPHAGOSOME	38	0.762372	1.70539	0.00130236	0.0292335	0.0266163	230	tags=11%, list=5%, signal=10%	FTH1/FTL/AMBRA1/HSPA8
GO_POSTTRANSCRIPTIONAL_REGULATION_OF_GENE_EXPRESSION	248	0.644511	1.70138	9.34e-07	5.65e-05	5.14e-05	284	tags=14%, list=6%, signal=14%	RPS27A/RPLP1/RPS4X/GAPDH/RPL10/RPS14/RPS3/RPL38/RPL30/UBA52/RPL13A/YBX1/EIF1/RPS9/RPL5/UBB/XPO5/HSPB1/UBC/SERP1/ANP32A/PABPC1/DAPK1/RPS27L/CALR/EIF3K/POLR2J/NPM1/HSPA8/EEF2/PSMA7/SET/HSPA1A/YBX3
GO_POSTREPLICATION_REPAIR	20	0.839796	1.70066	0.000735925	0.0193423	0.0176107	141	tags=20%, list=3%, signal=19%	RPS27A/UBA52/UBB/UBC
GO_ANTIMICROBIAL_HUMORAL_RESPONSE	10	0.901502	1.70028	0.00121109	0.0281635	0.025642	314	tags=70%, list=7%, signal=65%	GAPDH/RPL30/RPS19/S100A8/S100A9/HLA-A/SLC11A1
GO_REGULATION_OF_UBIQUITIN_PROTEIN_LIGASE_ACTIVITY	10	0.901467	1.70021	0.00121109	0.0281635	0.025642	91	tags=40%, list=2%, signal=39%	RPL11/RPL23/RPS7/RPL5
GO_NUCLEOTIDE_EXCISION_REPAIR_PREINCISION_COMPLEX_ASSEMBLY	18	0.851202	1.69644	0.000395809	0.0119715	0.0108997	141	tags=22%, list=3%, signal=22%	RPS27A/UBA52/UBB/UBC
GO_IRON_ION_TRANSPORT	21	0.83409	1.69544	0.000934182	0.0233154	0.021228	314	tags=29%, list=7%, signal=27%	FTH1/FTL/HAMP/B2M/ISCU/SLC11A1
GO_DETOXIFICATION	27	0.798213	1.68938	0.00112816	0.0272053	0.0247697	329	tags=41%, list=7%, signal=38%	MT2A/TXNRD1/S100A9/GPX1/APOE/GPX4/ALOX5AP/PRDX1/GSTP1/PARK7/SOD2
GO_REGULATION_OF_UBIQUITIN_PROTEIN_TRANSFERASE_ACTIVITY	19	0.842925	1.68896	0.000849111	0.0214927	0.0195685	311	tags=37%, list=7%, signal=34%	RPL11/RPS2/RPL23/RPS7/RPL5/PARK7/SKP1
GO_PIGMENT_GRANULE	50	0.72138	1.68859	0.00104869	0.0258122	0.0235012	643	tags=52%, list=14%, signal=45%	CD63/HSP90AB1/HSP90AA1/PPIB/PRDX1/HSPA8/HSP90B1/HSPA5/GNA13/PDIA6/RAC1/SDCBP/ERP29/CANX/CTSB/PDIA3/P4HB/YWHAB/NAP1L1/CCT4/RPN1/RAB27A/YWHAE/TPP1/ATP1A1/ATP1B3
GO_LUMENAL_SIDE_OF_MEMBRANE	20	0.833835	1.68858	0.00106742	0.0260932	0.0237571	525	tags=75%, list=12%, signal=66%	HLA-DPB1/HLA-DRA/HLA-DPA1/CALR/HLA-B/HSPA8/CD74/HLA-A/HLA-C/HLA-DRB1/HLA-DRB5/HLA-DQB1/CANX/HLA-DQA1/HLA-E
GO_VIRION_ASSEMBLY	18	0.84606	1.68619	0.00054292	0.0155162	0.014127	202	tags=33%, list=5%, signal=32%	RPS27A/UBA52/UBB/APOE/UBC/PPIA
GO_IRON_ION_HOMEOSTASIS	27	0.796228	1.68518	0.00128836	0.0292335	0.0266163	380	tags=33%, list=9%, signal=31%	FTH1/FTL/HAMP/B2M/ISCU/SKP1/SLC11A1/EPB42/HIF1A
GO_CELLULAR_IRON_ION_HOMEOSTASIS	22	0.818762	1.68137	0.000727633	0.0193423	0.0176107	380	tags=32%, list=9%, signal=29%	FTH1/FTL/HAMP/ISCU/SKP1/SLC11A1/HIF1A
GO_POSITIVE_REGULATION_OF_INTRINSIC_APOPTOTIC_SIGNALING_PATHWAY	23	0.806556	1.67597	0.00237872	0.0456434	0.041557	255	tags=30%, list=6%, signal=29%	RPL11/RPS3/RPS7/S100A8/UBB/S100A9/PARK7
GO_TRANSITION_METAL_ION_TRANSPORT	33	0.759605	1.67447	0.00255004	0.0481539	0.0438428	314	tags=18%, list=7%, signal=17%	FTH1/FTL/HAMP/B2M/ISCU/SLC11A1
GO_ORGANELLE_INNER_MEMBRANE	121	0.651159	1.67391	0.000255768	0.00886249	0.00806905	340	tags=22%, list=8%, signal=21%	RPS3/UQCRB/APOO/COX7C/UQCR10/COX4I1/NDUFS5/CHCHD10/COX6B1/COX20/COX7B/UQCRQ/NDUFB4/CHCHD3/NDUFA1/UQCRH/NDUFC1/NDUFA12/COX6C/SLC25A6/NDUFA2/MPC2/MRPS21/NDUFB2/NDUFB1/MRPL20/HSPD1
GO_DNA_SYNTHESIS_INVOLVED_IN_DNA_REPAIR	20	0.824514	1.66971	0.00185222	0.0386583	0.0351973	141	tags=20%, list=3%, signal=19%	RPS27A/UBA52/UBB/UBC
GO_OUTER_MEMBRANE	61	0.690232	1.66913	0.00215502	0.042968	0.0391212	316	tags=20%, list=7%, signal=19%	RPS27A/UBA52/APOO/TOMM7/AMBRA1/UBB/UBC/CHCHD3/ACSL1/TSPO/TOMM20/BNIP3L
GO_ANTIGEN_BINDING	19	0.832276	1.66763	0.00156786	0.0339133	0.0308771	525	tags=63%, list=12%, signal=56%	HLA-DPB1/HLA-DRA/HLA-DPA1/HLA-B/HLA-A/HLA-C/HLA-DRB1/HLA-DRB5/HLA-DQB1/PSAP/HLA-DQA1/HLA-E
GO_TRANSCRIPTION_COUPLED_NUCLEOTIDE_EXCISION_REPAIR	26	0.78968	1.66582	0.00153242	0.0333488	0.0303631	394	tags=27%, list=9%, signal=25%	RPS27A/UBA52/UBB/UBC/POLR2J/HMGN1/RBX1
GO_MITOCHONDRIAL_RESPIRATORY_CHAIN_COMPLEX_ASSEMBLY	27	0.786671	1.66495	0.00213328	0.0427736	0.0389441	302	tags=41%, list=7%, signal=38%	UQCRB/UQCR10/NDUFS5/COX20/NDUFB4/NDUFA1/NDUFC1/NDUFA12/NDUFA2/NDUFB2/NDUFB1
GO_REGULATION_OF_PROTEIN_MODIFICATION_BY_SMALL_PROTEIN_CONJUGATION_OR_REMOVAL	91	0.658236	1.66352	0.00130172	0.0292335	0.0266163	352	tags=19%, list=8%, signal=18%	RPL11/RPS2/RPS3/RPL23/RPS7/RPL5/UBB/HSP90AB1/HSP90AA1/TSPO/PARK7/HSPA5/HSPA1A/DNAJA1/SKP1/MALT1/HSPA1B
GO_LUMENAL_SIDE_OF_ENDOPLASMIC_RETICULUM_MEMBRANE	19	0.829868	1.6628	0.0018176	0.038159	0.0347427	525	tags=74%, list=12%, signal=65%	HLA-DPB1/HLA-DRA/HLA-DPA1/CALR/HLA-B/CD74/HLA-A/HLA-C/HLA-DRB1/HLA-DRB5/HLA-DQB1/CANX/HLA-DQA1/HLA-E
GO_MAINTENANCE_OF_LOCATION_IN_CELL	75	0.679658	1.66275	0.00166383	0.0353465	0.032182	311	tags=23%, list=7%, signal=21%	FTH1/FTL/TMSB10/TMSB4X/S100A8/S100A9/APOE/CHCHD10/CALR/TSPO/HSP90B1/PARK7/CALM1/HSPA5/CYBA/SRGN/SKP1
GO_MYELOID_LEUKOCYTE_MEDIATED_IMMUNITY	227	0.628702	1.66069	1.73e-05	0.000796332	0.000725038	539	tags=30%, list=12%, signal=28%	FTH1/FTL/EEF1A1/S100A11/S100A8/CSTB/TYROBP/S100A9/FCER1G/VAMP8/B2M/CST3/BRI3/CD63/SRP14/DYNLL1/NPC2/HSP90AB1/HSP90AA1/GMFG/ALDOA/CD68/PPIA/HLA-B/HSPA8/GSTP1/EEF2/TUBB/BST2/CYBA/HSPA1A/PYCARD/CD14/HSPA6/HLA-C/SLC11A1/ITGB2/FPR1/HSPA1B/SERPINA1/SLC2A3/RAC1/SDCBP/TNFRSF1B/FCGR2A/COTL1/DYNLT1/LPCAT1/ARPC5/CTSH/IQGAP1/CTSB/GRN/PSAP/CTSZ/CLEC5A/ASAH1/LAMTOR1/CREG1/SERPINB1/PKM/HMOX1/CD300A/LGALS9/PADI2…
GO_ANTIOXIDANT_ACTIVITY	18	0.831216	1.6566	0.00117568	0.0279196	0.02542	329	tags=56%, list=7%, signal=52%	TXNRD1/S100A9/GPX1/APOE/GPX4/ALOX5AP/PRDX1/GSTP1/PARK7/SOD2
GO_RESPONSE_TO_TOXIC_SUBSTANCE	50	0.706669	1.65416	0.0021287	0.0427736	0.0389441	367	tags=28%, list=8%, signal=26%	MT2A/UBA52/TXNRD1/S100A9/GPX1/APOE/CST3/GPX4/ALOX5AP/PRDX1/GSTP1/PARK7/SOD2/KDM5B
GO_VACUOLAR_LUMEN	50	0.704946	1.65012	0.00225516	0.0444677	0.0404866	689	tags=50%, list=16%, signal=43%	FTL/NPC2/HSP90AA1/HSPA8/TUBB/CD74/PYCARD/SDCBP/CTSB/GRN/PSAP/ASAH1/CREG1/CTSL/PADI2/LIPA/CAP1/TPP1/CTSC/CTSS/GNS/VCP/SCARB2/LAMP2/PPT1
GO_SECRETORY_GRANULE	260	0.621525	1.64645	1.19e-05	0.000578637	0.000526833	560	tags=30%, list=13%, signal=27%	FTH1/FTL/EEF1A1/TMSB4X/S100A11/S100A8/CSTB/TYROBP/S100A9/FCER1G/VAMP8/B2M/CST3/BRI3/CD63/SRP14/DYNLL1/NPC2/HSP90AB1/HSP90AA1/GMFG/ALDOA/CD68/PPIA/CALR/HLA-B/HSPA8/GSTP1/EEF2/TUBB/BST2/CYBA/HSPA1A/PYCARD/CD14/SRGN/HSPA6/HLA-C/SLC11A1/SLIRP/ITGB2/HSPD1/FPR1/HSPA1B/SERPINA1/SLC2A3/RAC1/SDCBP/TNFRSF1B/FCGR2A/COTL1/DYNLT1/LPCAT1/ARPC5/CTSH/IQGAP1/CTSB/GRN/VEGFB/PSAP/CTSZ/CLEC5A/ASAH1/LAMTOR1/CREG1/SER…
GO_ENERGY_DERIVATION_BY_OXIDATION_OF_ORGANIC_COMPOUNDS	81	0.661944	1.64635	0.00205839	0.0419793	0.038221	302	tags=27%, list=7%, signal=26%	UQCRB/COX7C/UQCR10/COX4I1/NDUFS5/COX6B1/PRELID1/COX7B/UQCRQ/NDUFB4/NDUFA1/UQCRH/NDUFC1/GNAS/NDUFA12/COX6C/NDUFA2/PARK7/CALM1/ISCU/NDUFB2/NDUFB1
GO_PEROXISOMAL_TRANSPORT	19	0.820353	1.64374	0.00237259	0.0456434	0.041557	141	tags=21%, list=3%, signal=20%	RPS27A/UBA52/UBB/UBC
GO_MYELOID_LEUKOCYTE_ACTIVATION	258	0.619069	1.63927	1.05e-05	0.000518199	0.000471806	539	tags=30%, list=12%, signal=28%	FTH1/FTL/EEF1A1/AIF1/S100A11/S100A8/CSTB/TYROBP/S100A9/FCER1G/C1QA/VAMP8/B2M/CST3/BRI3/CD63/SRP14/NAMPT/DYNLL1/NPC2/HSP90AB1/HSP90AA1/GMFG/ALDOA/CD68/PPIA/HLA-B/HSPA8/GSTP1/EEF2/TUBB/TREM2/BST2/CD74/CYBA/HSPA1A/PYCARD/CD14/HSPA6/HLA-C/VSIG4/SLC11A1/ITGB2/HSPD1/FPR1/HSPA1B/SERPINA1/SLC2A3/RAC1/SDCBP/TNFRSF1B/FCGR2A/COTL1/DYNLT1/LPCAT1/ARPC5/CTSH/IQGAP1/CTSB/RBPJ/GRN/PSAP/CTSZ/CLEC5A/ASAH1/LAMTOR1/…
GO_GENERATION_OF_PRECURSOR_METABOLITES_AND_ENERGY	152	0.628315	1.63668	0.000271887	0.00915439	0.00833481	342	tags=22%, list=8%, signal=21%	GAPDH/TXNRD1/UQCRB/COX7C/UQCR10/SH3BGRL3/COX4I1/NDUFS5/CHCHD10/LDHA/COX6B1/PRELID1/ALDOA/COX7B/UQCRQ/NDUFB4/NDUFA1/UQCRH/NDUFC1/GNAS/TPI1/NDUFA12/COX6C/NDUFA2/PARK7/CALM1/CYBA/ENO1/ISCU/NDUFB2/NDUFB1/GLRX/PGK1/DDIT4
GO_UBIQUITIN_LIKE_PROTEIN_LIGASE_BINDING	138	0.629777	1.63646	0.000546459	0.0155162	0.014127	472	tags=25%, list=11%, signal=23%	RPS27A/RPL11/UBA52/RPL23/AMBRA1/RPL5/TUBA1B/UBB/ACTG1/UBC/HSP90AB1/HSP90AA1/CALR/HSPA8/TPI1/TUBB/PCBP2/HSPA5/HSPA1A/HSPA6/DNAJA1/HSPD1/HSPA1B/TXNIP/TMBIM6/TNFRSF1B/CEBPB/HIF1A/RBX1/SUMO1/ARRB2/UBE2L3/NFKBIA/PER1
GO_REGULATION_OF_PROTEIN_STABILITY	123	0.634517	1.63637	0.000714597	0.0191759	0.0174591	414	tags=20%, list=9%, signal=18%	RPL11/GAPDH/RPL23/RPS7/SERF2/TOMM7/RPL5/TYROBP/PFN1/HSP90AB1/HSP90AA1/PPIB/CALR/HSPA8/PARK7/CD81/HSPA1A/PYCARD/PTGES3/HSPD1/HSPA1B/CTSH/GRN/SUMO1
GO_ORGANELLE_ASSEMBLY	260	0.616569	1.63333	2.1e-05	0.00094923	0.000864247	280	tags=11%, list=6%, signal=11%	RPL11/RPS23/RPS15/RPS27/RPL23A/RPL10/RPS14/RPS3/RPL38/RPL6/RPL3/RPS19/RPL12/AMBRA1/RPL5/RPS5/RPS28/RPLP0/RPL24/ARMC9/RPSA/ACTG1/DYNLL1/HSP90AA1/RPS27L/NPM1/TUBB/HSPA1A/DYNLRB1
GO_POSTSYNAPSE	179	0.620891	1.63031	0.00046713	0.0138932	0.0126494	150	tags=12%, list=3%, signal=12%	RPS27/RPS25/RPL8/RPS18/RPL14/RPS14/RPS3/RPL38/RPL30/RPL6/RPL23/RPS13/RPS19/RPL10A/RPL12/RPL7/RPLP0/ACTB/C1QB/C1QA/C1QC
GO_LEUKOCYTE_MEDIATED_IMMUNITY	281	0.610757	1.61874	8.91e-06	0.000460891	0.000419629	539	tags=29%, list=12%, signal=27%	FTH1/FTL/EEF1A1/S100A11/S100A8/CSTB/TYROBP/S100A9/FCER1G/C1QB/C1QA/VAMP8/B2M/CST3/C1QC/BRI3/CD63/SRP14/DYNLL1/NPC2/HSP90AB1/HSP90AA1/GMFG/ALDOA/CD68/PPIA/HLA-B/PRDX1/HSPA8/GSTP1/EEF2/TUBB/BST2/CD74/CYBA/HLA-A/CD81/HSPA1A/PYCARD/CD14/HSPA6/HLA-C/HLA-DRB1/SLC11A1/ITGB2/MALT1/HSPD1/FPR1/HLA-DQB1/HSPA1B/SERPINA1/SLC2A3/RAC1/SDCBP/TNFRSF1B/FCGR2A/COTL1/DYNLT1/LPCAT1/ARPC5/CTSH/IQGAP1/CTSB/GRN/PSAP/ARR…
GO_CELL_ADHESION_MOLECULE_BINDING	185	0.61026	1.60189	0.000309067	0.0101198	0.00921382	298	tags=16%, list=7%, signal=16%	RPL23A/RPL14/BAIAP2L1/RPS2/RPL29/RPL6/RPL34/RPL7A/RPL15/S100A11/RPL24/EEF1D/PFN1/RPSA/PCBP1/CLIC1/LDHA/HSP90AB1/ALDOA/FXYD5/CALR/PRDX1/HSPA8/EEF2/PARK7/HSPA5/CD81/ENO1/HSPA1A/SPP1
GO_ENDOPLASMIC_RETICULUM	400	0.602654	1.59335	3.27e-07	2.12e-05	1.93e-05	456	tags=20%, list=10%, signal=20%	RPS23/RPS6/RPS8/RPL10/RPL13/RPL41/RPS3/RPL6/UBA52/RPL34/EEF1B2/APOC1/RPL27/MAMDC2/RPL27A/RPL21/RPL4/RPL5/RPL18/RPL36AL/RPS29/RPS28/RPLP0/RPL24/EEF1D/OST4/DBI/APOE/SERP1/B2M/CST3/RPS3A/ANP32A/NPC2/RPS21/PPIB/CALR/ALOX5AP/HLA-B/SEC61B/SEC61G/SSR4/ACSL1/POMP/TSPO/HSP90B1/SET/PARK7/HSPA5/CYBA/HLA-A/HSPA1A/PYCARD/SPP1/HLA-C/GLUL/BNIP3L/PDIA6/P4HA1/SSR3/HSPD1/HSPA1B/SERPINA1/CNPY3/TMBIM6/ERP29/DNAJB11/…
GO_OXIDOREDUCTASE_ACTIVITY	153	0.605347	1.58058	0.00137993	0.030781	0.0280253	446	tags=26%, list=10%, signal=24%	FTH1/GAPDH/TXNRD1/COX7C/UQCR10/SH3BGRL3/COX4I1/GPX1/NDUFS5/LDHA/COX6B1/COX7B/UQCRQ/NDUFB4/GPX4/NDUFA1/UQCRH/ALOX5AP/PRDX1/NDUFC1/GSTP1/NDUFA12/COX6C/NDUFA2/PARK7/CYBA/DPYD/NDUFB2/NDUFB1/PDIA6/GLRX/SOD2/PGK1/P4HA1/STAB1/KDM5B/DHRS7/ERO1A/PDIA3/P4HB
GO_CELL_ACTIVATION_INVOLVED_IN_IMMUNE_RESPONSE	273	0.587056	1.55627	0.000209519	0.00763034	0.00694721	563	tags=28%, list=13%, signal=26%	FTH1/FTL/EEF1A1/S100A11/S100A8/CSTB/TYROBP/S100A9/FCER1G/VAMP8/B2M/CST3/BRI3/CD63/SRP14/DYNLL1/NPC2/HSP90AB1/HSP90AA1/GMFG/ALDOA/CD68/PPIA/HLA-B/HSPA8/GSTP1/EEF2/TUBB/TREM2/BST2/CD74/CYBA/CD81/HSPA1A/PYCARD/CD14/HSPA6/HLA-C/SLC11A1/ITGB2/MALT1/HSPD1/FPR1/HSPA1B/SERPINA1/SLC2A3/RAC1/SDCBP/TNFRSF1B/FCGR2A/COTL1/DYNLT1/LPCAT1/ARPC5/CTSH/IQGAP1/CTSB/GRN/PSAP/CTSZ/CLEC5A/ASAH1/LAMTOR1/CREG1/SERPINB1/P…
GO_SECRETORY_VESICLE	300	0.581195	1.54154	0.000122507	0.00480469	0.00437454	560	tags=28%, list=13%, signal=26%	FTH1/FTL/EEF1A1/TMSB4X/S100A11/S100A8/CSTB/TYROBP/S100A9/FCER1G/VAMP8/B2M/CST3/BRI3/CD63/SRP14/DYNLL1/NPC2/HSP90AB1/HSP90AA1/GMFG/ALDOA/CD68/PPIA/CALR/HLA-B/HSPA8/GSTP1/EEF2/TUBB/BST2/CYBA/HSPA1A/PYCARD/CD14/SRGN/HSPA6/HLA-C/SLC11A1/SLIRP/ITGB2/HSPD1/FPR1/HSPA1B/SERPINA1/SLC2A3/RAC1/SDCBP/TNFRSF1B/FCGR2A/COTL1/DYNLT1/LPCAT1/ARPC5/CTSH/IQGAP1/CTSB/GRN/TMEM230/VDAC1/VEGFB/PSAP/CTSZ/CLEC5A/CLTA/ASAH…
GO_SYNAPSE	356	0.563441	1.48685	8.83e-05	0.00358096	0.00326036	156	tags=10%, list=4%, signal=10%	RPL19/RPS4X/RPS27/RPS25/RPL8/RPS18/RPL14/RPS14/RPS3/RPL38/RPL30/RPL6/RPS20/RPL23/RPS13/RPL3/RPS7/RPL7A/RPS19/RPL10A/RPL12/RPS9/RPL7/RPL5/RPLP0/RPS17/ACTB/PFN1/APOE/C1QB/C1QA/ACTG1/C1QC/RPS3A
GO_ENVELOPE	345	0.555932	1.46932	0.000522628	0.0151647	0.0138071	420	tags=18%, list=9%, signal=18%	RPS27A/GAPDH/RPS3/UBA52/UQCRB/YBX1/APOO/TOMM7/AMBRA1/COX7C/UBB/UQCR10/COX4I1/UBC/NDUFS5/CST3/CLIC1/CHCHD10/COX6B1/PRELID1/COX20/COX7B/UQCRQ/NDUFB4/GPX4/CHCHD3/NDUFA1/CALR/UQCRH/ALOX5AP/CHCHD2/ACSL1/NDUFC1/NDUFA12/TUBB/COX6C/TSPO/SLC25A6/NDUFA2/PARK7/MPC2/MRPS21/NDUFB2/NDUFB1/TOMM20/BNIP3L/TXNL4A/MRPL20/HSPD1/RNF144B/CHCHD7/TXNIP/TMBIM6/SDCBP/ENY2/TMEM176B/SLC25A3/SLC16A3/CCNI/SUMO1/BAX/VDAC1
GO_EXOCYTOSIS	313	0.542374	1.43658	0.0023354	0.0452992	0.0412437	550	tags=25%, list=12%, signal=23%	FTH1/FTL/EEF1A1/TMSB4X/S100A11/S100A8/CSTB/TYROBP/S100A9/FCER1G/VAMP8/B2M/CST3/BRI3/CD63/SRP14/DYNLL1/NPC2/HSP90AB1/HSP90AA1/GMFG/ALDOA/CD68/PPIA/HLA-B/HSPA8/GSTP1/EEF2/TUBB/BST2/CALM1/CYBA/HSPA1A/PYCARD/CD14/SRGN/HSPA6/HLA-C/SLC11A1/ITGB2/FPR1/HSPA1B/SERPINA1/SLC2A3/RAC1/SDCBP/TNFRSF1B/FCGR2A/COTL1/DYNLT1/LPCAT1/ARPC5/GNAI2/CTSH/IQGAP1/CTSB/GRN/VEGFB/PSAP/CTSZ/CLEC5A/ARF1/ASAH1/LAMTOR1/CREG1/SER…
GO_IMMUNE_EFFECTOR_PROCESS	417	0.538929	1.42509	0.000485629	0.0142066	0.0129347	563	tags=25%, list=13%, signal=24%	FTH1/FTL/EEF1A1/RPS19/S100A11/S100A8/CSTB/TYROBP/S100A9/ACTB/FCER1G/C1QB/C1QA/ACTG1/VAMP8/B2M/CST3/C1QC/BRI3/CD63/SRP14/DYNLL1/BRK1/IFITM3/NPC2/HSP90AB1/HSP90AA1/GMFG/ALDOA/CD68/ARPC3/PPIA/HLA-B/PRDX1/HSPA8/GSTP1/EEF2/TUBB/TREM2/BST2/CD74/PCBP2/CYBA/HLA-A/CD81/HSPA1A/PYCARD/CD14/ARPC1B/HSPA6/HLA-C/HLA-DRB1/VSIG4/SLC11A1/BNIP3L/FCGR1A/ITGB2/MALT1/HSPD1/DDIT4/FPR1/ARPC2/HLA-DQB1/HSPA1B/SERPINA1/FCG…
GO_RESPONSE_TO_CYTOKINE	395	0.52996	1.40207	0.000892623	0.022435	0.0204264	534	tags=22%, list=12%, signal=21%	RPS27A/MT2A/GAPDH/TMSB4X/RPS3/AIF1/UBA52/RPL13A/YBX1/RPL3/TUBA1B/RPLP0/UBB/HLA-DPB1/HAMP/FCER1G/ACTG1/UBC/B2M/HLA-DRA/HLA-DPA1/CFL1/IFITM3/DAPK1/HSP90AB1/HSP90AA1/PPIA/HLA-B/ACSL1/HSPA8/GSTP1/PSMA7/TREM2/BST2/CD74/HSP90B1/HSPA5/CYBA/HLA-A/HSPA1A/CEBPD/YBX3/PYCARD/CD14/HLA-C/LAPTM5/HLA-DRB1/SKP1/SLC11A1/FCGR1A/SOD2/ITGB2/HLA-DRB5/HSPD1/FPR1/HLA-DQB1/HSPA1B/KDM5B/TNFRSF1B/CEBPB/DUSP1/HIF1A/CANX/CAS…
GO_RESPONSE_TO_BIOTIC_STIMULUS	423	0.523855	1.38503	0.00199911	0.0412418	0.0375495	438	tags=18%, list=10%, signal=18%	TPT1/MT2A/GAPDH/BAIAP2L1/AIF1/RPL30/RPL13A/RPS15A/RPS19/S100A8/TYROBP/HLA-DPB1/S100A9/HAMP/GPX1/APOE/FCER1G/C1QB/C1QA/ACTG1/HSPB1/B2M/C1QC/HLA-DRA/HLA-DPA1/CFL1/IFITM3/DAPK1/NPC2/HSP90AB1/CD68/HLA-B/PRDX1/PPP1R14B/GSTP1/PSMA7/TUBB/TREM2/BST2/TSPO/PCBP2/HSPA5/CYBA/HLA-A/ENO1/PYCARD/CD14/HLA-C/HLA-DRB1/SKP1/VSIG4/SLC11A1/BNIP3L/FCGR1A/ST13/MALT1/HLA-DRB5/HSPD1/DDIT4/HLA-DQB1/CNPY3/TXNIP/STAB1/TNFRS…
GO_TRANSFERASE_ACTIVITY_TRANSFERRING_PHOSPHORUS_CONTAINING_GROUPS	295	-0.270599	-1.36784	0.00210854	0.0427578	0.0389298	1700	tags=48%, list=38%, signal=32%	GNPTAB/TAMM41/BRD4/BAZ1B/CAB39/PRKX/TLK1/PRKCD/ADCK1/TEP1/TAF1/SMG1/MKNK1/UCK2/NRP1/PIK3CG/ABL2/PEAK1/RPS6KA1/POLB/AK9/PRPSAP1/PRKDC/MAP2K4/ADPGK/CSNK1G3/RPS6KA3/MAPK8/TNK2/CAMK2G/SIK2/MAP3K4/CDK8/PIK3C2B/TRIM24/DYRK1A/ETNK1/TTBK2/PRPF4B/PIGN/CHKA/POLK/PRKCB/MAPK9/AGK/RNGTT/NEK7/ROCK1/ACVR2A/MAP4K3/FGGY/TAOK3/IRAK2/PANK2/MAP3K1/MAST3/PTK2/REV1/VRK2/TBCK/MAPK1/CHPT1/POLA1/NEK3/ULK4/PHKB/DLG1/N4BP2…
GO_KINASE_ACTIVITY	261	-0.294769	-1.44261	0.000342487	0.0109137	0.00993664	1692	tags=49%, list=38%, signal=33%	BRD4/BAZ1B/CAB39/PRKX/TLK1/PRKCD/ADCK1/TAF1/SMG1/MKNK1/UCK2/NRP1/PIK3CG/ABL2/PEAK1/RPS6KA1/AK9/PRKDC/MAP2K4/ADPGK/CSNK1G3/RPS6KA3/MAPK8/TNK2/CAMK2G/SIK2/MAP3K4/CDK8/PIK3C2B/TRIM24/DYRK1A/ETNK1/TTBK2/PRPF4B/CHKA/PRKCB/MAPK9/AGK/NEK7/ROCK1/ACVR2A/MAP4K3/FGGY/TAOK3/IRAK2/PANK2/MAP3K1/MAST3/PTK2/VRK2/TBCK/MAPK1/NEK3/ULK4/PHKB/DLG1/N4BP2/ACVR1/MAGI3/MARK2/IP6K1/CASK/ATR/ITPK1/DLG2/SRPK2/BMPR1A/STK38L/…
GO_SMALL_GTPASE_MEDIATED_SIGNAL_TRANSDUCTION	214	-0.319769	-1.45318	0.000254858	0.00886249	0.00806905	768	tags=30%, list=17%, signal=26%	PHACTR4/SCAI/CCDC125/SIPA1L3/CYTH3/CCDC88A/ROCK2/EPHB2/AKAP13/DOCK11/CUL3/WASF2/IGF1/FGD4/RAPGEF2/EPS8/LYN/DNM2/TIAM2/PSD3/SRGAP3/ARRB1/ABL1/VAV1/A2M/ITPKB/CBL/RASA3/SIPA1L2/ARHGAP12/ARHGAP6/ARHGAP31/TRIO/PREX1/ARHGAP21/DOCK2/ARHGAP32/AUTS2/ARHGEF6/GARNL3/ARHGAP17/JAK2/SHTN1/BCAR3/RAP1GAP2/MAP4K4/SRGAP2/PLD1/MCF2L/DOCK10/RIN2/ARHGAP24/CGNL1/ARHGAP25/LPAR1/ELMO1/ARHGAP15/CYFIP1/DOCK4/ABR/DOCK8/TIA…
GO_SMALL_GTPASE_BINDING	171	-0.319132	-1.5044	0.00199859	0.0412418	0.0375495	971	tags=33%, list=22%, signal=27%	SERGEF/CLEC16A/MAPKAP1/RAP1A/STRN3/DENND5B/PAK1/CDC42BPB/SOS1/ANKFY1/ERC1/ROCK2/AKAP13/EXOC2/DOCK11/STXBP5/FGD4/RAPGEF2/RCBTB2/EPS8/ACAP2/TIAM2/NCKAP1L/SRGAP3/TBC1D12/EXOC4/VAV1/EVI5/TBC1D9/TBC1D5/SRGAP2C/DAAM1/TRIO/PREX1/PICALM/DOCK2/PKN2/NSF/RABGAP1L/ARHGEF6/TBC1D1/ARHGAP17/MYCBP2/USP6NL/TBC1D22A/DIAPH2/SRGAP2/SRGAP2B/SORL1/RIN2/ELMO1/TBC1D4/CYFIP1/DOCK4/FMNL3/TIAM1
GO_PROTEIN_KINASE_ACTIVITY	205	-0.317875	-1.50841	0.000737058	0.0193423	0.0176107	1692	tags=51%, list=38%, signal=33%	BRD4/BAZ1B/CAB39/PRKX/TLK1/PRKCD/ADCK1/TAF1/SMG1/MKNK1/NRP1/PIK3CG/ABL2/PEAK1/RPS6KA1/PRKDC/MAP2K4/CSNK1G3/RPS6KA3/MAPK8/TNK2/CAMK2G/SIK2/MAP3K4/CDK8/TRIM24/DYRK1A/TTBK2/PRPF4B/PRKCB/MAPK9/NEK7/ROCK1/ACVR2A/MAP4K3/TAOK3/IRAK2/MAP3K1/MAST3/PTK2/VRK2/TBCK/MAPK1/NEK3/ULK4/PHKB/ACVR1/MARK2/CASK/ATR/SRPK2/BMPR1A/STK38L/RPS6KA2/PAK1/CDC42BPB/TGFBR1/IKBKB/MAP2K5/PRKCH/TLK2/LATS1/STK3/CDK13/MAP3K3/ROCK2/…
GO_REGULATION_OF_NERVOUS_SYSTEM_DEVELOPMENT	259	-0.312616	-1.53335	0.000127967	0.00491092	0.00447125	1147	tags=36%, list=26%, signal=28%	PTK2/SKIL/CBFA2T2/KIF13B/CTNNA1/ARHGAP35/CUX1/NF1/ULK4/NUMB/SUFU/DLG1/NFE2L2/ITGAX/JAM2/MARK2/PLAG1/RAP1A/KIF20B/BMPR1A/XRCC5/PHACTR1/PAK1/FGF20/PAFAH1B1/ARSB/PRKCH/NIPBL/FOXO3/CCDC88A/EPHB2/NCOA1/NCK1/GSK3B/PTPN9/ADNP/ITSN2/RAPGEF2/P2RX4/CSNK1E/RECK/LYN/TCF12/DNM2/TIAM2/SEMA4D/SYT17/ETV5/BHLHE41/ABL1/BMPR2/CAMSAP2/SETX/PPP3CA/CPEB3/TRAK1/SRGAP2C/ADAM10/SNCA/DNM3/PREX1/GAK/UST/CHD7/ZFHX3/SKI/MACF…
GO_POSITIVE_REGULATION_OF_NERVOUS_SYSTEM_DEVELOPMENT	148	-0.332667	-1.54728	0.00240462	0.0458936	0.0417848	1136	tags=38%, list=26%, signal=29%	SKIL/CBFA2T2/ARHGAP35/CUX1/NUMB/NFE2L2/ITGAX/MARK2/PLAG1/RAP1A/KIF20B/XRCC5/PAK1/FGF20/PAFAH1B1/ARSB/PRKCH/NIPBL/EPHB2/NCOA1/NCK1/ADNP/ITSN2/RAPGEF2/P2RX4/CSNK1E/LYN/TCF12/TIAM2/SEMA4D/SYT17/ETV5/BMPR2/SETX/CPEB3/TRAK1/SRGAP2C/MACF1/IL6ST/SHTN1/ZEB2/SMURF1/BCL2/DISC1/ZEB1/LPAR1/CAMK1D/DSCAM/CYFIP1/CX3CR1/MEF2C/TIAM1/TENM4/P2RY12/SYNDIG1/GRID2
GO_REGULATION_OF_SMALL_GTPASE_MEDIATED_SIGNAL_TRANSDUCTION	145	-0.3717	-1.68013	0.000424688	0.0127371	0.0115968	1090	tags=41%, list=25%, signal=32%	ARHGAP35/GBF1/RALGPS1/INPP5B/NF1/ARHGEF9/ARFGEF1/MAPKAP1/SOS2/RALGAPA2/ARFGEF2/SOS1/SCAI/CCDC125/SIPA1L3/CYTH3/EPHB2/AKAP13/CUL3/IGF1/FGD4/EPS8/LYN/DNM2/TIAM2/PSD3/SRGAP3/ARRB1/ABL1/VAV1/A2M/ITPKB/CBL/RASA3/SIPA1L2/ARHGAP12/ARHGAP6/ARHGAP31/TRIO/PREX1/ARHGAP21/ARHGAP32/AUTS2/ARHGEF6/GARNL3/ARHGAP17/JAK2/RAP1GAP2/MAP4K4/SRGAP2/MCF2L/ARHGAP24/CGNL1/ARHGAP25/LPAR1/ARHGAP15/ABR/TIAM1/ARHGAP22
GO_REGULATION_OF_BLOOD_CIRCULATION	49	-0.477424	-1.73123	0.00173769	0.0366972	0.0334117	664	tags=39%, list=15%, signal=33%	ITPR1/P2RX4/CAMK2D/STIM1/TMEM65/KCNMB4/CELF2/BMPR2/PDE4D/KCNQ1/CACNA1D/JAK2/RYR1/SLC8A1/MEF2A/DOCK4/ITPR2/CACNB4/KCNIP1
GO_GTPASE_REGULATOR_ACTIVITY	138	-0.38256	-1.74629	0.000241479	0.00861837	0.00784678	817	tags=32%, list=18%, signal=27%	SOS1/RABEP1/GNAQ/SIPA1L3/CCDC88A/GIT2/STXBP5/RAPGEF2/ACAP2/TIAM2/NCKAP1L/SRGAP3/TBC1D12/ARRB1/EVI5/RASA3/TBC1D9/TBC1D5/SIPA1L2/ARHGAP12/ARHGAP6/ARHGAP31/PREX1/ARHGAP21/DOCK2/ARHGAP32/RABGAP1L/ARHGEF6/TBC1D1/GARNL3/ARHGAP17/USP6NL/TBC1D22A/RAP1GAP2/SRGAP2/RIN2/ARHGAP24/ARHGAP25/RASAL2/ARHGAP15/TBC1D4/DOCK4/ABR/ARHGAP22
GO_REGULATION_OF_SYNAPTIC_VESICLE_CYCLE	30	-0.542849	-1.76432	0.0023153	0.0451546	0.041112	1449	tags=63%, list=33%, signal=43%	DTNBP1/DNAJC5/PRKCB/PPP3CC/ROCK1/PPP3CB/CASK/SLC4A8/RAP1A/APBA2/FBXL20/GSK3B/BTBD9/SNCA/DNM3/CACNA1D/APBA1/PLD1/CYFIP1
GO_REGULATION_OF_GTPASE_ACTIVITY	191	-0.387324	-1.77694	3.06e-06	0.000173424	0.000157897	945	tags=35%, list=21%, signal=28%	ARFGEF1/GAPVD1/RAP1A/RGS12/RALGAPA2/RICTOR/SNX18/PAFAH1B1/SOS1/PIP5K1A/RABEP1/GNAQ/CCDC125/SIPA1L3/SNX13/DOCK11/GIT2/STXBP5/GSK3B/FGD4/RAPGEF2/ACAP2/TIAM2/SEMA4D/NCKAP1L/SRGAP3/TBC1D12/ARRB1/VAV1/EVI5/RASA3/TBC1D9/TBC1D5/SIPA1L2/ARHGAP12/ARHGAP6/ARHGAP31/PREX1/PICALM/ARHGAP21/DOCK2/LRCH1/ARHGAP32/RABGAP1L/ARHGEF6/TBC1D1/GARNL3/ARHGAP17/USP6NL/BCAR3/TBC1D22A/RAP1GAP2/MAP4K4/SRGAP2/DOCK10/RIN2/ARHG…
GO_NEURON_SPINE	59	-0.455979	-1.79096	0.00144436	0.0320182	0.0291516	882	tags=37%, list=20%, signal=30%	APBA2/ARFGEF2/PDE4B/CTTNBP2/FUS/P2RX4/DNM2/ARRB1/PPP3CA/ADAM10/DNM3/ARHGAP32/APBA1/SRGAP2/SLC8A1/DOCK10/LPAR1/CYFIP1/ABR/TIAM1/SYNDIG1/GRID2
GO_SMAD_BINDING	37	-0.524212	-1.80769	0.00129028	0.0292335	0.0266163	1334	tags=54%, list=30%, signal=38%	PURA/TRIM33/SKIL/SMAD6/USP15/ACVR1/SMURF2/BMPR1A/TGFBR1/DDX5/TCF12/PMEPA1/SMAD2/SMAD3/TGFBR2/SKI/ZEB2/SMURF1/LDLRAD4/MEF2A
GO_SKELETAL_SYSTEM_MORPHOGENESIS	41	-0.510717	-1.80817	0.00227353	0.0445836	0.0405921	838	tags=44%, list=19%, signal=36%	TGFBR1/NIPBL/P2RX7/SMAD2/BMPR2/SMAD3/SETD2/TGFBR2/ANKRD11/CHST11/SKI/MTHFD1L/WWOX/RUNX2/CSGALNACT1/ZEB1/FOXN3/MEF2C
GO_METAL_ION_TRANSMEMBRANE_TRANSPORTER_ACTIVITY	65	-0.453574	-1.81308	0.00148978	0.032821	0.0298826	775	tags=32%, list=17%, signal=27%	PKD2/CACNA1A/ITPR1/SLC23A2/SLC39A10/P2RX4/KCNMB4/SLC39A11/ATP2C1/RASA3/KCNQ1/CACNA1D/KCNK13/RYR1/SLC9A9/SLC8A1/SLC4A7/ITPR2/KCNQ3/CACNB4/KCNIP1
GO_GATED_CHANNEL_ACTIVITY	39	-0.521199	-1.82173	0.000778928	0.0201449	0.0183413	782	tags=44%, list=18%, signal=36%	P2RX7/PKD2/CACNA1A/ITPR1/CLCN5/P2RX4/KCNMB4/RASA3/KCNQ1/CACNA1D/KCNK13/RYR1/ITPR2/KCNQ3/CACNB4/KCNIP1/GRID2
GO_AMINOGLYCAN_BIOSYNTHETIC_PROCESS	26	-0.571461	-1.82623	0.00150737	0.033005	0.0300501	755	tags=42%, list=17%, signal=35%	ST3GAL1/ST3GAL3/CHSY3/ST3GAL6/XYLT1/CHST11/GCNT2/UST/GLCE/EXT1/CSGALNACT1
GO_PROTEOGLYCAN_BIOSYNTHETIC_PROCESS	19	-0.620179	-1.83002	0.0022258	0.0441327	0.0401816	665	tags=53%, list=15%, signal=45%	IGF1/CHSY3/TCF7L2/BMPR2/XYLT1/CHST11/UST/GLCE/EXT1/CSGALNACT1
GO_ACTIN_BASED_CELL_PROJECTION	57	-0.472662	-1.83328	0.000577177	0.0160933	0.0146525	1271	tags=46%, list=29%, signal=33%	SCARB1/ELMOD3/RUFY3/KIF13B/ATP7A/MYO1F/MYO6/ABI1/PAFAH1B1/RAPH1/CDH23/FGD4/EPS8/UTRN/CDC14A/TIAM2/EXOC4/UBE2K/SHTN1/OSBPL3/WWOX/FCHSD2/ZSWIM6/SLC4A7/CYFIP1/DOCK4
GO_NEURON_PROJECTION_GUIDANCE	60	-0.465659	-1.83855	0.000660288	0.0179891	0.0163785	817	tags=38%, list=18%, signal=32%	SOS1/FRS2/EPHB2/PTPRM/GAB2/SEMA4D/CSF1R/EVL/FEZ2/BMPR2/GAB1/EMB/ALCAM/PIK3CD/TRIO/RPS6KA5/SH3KBP1/MYCBP2/PRKCA/ZSWIM6/EXT1/DSCAM/CYFIP1
GO_REGULATION_OF_SYNAPSE_ASSEMBLY	17	-0.647491	-1.84397	0.00247746	0.0470322	0.0428215	708	tags=41%, list=16%, signal=35%	EPHB2/ADNP/SEMA4D/SNCA/MEF2C/SYNDIG1/GRID2
GO_STEREOCILIUM_BUNDLE	12	-0.718707	-1.85432	0.00126618	0.0291549	0.0265447	824	tags=67%, list=19%, signal=54%	PAFAH1B1/CDH23/EPS8/CDC14A/FCHSD2/ZSWIM6/SLC4A7/DOCK4
GO_LIGAND_GATED_ION_CHANNEL_ACTIVITY	12	-0.722109	-1.86309	0.00111468	0.0270631	0.0246402	782	tags=67%, list=18%, signal=55%	P2RX7/PKD2/ITPR1/P2RX4/RASA3/RYR1/ITPR2/GRID2
GO_PROTEOGLYCAN_METABOLIC_PROCESS	24	-0.593789	-1.86457	0.00104701	0.0258122	0.0235012	819	tags=50%, list=18%, signal=41%	ARSB/IGF1/CHSY3/TCF7L2/BMPR2/XYLT1/CHST11/UST/GLCE/EXT1/CSGALNACT1/HS3ST4
GO_REGULATION_OF_B_CELL_DIFFERENTIATION	13	-0.704199	-1.87037	0.00203556	0.0417524	0.0380144	576	tags=54%, list=13%, signal=47%	ATP11C/NCKAP1L/SYK/ZFP36L1/CARD11/ZFP36L2/INPP5D
GO_CATION_CHANNEL_ACTIVITY	36	-0.551789	-1.8877	0.000335918	0.0108008	0.00983385	782	tags=42%, list=18%, signal=35%	P2RX7/PKD2/CACNA1A/ITPR1/P2RX4/KCNMB4/RASA3/KCNQ1/CACNA1D/KCNK13/RYR1/ITPR2/KCNQ3/CACNB4/KCNIP1
GO_POSITIVE_REGULATION_OF_AXONOGENESIS	28	-0.586323	-1.89779	0.000672986	0.0181961	0.0165671	851	tags=50%, list=19%, signal=41%	PAK1/PAFAH1B1/ADNP/TIAM2/SEMA4D/BMPR2/TRAK1/MACF1/SHTN1/ZEB2/DISC1/DSCAM/CYFIP1/TIAM1
GO_SYNAPSE_ASSEMBLY	31	-0.581853	-1.91605	0.000547783	0.0155162	0.014127	708	tags=32%, list=16%, signal=27%	EPHB2/ADNP/SEMA4D/SNCA/DNM3/SDK1/DSCAM/MEF2C/SYNDIG1/GRID2
GO_CARDIAC_CONDUCTION	29	-0.59413	-1.92095	0.000363922	0.0113933	0.0103733	664	tags=45%, list=15%, signal=38%	ITPR1/CAMK2D/STIM1/TMEM65/PDE4D/KCNQ1/CACNA1D/RYR1/SLC8A1/MEF2A/ITPR2/CACNB4/KCNIP1
GO_OOGENESIS	13	-0.724233	-1.92358	0.000745943	0.0194326	0.0176929	749	tags=54%, list=17%, signal=45%	YTHDC2/FOXO3/IGF1/PAQR8/DIAPH2/BCL2/ATM
GO_ACTIVATION_OF_GTPASE_ACTIVITY	44	-0.537272	-1.92522	0.000216424	0.00780218	0.00710367	541	tags=34%, list=12%, signal=30%	TIAM2/TBC1D12/EVI5/TBC1D9/TBC1D5/RABGAP1L/TBC1D1/USP6NL/TBC1D22A/ARHGAP24/ARHGAP25/TBC1D4/ABR/TIAM1/ARHGAP22
GO_RHO_GUANYL_NUCLEOTIDE_EXCHANGE_FACTOR_ACTIVITY	24	-0.619478	-1.94523	0.000391602	0.0119455	0.0108761	817	tags=54%, list=18%, signal=44%	SOS1/AKAP13/DOCK11/FGD4/EPS8/TIAM2/VAV1/TRIO/PREX1/DOCK2/ARHGEF6/DOCK4/TIAM1
GO_RAC_GUANYL_NUCLEOTIDE_EXCHANGE_FACTOR_ACTIVITY	11	-0.775021	-1.94785	0.000253737	0.00886249	0.00806905	577	tags=64%, list=13%, signal=56%	EPS8/TIAM2/VAV1/PREX1/DOCK2/DOCK4/TIAM1
GO_MULTICELLULAR_ORGANISMAL_SIGNALING	33	-0.582565	-1.97632	0.000165056	0.0061363	0.00558693	664	tags=45%, list=15%, signal=39%	ITPR1/P2RX4/CAMK2D/STIM1/TMEM65/KCNMB4/PDE4D/KCNQ1/CACNA1D/RYR1/SLC8A1/MEF2A/ITPR2/CACNB4/KCNIP1
GO_POSITIVE_REGULATION_OF_GTPASE_ACTIVITY	167	-0.428564	-1.99829	2.61e-07	1.73e-05	1.57e-05	945	tags=37%, list=21%, signal=30%	ARFGEF1/GAPVD1/RAP1A/RGS12/RALGAPA2/SNX18/SOS1/PIP5K1A/RABEP1/GNAQ/CCDC125/SIPA1L3/SNX13/DOCK11/GIT2/STXBP5/GSK3B/RAPGEF2/ACAP2/TIAM2/SEMA4D/NCKAP1L/SRGAP3/TBC1D12/ARRB1/VAV1/EVI5/RASA3/TBC1D9/TBC1D5/SIPA1L2/ARHGAP12/ARHGAP6/ARHGAP31/PREX1/PICALM/ARHGAP21/DOCK2/ARHGAP32/RABGAP1L/ARHGEF6/TBC1D1/GARNL3/ARHGAP17/USP6NL/BCAR3/TBC1D22A/RAP1GAP2/MAP4K4/SRGAP2/DOCK10/RIN2/ARHGAP24/ARHGAP25/RASAL2/ARHGAP…
Pathways Cluster 5
Description	setSize	enrichmentScore	NES	pvalue	p.adjust	qvalues	rank	leading_edge	core_enrichment
KEGG_ANTIGEN_PROCESSING_AND_PRESENTATION	33	0.771239	2.31355	2.59e-07	2.88e-05	2.32e-05	392	tags=48%, list=9%, signal=44%	HSP90AA1/HSPA1A/HSP90AB1/HSPA1B/HSPA8/HSPA6/CTSB/HLA-DQB1/HLA-DPB1/HSPA4/HLA-DRB1/HLA-DQA1/LGMN/B2M/HLA-B/HLA-DRA
KEGG_GLYCOLYSIS_GLUCONEOGENESIS	14	0.880774	2.15795	2.64e-06	0.000146396	0.000118006	226	tags=57%, list=5%, signal=54%	PGK1/HK2/GAPDH/ENO1/LDHA/PKM/GPI/ALDOA
KEGG_PPAR_SIGNALING_PATHWAY	15	0.806215	1.9949	0.000215861	0.00798684	0.00643795	380	tags=47%, list=9%, signal=43%	UBC/ACSL1/OLR1/GK/PPARD/RXRA/CYP27A1
KEGG_RIBOSOME	45	0.621309	1.98087	0.000470759	0.0116306	0.00937508	916	tags=64%, list=21%, signal=51%	RPL32/RPS24/RPL19/RPS8/RPS9/RPL3/RPS6/RPS25/RPL37A/RPL11/RPS27/RPS11/FAU/RPS15/RPL28/RPL10/RPS27A/RPL41/RPS23/RPL35/RPLP2/RPS18/RPL34/RPS12/RPL13A/RPL8/RPLP1/RPL30/RPS16
KEGG_ARGININE_AND_PROLINE_METABOLISM	11	0.840541	1.94509	0.000523901	0.0116306	0.00937508	131	tags=36%, list=3%, signal=35%	P4HA1/GLUL/SAT1/GATM
KEGG_SPLICEOSOME	46	0.604628	1.93172	0.00106724	0.0197439	0.0159149	91	tags=13%, list=2%, signal=13%	BCAS2/HSPA1A/HSPA1B/HSPA8/HSPA6/TRA2B
KEGG_TYPE_I_DIABETES_MELLITUS	15	0.747042	1.84848	0.00196561	0.031169	0.0251244	525	tags=60%, list=12%, signal=53%	HSPD1/HLA-DQB1/HLA-DPB1/HLA-DRB1/HLA-DQA1/HLA-B/HLA-DRA/HLA-DRB5/HLA-A
KEGG_ADIPOCYTOKINE_SIGNALING_PATHWAY	21	0.653385	1.74856	0.00385142	0.0495449	0.0399367	397	tags=29%, list=9%, signal=26%	ACSL1/TNFRSF1B/PRKAG2/STAT3/RXRA/IRS2
KEGG_ENDOCYTOSIS	75	0.486595	1.69776	0.00440176	0.0495449	0.0399367	405	tags=19%, list=9%, signal=17%	TFRC/HSPA1A/HSPA1B/HSPA8/CXCR4/HSPA6/SMAP2/NEDD4L/AP2A2/RAB31/DNM2/AGAP1/HLA-B/ARAP1
KEGG_NOD_LIKE_RECEPTOR_SIGNALING_PATHWAY	24	0.657579	1.83147	0.00523928	0.0495449	0.0399367	110	tags=12%, list=3%, signal=12%	HSP90AA1/HSP90AB1/RIPK2
KEGG_MAPK_SIGNALING_PATHWAY	96	0.465153	1.68829	0.00599502	0.0495449	0.0399367	237	tags=15%, list=6%, signal=14%	HSPB1/HSPA1A/DUSP1/FOS/HSPA1B/HSPA8/HSPA6/GADD45B/JUN/GRB2/PDGFB/JUND/DUSP10/GNA12
KEGG_INTESTINAL_IMMUNE_NETWORK_FOR_IGA_PRODUCTION	15	0.712129	1.76209	0.00621927	0.0495449	0.0399367	526	tags=60%, list=12%, signal=53%	CXCR4/HLA-DQB1/HLA-DPB1/HLA-DRB1/HLA-DQA1/TNFSF13B/HLA-DRA/HLA-DRB5/IL15
KEGG_ALLOGRAFT_REJECTION	13	0.747467	1.8091	0.00669526	0.0495449	0.0399367	525	tags=62%, list=12%, signal=54%	HLA-DQB1/HLA-DPB1/HLA-DRB1/HLA-DQA1/HLA-B/HLA-DRA/HLA-DRB5/HLA-A
KEGG_AUTOIMMUNE_THYROID_DISEASE	13	0.747467	1.8091	0.00669526	0.0495449	0.0399367	525	tags=62%, list=12%, signal=54%	HLA-DQB1/HLA-DPB1/HLA-DRB1/HLA-DQA1/HLA-B/HLA-DRA/HLA-DRB5/HLA-A
KEGG_GRAFT_VERSUS_HOST_DISEASE	13	0.747467	1.8091	0.00669526	0.0495449	0.0399367	525	tags=62%, list=12%, signal=54%	HLA-DQB1/HLA-DPB1/HLA-DRB1/HLA-DQA1/HLA-B/HLA-DRA/HLA-DRB5/HLA-A
Description	setSize	enrichmentScore	NES	pvalue	p.adjust	qvalues	rank	leading_edge	core_enrichment
REACTOME_CELLULAR_RESPONSE_TO_HEAT_STRESS	50	0.809384	2.6039	1e-10	1.51e-08	1.24e-08	185	tags=30%, list=4%, signal=29%	HSP90AA1/HSPH1/DNAJB1/HSPB1/HSPA1A/HSP90AB1/HSPA1B/PTGES3/RANBP2/HSPA8/BAG3/HSPA6/DNAJB6/ST13/HSPA9
REACTOME_REGULATION_OF_HSF1_MEDIATED_HEAT_SHOCK_RESPONSE	39	0.810747	2.50617	5.34e-10	5.36e-08	4.42e-08	313	tags=36%, list=7%, signal=34%	HSPH1/DNAJB1/HSPB1/HSPA1A/HSPA1B/RANBP2/HSPA8/BAG3/HSPA6/DNAJB6/ST13/HSPA9/HSPA4/NUP58
REACTOME_HSF1_DEPENDENT_TRANSACTIVATION	17	0.944154	2.45279	1e-10	1.51e-08	1.24e-08	118	tags=65%, list=3%, signal=63%	HSP90AA1/HSPH1/DNAJB1/HSPB1/HSPA1A/HSP90AB1/HSPA1B/PTGES3/HSPA8/HSPA6/DNAJB6
REACTOME_CELLULAR_RESPONSES_TO_EXTERNAL_STIMULI	212	0.599076	2.37088	1e-10	1.51e-08	1.24e-08	588	tags=29%, list=14%, signal=27%	HSP90AA1/HSPH1/DNAJB1/HSPB1/UBC/HIF1A/HSPA1A/HSP90AB1/FOS/VEGFA/HSPA1B/PTGES3/RANBP2/HSPA8/BAG3/ERO1A/PPP1R15A/CDKN1A/HSPA6/LIMD1/SOD2/DNAJB6/JUN/DNAJA1/ETS2/STIP1/ST13/HSPA9/HSPA4/EGLN1/STAT3/NUP58/RPL32/ATP6V1B2/GPX1/RPS24/UBE2D3/UBE2D2/RPL19/RPS6KA3/RPS8/FKBP5/RPS9/EEF1A1/MINK1/RPL3/POM121C/RPS6/NCF1/DYNC1H1/RPS25/RPL37A/RPL11/RPS6KA2/RPS27/RPS11/FNIP2/FAU/RPS15/NFKB1/RPL28/RPL10
REACTOME_GLYCOLYSIS	32	0.789877	2.34522	1.56e-07	1.34e-05	1.11e-05	313	tags=34%, list=7%, signal=32%	PGK1/HK2/PFKFB3/RANBP2/GAPDH/ENO1/PFKFB4/PKM/GPI/ALDOA/NUP58
REACTOME_ATTENUATION_PHASE	13	0.966439	2.33787	1e-10	1.51e-08	1.24e-08	118	tags=85%, list=3%, signal=83%	HSP90AA1/HSPH1/DNAJB1/HSPB1/HSPA1A/HSP90AB1/HSPA1B/PTGES3/HSPA8/HSPA6/DNAJB6
REACTOME_HSF1_ACTIVATION	14	0.948366	2.33294	3.2e-10	3.86e-08	3.18e-08	118	tags=71%, list=3%, signal=70%	HSP90AA1/HSPH1/DNAJB1/HSPB1/HSPA1A/HSP90AB1/HSPA1B/PTGES3/HSPA6/DNAJB6
REACTOME_GLUCOSE_METABOLISM	35	0.761138	2.3033	1.03e-06	5.78e-05	4.77e-05	313	tags=31%, list=7%, signal=29%	PGK1/HK2/PFKFB3/RANBP2/GAPDH/ENO1/PFKFB4/PKM/GPI/ALDOA/NUP58
REACTOME_HSP90_CHAPERONE_CYCLE_FOR_STEROID_HORMONE_RECEPTORS_SHR_	22	0.836407	2.29086	1.06e-06	5.78e-05	4.77e-05	152	tags=41%, list=4%, signal=40%	HSP90AA1/DNAJB1/HSPA1A/HSP90AB1/HSPA1B/PTGES3/HSPA8/DNAJA1/STIP1
REACTOME_SIGNALING_BY_NUCLEAR_RECEPTORS	84	0.624821	2.22099	3.97e-07	2.99e-05	2.47e-05	476	tags=27%, list=11%, signal=25%	HSP90AA1/HSPB1/HSP90AB1/FOS/PTGES3/PDK3/PDK1/JUN/KDM3A/KDM4B/JUND/PPARD/CHD1/PDK4/XPO1/APOC1/RXRA/ABCA1/FOXO3/GNG7/TBL1X/FKBP5/DHRS3
REACTOME_INTERLEUKIN_4_AND_INTERLEUKIN_13_SIGNALING	41	0.694014	2.16052	1.38e-05	0.000694431	0.000573128	227	tags=29%, list=5%, signal=28%	HSP90AA1/HIF1A/HMOX1/FOS/VEGFA/TNFRSF1B/HSPA8/CDKN1A/CEBPD/MCL1/BCL6/JUNB
REACTOME_ESTROGEN_DEPENDENT_GENE_EXPRESSION	42	0.678259	2.11679	2.12e-05	0.000849382	0.000701011	224	tags=19%, list=5%, signal=18%	HSP90AA1/HSP90AB1/FOS/PTGES3/JUN/KDM4B/JUND/CHD1
REACTOME_AUTOPHAGY	51	0.653746	2.11048	1.95e-05	0.000837973	0.000691595	197	tags=16%, list=5%, signal=15%	HSP90AA1/UBC/HSP90AB1/HSPA8/PRKAG2/GABARAPL1/SQSTM1/WDR45B
REACTOME_IRON_UPTAKE_AND_TRANSPORT	20	0.773515	2.10919	8.38e-05	0.00252236	0.00208175	346	tags=35%, list=8%, signal=32%	FTH1/UBC/TFRC/HMOX1/FTL/ATP6V0A1/ATP6V1B2
REACTOME_ESR_MEDIATED_SIGNALING	65	0.610068	2.08263	2.71e-05	0.00101909	0.000841071	240	tags=15%, list=6%, signal=15%	HSP90AA1/HSPB1/HSP90AB1/FOS/PTGES3/JUN/KDM4B/JUND/CHD1/XPO1
REACTOME_BINDING_AND_UPTAKE_OF_LIGANDS_BY_SCAVENGER_RECEPTORS	12	0.857197	2.0512	7.72e-05	0.00252236	0.00208175	65	tags=33%, list=2%, signal=33%	HSP90AA1/HSPH1/FTH1/FTL
REACTOME_SELECTIVE_AUTOPHAGY	21	0.752988	2.04955	0.000236739	0.00619638	0.00511399	184	tags=24%, list=4%, signal=23%	HSP90AA1/UBC/HSPA8/PRKAG2/SQSTM1
REACTOME_GOLGI_ASSOCIATED_VESICLE_BIOGENESIS	29	0.691535	2.01386	0.000374408	0.00834791	0.00688969	304	tags=24%, list=7%, signal=23%	FTH1/TFRC/HSPA8/FTL/SNX9/DNM2/SORT1
REACTOME_CONSTITUTIVE_SIGNALING_BY_LIGAND_RESPONSIVE_EGFR_CANCER_VARIANTS	10	0.866979	2.00685	0.000449814	0.00933751	0.00770643	132	tags=30%, list=3%, signal=29%	HSP90AA1/UBC/GRB2
REACTOME_SIGNALING_BY_EGFR_IN_CANCER	10	0.866979	2.00685	0.000449814	0.00933751	0.00770643	132	tags=30%, list=3%, signal=29%	HSP90AA1/UBC/GRB2
REACTOME_TRANS_GOLGI_NETWORK_VESICLE_BUDDING	35	0.660584	1.99901	0.000301947	0.00757383	0.00625082	347	tags=26%, list=8%, signal=24%	FTH1/TFRC/HSPA8/FTL/SNX9/DNM2/SORT1/APP/SNAP23
REACTOME_AUF1_HNRNP_D0_BINDS_AND_DESTABILIZES_MRNA	15	0.789759	1.98556	0.000372524	0.00834791	0.00688969	57	tags=27%, list=1%, signal=26%	HSPB1/UBC/HSPA1A/HSPA8
REACTOME_THE_ROLE_OF_GTSE1_IN_G2_M_PROGRESSION_AFTER_G2_CHECKPOINT	14	0.806931	1.98502	0.00035433	0.00834791	0.00688969	77	tags=29%, list=2%, signal=28%	HSP90AA1/UBC/HSP90AB1/CDKN1A
REACTOME_EUKARYOTIC_TRANSLATION_ELONGATION	48	0.621894	1.98358	0.000146825	0.00401766	0.00331585	969	tags=67%, list=23%, signal=52%	RPL32/RPS24/RPL19/RPS8/RPS9/EEF1A1/RPL3/RPS6/RPS25/RPL37A/RPL11/RPS27/RPS11/FAU/RPS15/RPL28/RPL10/RPS27A/RPL41/RPS23/RPL35/RPLP2/RPS18/RPL34/RPS12/RPL13A/RPL8/RPLP1/RPL30/RPS16/EEF1D/RPL37
REACTOME_PYRUVATE_METABOLISM	10	0.849451	1.96628	0.00110889	0.0196338	0.0162042	349	tags=70%, list=8%, signal=64%	PDK3/PDK1/LDHA/PPARD/PDK4/SLC16A3/RXRA
REACTOME_REGULATION_OF_MRNA_STABILITY_BY_PROTEINS_THAT_BIND_AU_RICH_ELEMENTS	32	0.658813	1.95608	0.000720094	0.0139838	0.0115411	240	tags=19%, list=6%, signal=18%	HSPB1/UBC/HSPA1A/HSPA8/ZFP36/XPO1
REACTOME_METABOLISM_OF_CARBOHYDRATES	79	0.55132	1.95571	0.000137306	0.00393612	0.00324855	313	tags=20%, list=7%, signal=19%	UBC/PGK1/HK2/PFKFB3/RANBP2/GBE1/GAPDH/CHSY1/ENO1/PFKFB4/PKM/GPI/ALDOA/CHST15/B4GALT1/NUP58
REACTOME_NEUTROPHIL_DEGRANULATION	182	0.498387	1.95119	9.26e-07	5.78e-05	4.77e-05	571	tags=26%, list=13%, signal=24%	HSP90AA1/SLC2A3/FTH1/HSPA1A/HSP90AB1/PADI2/HSPA1B/TNFRSF1B/HSPA8/FTL/OLR1/SDCBP/HSPA6/CTSB/FCGR2A/LPCAT1/SLC11A1/PKM/ASAH1/PLAUR/C5AR1/GPI/SLC2A5/ALDOA/IQGAP2/ATP6V0A1/AP2A2/RAB31/DDX3X/B4GALT1/B2M/SNAP23/VAPA/HLA-B/IQGAP1/ATP11B/TIMP2/EEF1A1/PDXK/PSAP/HLA-A/DYNC1H1/RAC1/DNAJC5/C3AR1/GNS/NFKB1/MANBA
REACTOME_EXTRA_NUCLEAR_ESTROGEN_SIGNALING	27	0.678445	1.94415	0.00102213	0.0186461	0.015389	430	tags=22%, list=10%, signal=20%	HSP90AA1/HSPB1/FOS/XPO1/FOXO3/GNG7
REACTOME_CIRCADIAN_CLOCK	38	0.633663	1.94047	0.00121286	0.0208612	0.0172172	148	tags=18%, list=3%, signal=18%	NAMPT/UBC/HIF1A/SERPINE1/PER1/PPP1CB/CREM
REACTOME_SIGNALING_BY_ERBB2	20	0.711233	1.93937	0.00144744	0.0242044	0.0199763	132	tags=15%, list=3%, signal=15%	HSP90AA1/UBC/GRB2
REACTOME_SIGNALING_BY_INTERLEUKINS	162	0.495994	1.90886	1.82e-05	0.000837973	0.000691595	435	tags=22%, list=10%, signal=20%	HSP90AA1/UBC/HIF1A/HMOX1/FOS/VEGFA/TNFRSF1B/HSPA8/CDKN1A/RAPGEF1/MSN/RIPK2/SOD2/JUN/GRB2/CEBPD/MCL1/SQSTM1/HSPA9/IRAK2/TCP1/BCL6/JUNB/PELI1/IRAK3/STAT3/APP/MAP3K8/IRS2/PIK3CB/BRWD1/CSF2RA/FOXO3/PTK2B/RPS6KA3
REACTOME_METABOLISM_OF_VITAMINS_AND_COFACTORS	42	0.608404	1.89878	0.000791837	0.0148964	0.0122943	5	tags=7%, list=0%, signal=7%	HSP90AA1/NAMPT/SLC2A3
REACTOME_INFLUENZA_INFECTION	81	0.533219	1.89686	0.000474907	0.00952979	0.00786512	755	tags=37%, list=18%, signal=31%	HSP90AA1/HSPA1A/RANBP2/XPO1/NUP58/RPL32/RPS24/RPL19/RPS8/RPS9/RPL3/POM121C/RPS6/RPS25/RPL37A/RPL11/RPS27/RPS11/FAU/RPS15/RPL28/RPL10/RPS27A/RPL41/RPS23/RPL35/POM121/RPLP2/RPS18/RPL34
REACTOME_NGF_STIMULATED_TRANSCRIPTION	14	0.770723	1.89595	0.00225216	0.0322482	0.0266151	369	tags=50%, list=9%, signal=46%	FOS/SGK1/ID2/JUND/JUNB/DNM2/MEF2D
REACTOME_RESPONSE_OF_MTB_TO_PHAGOCYTOSIS	15	0.751933	1.89046	0.00194317	0.0303282	0.0250305	116	tags=20%, list=3%, signal=20%	UBC/PGK1/ENO1
REACTOME_AGGREPHAGY	11	0.799171	1.88604	0.00275889	0.0375583	0.0309976	11	tags=18%, list=0%, signal=18%	HSP90AA1/UBC
REACTOME_DNA_DAMAGE_RECOGNITION_IN_GG_NER	12	0.782494	1.87245	0.002973	0.0380797	0.0314279	11	tags=8%, list=0%, signal=8%	UBC
REACTOME_CELLULAR_RESPONSE_TO_HYPOXIA	22	0.678612	1.85867	0.00433624	0.0475346	0.0392312	416	tags=32%, list=10%, signal=29%	UBC/HIF1A/VEGFA/LIMD1/EGLN1/UBE2D3/UBE2D2
REACTOME_SEMAPHORIN_INTERACTIONS	26	0.652386	1.85167	0.00221517	0.0322482	0.0266151	193	tags=15%, list=4%, signal=15%	HSP90AA1/HSP90AB1/RHOB/PLXNC1
REACTOME_NUCLEOTIDE_BINDING_DOMAIN_LEUCINE_RICH_REPEAT_CONTAINING_RECEPTOR_NLR_SIGNALING_PATHWAYS	28	0.623768	1.80221	0.004577	0.0483396	0.0398956	332	tags=21%, list=8%, signal=20%	UBC/HSP90AB1/TXNIP/RIPK2/IRAK2/APP
REACTOME_NONSENSE_MEDIATED_DECAY_NMD_	57	0.541793	1.79402	0.00211808	0.0318772	0.0263088	933	tags=56%, list=22%, signal=45%	RPL32/RPS24/RPL19/RPS8/RPS9/RPL3/RPS6/RPS25/RPL37A/RPL11/RPS27/RPS11/FAU/RPS15/CASC3/RPL28/PPP2R2A/RPL10/RPS27A/RPL41/RPS23/RPL35/RPLP2/RPS18/RPL34/RPS12/RPL13A/RPL8/RPLP1/RPL30/RPS16/GSPT1
REACTOME_RESPONSE_OF_EIF2AK4_GCN2_TO_AMINO_ACID_DEFICIENCY	50	0.551552	1.77442	0.00280751	0.0375583	0.0309976	916	tags=58%, list=21%, signal=46%	RPL32/RPS24/RPL19/RPS8/RPS9/RPL3/RPS6/RPS25/RPL37A/RPL11/RPS27/RPS11/FAU/RPS15/RPL28/RPL10/RPS27A/RPL41/RPS23/RPL35/RPLP2/RPS18/RPL34/RPS12/RPL13A/RPL8/RPLP1/RPL30/RPS16
REACTOME_SIGNALING_BY_NTRKS	56	0.525693	1.73699	0.00434286	0.0475346	0.0392312	539	tags=30%, list=13%, signal=27%	FOS/SGK1/RAPGEF1/GRB2/ID2/JUND/PCSK5/JUNB/AP2A2/DNM2/STAT3/MEF2D/IRS2/PIK3CB/RPS6KA3/RAC1/RPS6KA2
REACTOME_REGULATION_OF_EXPRESSION_OF_SLITS_AND_ROBOS	65	0.504077	1.7208	0.00452214	0.0483396	0.0398956	933	tags=52%, list=22%, signal=42%	UBC/RPL32/RPS24/RPL19/RPS8/RPS9/RPL3/RPS6/RPS25/RPL37A/RPL11/RPS27/RPS11/FAU/RPS15/CASC3/RPL28/RPL10/RPS27A/RPL41/RPS23/RPL35/RPLP2/RPS18/RPL34/PSMC6/RPS12/RPL13A/RPL8/RPLP1/RPL30/RPS16/USP33/GSPT1
REACTOME_CYTOKINE_SIGNALING_IN_IMMUNE_SYSTEM	294	0.415431	1.70934	4.51e-05	0.00159788	0.00131876	526	tags=21%, list=12%, signal=20%	HSP90AA1/UBC/HIF1A/DUSP1/HMOX1/FOS/VEGFA/TNFRSF1B/RANBP2/HSPA8/CDKN1A/RAPGEF1/MSN/RIPK2/SOD2/PPP1CB/JUN/GRB2/CEBPD/PDGFB/DUSP10/MCL1/HLA-DQB1/SQSTM1/HSPA9/IRAK2/TCP1/BCL6/JUNB/HLA-DPB1/HLA-DRB1/HLA-DQA1/PELI1/IRAK3/PPP2R5C/STAT3/NUP58/APP/B2M/TNFSF13B/MAP3K8/PDE3B/HLA-B/IQGAP1/HLA-DRA/IRS2/PIK3CB/BRWD1/CSF2RA/FOXO3/PTPN1/PTK2B/RPS6KA3/HLA-DRB5/PDCD4/RAF1/HNRNPA2B1/POM121C/ARIH1/HLA-A/IL15
REACTOME_METABOLISM_OF_AMINO_ACIDS_AND_DERIVATIVES	96	0.461561	1.67711	0.00402424	0.0465883	0.0384502	771	tags=35%, list=18%, signal=30%	GLUL/SLC7A5/BCAT1/SAT1/GATM/KYNU/RPL32/RPS24/RPL19/AZIN1/RPS8/RPS9/SHMT1/RPL3/RPS6/RPS25/RPL37A/RPL11/RPS27/RPS11/AUH/FAU/RPS15/RPL28/RPL10/RPS27A/RPL41/RPS23/RPL35/RPLP2/RPS18/RPL34/SERINC5/PSMC6
REACTOME_TRANSCRIPTIONAL_REGULATION_BY_TP53	125	0.445381	1.67052	0.00230344	0.0322482	0.0266151	223	tags=10%, list=5%, signal=9%	UBC/DDIT4/FOS/SGK1/BNIP3L/PRDM1/CDKN1A/JUN/PRKAG2/BTG2/GPI/BCL6
REACTOME_INNATE_IMMUNE_SYSTEM	370	0.39309	1.64662	8.11e-05	0.00252236	0.00208175	571	tags=21%, list=13%, signal=20%	HSP90AA1/SLC2A3/FTH1/UBC/HSPA1A/HSP90AB1/PADI2/FOS/HSPA1B/TNFRSF1B/HSPA8/FTL/OLR1/SDCBP/HSPA6/CTSB/FCGR2A/MALT1/TXNIP/LPCAT1/RIPK2/JUN/SLC11A1/GRB2/PKM/ASAH1/PLAUR/C5AR1/IRAK2/GPI/SLC2A5/ALDOA/CTNNB1/IQGAP2/ATP6V0A1/AP2A2/RAB31/DDX3X/PELI1/IRAK3/MYO9B/DNM2/B4GALT1/APP/LGMN/B2M/ATP6V1B2/SNAP23/MYO10/VAPA/MAP3K8/ABI1/HLA-B/IQGAP1/UBE2D3/PIK3CB/UBE2D2/PRKCE/RPS6KA3/LRRFIP1/ATP11B/CYLD/PLCG2/TIMP2/EE…
REACTOME_TRANSPORT_OF_SMALL_MOLECULES	162	0.415045	1.59732	0.00290878	0.0380671	0.0314175	362	tags=13%, list=8%, signal=12%	SLC2A3/FTH1/UBC/TFRC/SLC7A5/HMOX1/SGK1/FTL/SLC11A1/TSC22D3/PCSK5/ATP1B3/SLC16A3/SLC43A2/NEDD4L/ATP6V0A1/AP2A2/APOC1/TTYH3/ATP6V1B2/ABCA1
REACTOME_SIGNALING_BY_RECEPTOR_TYROSINE_KINASES	179	0.406997	1.58875	0.00150155	0.0244307	0.0201631	435	tags=17%, list=10%, signal=16%	HSP90AA1/HSPB1/UBC/FOS/VEGFA/SGK1/SPP1/RAPGEF1/GRB2/PDGFB/ID2/JUND/PCSK5/JUNB/ARHGEF7/CTNNB1/ATP6V0A1/AP2A2/INSR/DNM2/STAT3/ATP6V1B2/PDE3B/ABI1/MEF2D/IRS2/PIK3CB/PTPN1/PTK2B/PRKCE/RPS6KA3
REACTOME_NERVOUS_SYSTEM_DEVELOPMENT	195	0.392086	1.5435	0.004265	0.0475346	0.0392312	714	tags=28%, list=17%, signal=25%	HSP90AA1/UBC/HSP90AB1/HSPA8/CXCR4/SDCBP/MSN/GRB2/RHOB/PLXNC1/ARHGEF7/MBP/AP2A2/ITSN1/MYO9B/DNM2/RPL32/MYO10/RPS24/IRS2/SREBF2/PIK3CB/RPL19/RPS6KA3/RPS8/LIMK2/RPS9/ANK2/RPL3/RPS6/RPS25/RAC1/RPL37A/RPL11/RPS6KA2/RPS27/RPS11/FAU/RPS15/CASC3/RPL28/RPL10/CLASP2/RPS27A/RPL41/ITGB1/SRGAP1/RPS23/GAB1/RPL35/NUMB/RDX/FARP2/PLXND1/RPLP2
REACTOME_INFECTIOUS_DISEASE	292	0.365951	1.5024	0.00303873	0.0381108	0.0314535	684	tags=24%, list=16%, signal=21%	HSP90AA1/UBC/HSPA1A/HSP90AB1/PGK1/VEGFA/RANBP2/CXCR4/MGAT1/FCGR2A/TXNIP/ENO1/JUN/GRB2/CEBPD/RNMT/XPO1/CTNNB1/NEDD4L/AP2A2/MYO9B/CD163/NUP58/RPL32/APP/B2M/MYO10/ABI1/RPS24/CCNH/RPL19/GNG7/TBL1X/RPS8/RHBDF2/RPS9/PLCG2/RPL3/POM121C/RPS6/HLA-A/DYNC1H1/RPS25/RAC1/ELL/RPL37A/RPL11/RPS27/PARP4/RPS11/ST3GAL1/C3AR1/FAU/RPS15/NFKB1/RPL28/RPL10/VHL/PRKAR1A/HNRNPK/RPS27A/RPL41/ITGB1/GNB4/RPS23/ITPR1/RPL35/AD…
REACTOME_DEVELOPMENTAL_BIOLOGY	284	0.364359	1.4918	0.00354382	0.0431187	0.0355867	714	tags=26%, list=17%, signal=24%	HSP90AA1/UBC/HSP90AB1/HSPA8/CXCR4/SDCBP/CDKN1A/MSN/JUN/GRB2/CEBPD/RHOB/RBPJ/PLXNC1/SPAG9/ARHGEF7/MBP/FOXP1/CTNNB1/AP2A2/ITSN1/MYO9B/DNM2/STAT3/RPL32/RXRA/MYO10/MEF2D/RPS24/IRS2/SREBF2/PIK3CB/FOXO3/RPL19/TBL1X/RPS6KA3/RPS8/LIMK2/TCF4/RPS9/CCND3/ANK2/RPL3/KMT2C/RPS6/RPS25/RAC1/RPL37A/RPL11/RPS6KA2/RPS27/RPS11/FAU/DEK/RPS15/NFKB1/CASC3/RPL28/RPL10/CDK19/CLASP2/RPS27A/RPL41/SREBF1/ITGB1/SRGAP1/RPS23/…
REACTOME_METABOLISM_OF_RNA	228	0.374588	1.4918	0.00476842	0.0494929	0.0408475	771	tags=23%, list=18%, signal=20%	HSPB1/UBC/BCAS2/HSPA1A/RANBP2/HSPA8/TRA2B/ZFP36/RNMT/XPO1/HNRNPU/NOP58/NUP58/RPL32/RPS24/CCNH/RIOK3/RPL19/RPS8/RPS9/CSNK1D/RPL3/SRSF3/HNRNPA2B1/POM121C/RPS6/ZFP36L1/RPS25/RPL37A/RPL11/RPS27/RPS11/FAU/RPS15/CASC3/RPL28/PPP2R2A/RPL10/HNRNPK/RPS27A/RPL41/HNRNPA3/RPS23/RPL35/POM121/CNOT6L/RPLP2/SNRNP70/RPS18/PAN3/RPL34/ZC3H11A/PSMC6
REACTOME_CARDIAC_CONDUCTION	25	-0.561419	-1.74267	0.00358129	0.0431187	0.0355867	1118	tags=56%, list=26%, signal=42%	KCNQ1/CAMK2D/ASPH/ATP2A2/STIM1/SCN1B/KCNIP1/RYR1/KCNK6/CACNA1D/SLC8A1/ITPR2/KCNK13/CACNB4
REACTOME_SYNTHESIS_OF_SUBSTRATES_IN_N_GLYCAN_BIOSYTHESIS	15	-0.654338	-1.80027	0.00398837	0.0465883	0.0384502	1069	tags=73%, list=25%, signal=55%	NAGK/NUS1/ST3GAL3/GLB1/PMM2/ST6GAL1/ST3GAL6/NPL/GMDS/ST6GALNAC3/ST8SIA4
REACTOME_BIOSYNTHESIS_OF_THE_N_GLYCAN_PRECURSOR_DOLICHOL_LIPID_LINKED_OLIGOSACCHARIDE_LLO_AND_TRANSFER_TO_A_NASCENT_PROTEIN	16	-0.661272	-1.84999	0.00196479	0.0303282	0.0250305	1069	tags=75%, list=25%, signal=57%	NAGK/NUS1/ST3GAL3/GLB1/PMM2/ALG13/ST6GAL1/ST3GAL6/NPL/GMDS/ST6GALNAC3/ST8SIA4
Description	setSize	enrichmentScore	NES	pvalue	p.adjust	qvalues	rank	leading_edge	core_enrichment
GO_CELLULAR_RESPONSE_TO_HEAT	60	0.808015	2.68616	3.65e-15	6.46e-12	5.2e-12	178	tags=28%, list=4%, signal=28%	HSP90AA1/HSPH1/DNAJB1/HSPA1A/HSP90AB1/HSPD1/HMOX1/HSPA1B/PTGES3/RANBP2/HSPA8/BAG3/CDKN1A/HSPA6/IER5/DNAJB6/CHORDC1
GO_RESPONSE_TO_TEMPERATURE_STIMULUS	86	0.747411	2.65326	1.23e-14	1.45e-11	1.17e-11	178	tags=24%, list=4%, signal=24%	HSP90AA1/HSPH1/DNAJB1/HSPA1A/HSP90AB1/HSPD1/HMOX1/FOS/HSPA1B/PTGES3/RANBP2/HSPA8/BAG3/ERO1A/CXCR4/CDKN1A/HSPA6/IER5/DNAJB6/DNAJA1/CHORDC1
GO_RESPONSE_TO_HEAT	67	0.780486	2.64072	7.67e-14	6.79e-11	5.47e-11	178	tags=27%, list=4%, signal=26%	HSP90AA1/HSPH1/DNAJB1/HSPA1A/HSP90AB1/HSPD1/HMOX1/HSPA1B/PTGES3/RANBP2/HSPA8/BAG3/CDKN1A/HSPA6/IER5/DNAJB6/DNAJA1/CHORDC1
GO_REGULATION_OF_CELLULAR_RESPONSE_TO_HEAT	44	0.8237	2.58518	5.36e-12	3.8e-09	3.06e-09	178	tags=30%, list=4%, signal=29%	HSP90AA1/HSPH1/DNAJB1/HSPA1A/HSP90AB1/HSPA1B/PTGES3/RANBP2/HSPA8/BAG3/IER5/DNAJB6/CHORDC1
GO_PROTEIN_FOLDING	69	0.73547	2.50677	6.91e-11	3.5e-08	2.82e-08	222	tags=30%, list=5%, signal=29%	HSP90AA1/HSPH1/DNAJB1/HSPB1/HSPA1A/HSP90AB1/HSPD1/HSPA1B/PTGES3/RANBP2/HSPA8/BAG3/ERO1A/HSPA6/DNAJB6/DNAJA1/ST13/CHORDC1/HSPA9/NGLY1/TCP1
GO_PYRUVATE_METABOLIC_PROCESS	62	0.744773	2.48479	1.1e-10	4.87e-08	3.92e-08	382	tags=37%, list=9%, signal=34%	HIF1A/DDIT4/PGK1/HK2/PFKFB3/RANBP2/GAPDH/PDK3/PDK1/ENO1/PFKFB4/LDHA/PRKAG2/PKM/GPI/ALDOA/PDK4/SLC16A3/INSR/STAT3/NUP58/APP/FOXK2
GO_NUCLEOTIDE_PHOSPHORYLATION	57	0.734807	2.43193	1.83e-09	5.42e-07	4.36e-07	382	tags=33%, list=9%, signal=31%	HIF1A/DDIT4/PGK1/HK2/PFKFB3/RANBP2/GAPDH/ENO1/PFKFB4/LDHA/PRKAG2/PKM/GPI/ALDOA/INSR/STAT3/NUP58/APP/FOXK2
GO_UNFOLDED_PROTEIN_BINDING	35	0.803184	2.40537	5.01e-09	1.18e-06	9.53e-07	222	tags=40%, list=5%, signal=38%	HSP90AA1/DNAJB1/HSPA1A/HSP90AB1/HSPD1/HSPA1B/PTGES3/HSPA8/HSPA6/DNAJB6/DNAJA1/ST13/HSPA9/TCP1
GO_RESPONSE_TO_TOPOLOGICALLY_INCORRECT_PROTEIN	68	0.697565	2.36661	9.04e-09	1.88e-06	1.52e-06	185	tags=24%, list=4%, signal=23%	HSP90AA1/HSPH1/DNAJB1/HSPB1/HSPA1A/HSP90AB1/HSPD1/HSPA1B/HSPA8/BAG3/ERO1A/PPP1R15A/HSPA6/HERPUD1/DNAJA1/HSPA9
GO_HEAT_SHOCK_PROTEIN_BINDING	43	0.752325	2.34644	3.19e-08	4.73e-06	3.81e-06	185	tags=37%, list=4%, signal=36%	DNAJB1/HIF1A/HSPA1A/HSP90AB1/HSPA1B/PTGES3/HSPA8/BAG3/HSPA6/DNAJB6/ZFP36/DNAJA1/STIP1/ST13/CHORDC1/HSPA9
GO_ATP_METABOLIC_PROCESS	91	0.647756	2.33244	4.86e-09	1.18e-06	9.53e-07	382	tags=26%, list=9%, signal=25%	HIF1A/DDIT4/HSPA1A/PGK1/HSPA1B/HK2/PFKFB3/RANBP2/HSPA8/GAPDH/ENO1/PFKFB4/LDHA/PRKAG2/PKM/GPI/ALDOA/INSR/STAT3/TMSB4X/NUP58/APP/ATP6V1B2/FOXK2
GO_NUCLEOSIDE_DIPHOSPHATE_METABOLIC_PROCESS	66	0.68993	2.32996	3.42e-08	4.84e-06	3.9e-06	382	tags=29%, list=9%, signal=27%	HIF1A/DDIT4/PGK1/HK2/PFKFB3/RANBP2/GAPDH/ENO1/PFKFB4/LDHA/PRKAG2/PKM/GPI/ALDOA/INSR/STAT3/NUP58/APP/FOXK2
GO_CHAPERONE_MEDIATED_PROTEIN_FOLDING	20	0.885592	2.32109	1.14e-08	2.24e-06	1.8e-06	185	tags=60%, list=4%, signal=58%	HSPH1/DNAJB1/HSPB1/HSPA1A/HSPA1B/PTGES3/HSPA8/ERO1A/HSPA6/ST13/CHORDC1/HSPA9
GO_MONOSACCHARIDE_METABOLIC_PROCESS	76	0.66065	2.31317	5.69e-08	7.75e-06	6.24e-06	436	tags=33%, list=10%, signal=30%	SLC2A3/PGK1/HK2/PFKFB3/RANBP2/GAPDH/PDK3/PDK1/ENO1/PFKFB4/PPP1CB/CREM/PPARD/MAN2A1/PKM/GPI/ALDOA/PDK4/CHST15/INSR/B4GALT1/FOXK2/IRS2/PRKCE/GPD2
GO_RESPONSE_TO_ABIOTIC_STIMULUS	337	0.54601	2.29281	1.22e-15	4.32e-12	3.48e-12	192	tags=15%, list=4%, signal=16%	HSP90AA1/HSPH1/NAMPT/DNAJB1/UBC/HIF1A/DDIT4/HSPA1A/DUSP1/HSP90AB1/HSPD1/HMOX1/PGK1/FOS/VEGFA/HSPA1B/HK2/PTGES3/BNIP3L/RANBP2/HSPA8/MALAT1/BAG3/ERO1A/CXCR4/CDKN1A/PER1/HSPA6/IER5/LIMD1/TXNIP/PDK3/PDK1/ENO1/DNAJB6/LDHA/PPP1CB/JUN/GRB2/DNAJA1/FAM162A/ID2/RHOB/JUND/UBE2B/RBPJ/TSC22D3/CHORDC1/PPARD/BTG2/PKM
GO_DE_NOVO_PROTEIN_FOLDING	17	0.897506	2.28382	3.21e-08	4.73e-06	3.81e-06	185	tags=65%, list=4%, signal=62%	HSPH1/DNAJB1/HSPA1A/HSPD1/HSPA1B/PTGES3/HSPA8/ERO1A/HSPA6/ST13/HSPA9
GO_CARBOHYDRATE_CATABOLIC_PROCESS	78	0.646324	2.27888	1.33e-07	1.52e-05	1.23e-05	382	tags=27%, list=9%, signal=25%	HIF1A/DDIT4/PGK1/HK2/PFKFB3/RANBP2/GAPDH/ENO1/PFKFB4/LDHA/PPP1CB/PRKAG2/GK/PKM/GPI/ALDOA/INSR/STAT3/NUP58/APP/FOXK2
GO_RESPONSE_TO_OXYGEN_LEVELS	112	0.611522	2.27431	2.63e-08	4.44e-06	3.57e-06	192	tags=21%, list=4%, signal=20%	NAMPT/UBC/HIF1A/DDIT4/HSPD1/HMOX1/PGK1/VEGFA/HK2/BNIP3L/MALAT1/ERO1A/CXCR4/CDKN1A/LIMD1/PDK3/PDK1/ENO1/LDHA/FAM162A/RBPJ/PPARD/PKM
GO_UBIQUITIN_LIKE_PROTEIN_LIGASE_BINDING	134	0.592579	2.25377	7.22e-09	1.6e-06	1.29e-06	239	tags=18%, list=6%, signal=17%	HSP90AA1/UBC/HIF1A/HSPA1A/HSP90AB1/HSPD1/HSPA1B/TNFRSF1B/HSPA8/CXCR4/CDKN1A/PER1/HSPA6/TXNIP/JUN/DNAJA1/CACYBP/UBE2B/GABARAPL1/SQSTM1/HSPA9/GPI/TCP1/SNX9
GO_CHAPERONE_COFACTOR_DEPENDENT_PROTEIN_REFOLDING	15	0.90398	2.25177	9.43e-08	1.15e-05	9.28e-06	185	tags=67%, list=4%, signal=64%	HSPH1/DNAJB1/HSPA1A/HSPA1B/PTGES3/HSPA8/ERO1A/HSPA6/ST13/HSPA9
GO_PIGMENT_GRANULE	44	0.708575	2.22386	2.85e-06	0.000210659	0.000169659	267	tags=23%, list=6%, signal=22%	HSP90AA1/GNA13/TFRC/HSP90AB1/HSPA8/SDCBP/CTSB/RAB1A/ATP1B3/ATP6V0A1
GO_REGULATION_OF_NUCLEOTIDE_METABOLIC_PROCESS	51	0.684109	2.20292	2.59e-06	0.000198793	0.000160102	332	tags=29%, list=8%, signal=27%	HIF1A/DDIT4/PFKFB3/RANBP2/PDK3/PDK1/ENO1/PFKFB4/PRKAG2/PDK4/INSR/STAT3/TMSB4X/NUP58/APP
GO_IRON_ION_HOMEOSTASIS	25	0.795567	2.2004	3.73e-06	0.000254122	0.000204663	344	tags=44%, list=8%, signal=41%	FTH1/HIF1A/TFRC/HMOX1/FTL/SLC11A1/SLC25A37/HAMP/EGLN1/B2M/TTC7A
GO_REGULATION_OF_CELLULAR_RESPONSE_TO_STRESS	267	0.532658	2.19995	2.98e-11	1.76e-08	1.42e-08	522	tags=24%, list=12%, signal=22%	HSP90AA1/HSPH1/NAMPT/DNAJB1/HSPB1/HIF1A/HSPA1A/DUSP1/HSP90AB1/VEGFA/HSPA1B/PTGES3/RANBP2/SPP1/HSPA8/INSIG1/BAG3/SDCBP/PPP1R15A/PER1/RAPGEF1/IER5/HERPUD1/RIPK2/GADD45B/SOD2/ENO1/INSIG2/DNAJB6/DNAJA1/FXR1/DUSP10/MCL1/CHORDC1/TPT1/PDE8A/SPAG9/BCL6/CTNNB1/SMCHD1/NUP58/APP/B2M/GPX1/EDEM1/MAP3K2/UBR5/FOXO3/PTPN1/PTK2B/INPP5F/RASSF2/LRRK2/CYLD/IER3/TAOK1/PTTG1IP/PDCD4/MINK1/EIF2AK3/POM121C/PSAP/YBX3/NCF1
GO_CELLULAR_RESPONSE_TO_OXYGEN_LEVELS	72	0.630414	2.17278	2.61e-06	0.000198793	0.000160102	179	tags=22%, list=4%, signal=22%	NAMPT/UBC/HIF1A/HMOX1/PGK1/VEGFA/BNIP3L/MALAT1/ERO1A/LIMD1/PDK3/PDK1/ENO1/FAM162A/RBPJ/PPARD
GO_NEGATIVE_REGULATION_OF_INTRINSIC_APOPTOTIC_SIGNALING_PATHWAY	32	0.747367	2.16666	7.89e-06	0.000473797	0.000381583	519	tags=50%, list=12%, signal=44%	HSPB1/HIF1A/HSPA1A/HERPUD1/SOD2/ENO1/DNAJA1/MCL1/TPT1/PLAUR/DDX3X/GPX1/PTPN1/LRRK2/PTTG1IP/YBX3
GO_GLUCOSE_METABOLIC_PROCESS	58	0.654487	2.16368	4.18e-06	0.000273937	0.000220621	436	tags=31%, list=10%, signal=28%	PGK1/HK2/RANBP2/GAPDH/PDK3/PDK1/ENO1/PPP1CB/CREM/PPARD/PKM/GPI/ALDOA/PDK4/INSR/FOXK2/IRS2/GPD2
GO_NAD_METABOLIC_PROCESS	16	0.852616	2.16234	1.32e-05	0.000685067	0.000551734	436	tags=62%, list=10%, signal=56%	PGK1/HK2/GAPDH/ENO1/LDHA/PKM/GPI/ALDOA/FOXK2/GPD2
GO_REGULATION_OF_CARBOHYDRATE_CATABOLIC_PROCESS	43	0.688534	2.14748	7.41e-06	0.000452247	0.000364227	332	tags=26%, list=8%, signal=24%	HIF1A/DDIT4/PFKFB3/RANBP2/PFKFB4/PPP1CB/PRKAG2/INSR/STAT3/NUP58/APP
GO_REGULATION_OF_DNA_TEMPLATED_TRANSCRIPTION_IN_RESPONSE_TO_STRESS	42	0.692353	2.1354	1.16e-05	0.000629633	0.000507089	169	tags=24%, list=4%, signal=23%	DNAJB1/UBC/HIF1A/HSPA1A/HMOX1/VEGFA/BAG3/LIMD1/JUN/RBPJ
GO_REGULATION_OF_ATP_METABOLIC_PROCESS	53	0.648694	2.12093	2.13e-05	0.00096847	0.00077998	332	tags=25%, list=8%, signal=23%	HIF1A/DDIT4/PGK1/PFKFB3/RANBP2/ENO1/PFKFB4/PRKAG2/INSR/STAT3/TMSB4X/NUP58/APP
GO_POSITIVE_REGULATION_OF_HEMOPOIESIS	79	0.599474	2.11592	8.71e-06	0.000506009	0.000407526	528	tags=28%, list=12%, signal=25%	CD83/HIF1A/HSPA1A/FOS/HSPA1B/MALT1/RIPK2/JUN/NFKBID/ID2/DUSP10/ZBTB16/BCL6/ZMIZ1/HLA-DRB1/STAT3/ZBTB1/FOXO3/CYLD/NOTCH2/IL15/ZFP36L1
GO_PROTEIN_FOLDING_CHAPERONE	12	0.909896	2.11409	2.28e-06	0.000183563	0.000147837	185	tags=67%, list=4%, signal=64%	DNAJB1/HSPB1/HSPA1A/HSP90AB1/HSPA1B/HSPA8/HSPA6/HSPA9
GO_CELLULAR_IRON_ION_HOMEOSTASIS	21	0.797933	2.11178	1.13e-05	0.00062788	0.000505678	344	tags=43%, list=8%, signal=40%	FTH1/HIF1A/TFRC/HMOX1/FTL/SLC11A1/HAMP/EGLN1/TTC7A
GO_INCLUSION_BODY	33	0.714874	2.10826	1.69e-05	0.00082954	0.000668089	518	tags=39%, list=12%, signal=35%	HSPA1A/HSP90AB1/HSPA1B/RANBP2/BAG3/HERPUD1/SQSTM1/GPX1/EDEM1/ABI1/LRRK2/PSAP/ARIH1
GO_PURINE_CONTAINING_COMPOUND_METABOLIC_PROCESS	137	0.550982	2.10512	7.39e-07	7.93e-05	6.39e-05	391	tags=23%, list=9%, signal=22%	HIF1A/DDIT4/ACSL1/PGK1/HK2/PFKFB3/RANBP2/GAPDH/PDK3/PDK1/ENO1/PFKFB4/LDHA/PRKAG2/PKM/PDE8A/HSD17B4/GPI/GPAT4/ALDOA/PDK4/KYNU/INSR/DPYD/STAT3/TMSB4X/NUP58/APP/ELOVL5/GPX1/FOXK2/PDE4A
GO_PROTEIN_LOCALIZATION_TO_MITOCHONDRION	46	0.667561	2.10238	3.96e-05	0.0016107	0.00129721	463	tags=26%, list=11%, signal=24%	HSP90AA1/HSPD1/HK2/BNIP3L/BAG3/USP36/DNAJA1/HSPA4/NPEPPS/UBE2D3/SREBF2/LRRK2
GO_PROTEIN_REFOLDING	11	0.913983	2.10196	3.4e-06	0.000241704	0.000194662	185	tags=73%, list=4%, signal=70%	HSP90AA1/HSPA1A/HSPD1/HSPA1B/HSPA8/HSPA6/ST13/HSPA9
GO_MONOCARBOXYLIC_ACID_METABOLIC_PROCESS	162	0.537096	2.09757	1.12e-07	1.32e-05	1.07e-05	397	tags=24%, list=9%, signal=23%	HIF1A/DDIT4/ACSL1/PGK1/HK2/PFKFB3/PTGES3/RANBP2/INSIG1/GAPDH/PDK3/PDK1/ENO1/INSIG2/PFKFB4/LDHA/GATM/PRKAG2/CREM/PPARD/PKM/HSD17B4/GPI/GPAT4/ALDOA/PDK4/KYNU/SLC16A3/APOC1/INSR/STAT3/NUP58/APP/ELOVL5/GPX1/CYP27A1/FOXK2/QKI/IRS2
GO_TRANSITION_METAL_ION_HOMEOSTASIS	37	0.691662	2.08539	5.59e-05	0.00200063	0.00161125	344	tags=32%, list=8%, signal=30%	FTH1/HIF1A/TFRC/HMOX1/FTL/SLC11A1/SLC25A37/HAMP/EGLN1/APP/B2M/TTC7A
GO_PROTEIN_STABILIZATION	73	0.600888	2.08356	1.74e-05	0.000843497	0.00067933	241	tags=18%, list=6%, signal=17%	HSP90AA1/HSPA1A/HSP90AB1/HSPD1/HSPA1B/PTGES3/BAG3/USP36/CDKN1A/GAPDH/UBE2B/TCP1/ATP1B3
GO_IRON_ION_TRANSPORT	21	0.785595	2.07912	2.54e-05	0.00111106	0.000894817	346	tags=48%, list=8%, signal=44%	FTH1/TFRC/FTL/SLC11A1/SLC25A37/ATP6V0A1/HAMP/DNM2/B2M/ATP6V1B2
GO_RESPONSE_TO_LEUKEMIA_INHIBITORY_FACTOR	33	0.704929	2.07893	2.85e-05	0.00123225	0.000992419	502	tags=39%, list=12%, signal=35%	TFRC/PADI2/HK2/CACYBP/KDM3A/RNMT/ARID5B/KDM5B/HNRNPU/MAT2A/JARID2/SHMT1/SRSF3
GO_PROTEIN_TARGETING_TO_MITOCHONDRION	27	0.737984	2.07661	8.82e-05	0.00297509	0.00239606	463	tags=37%, list=11%, signal=33%	HSP90AA1/HSPD1/BNIP3L/BAG3/USP36/HSPA4/NPEPPS/UBE2D3/SREBF2/LRRK2
GO_RIBOSE_PHOSPHATE_METABOLIC_PROCESS	132	0.546683	2.07604	1.49e-06	0.000142176	0.000114505	391	tags=23%, list=9%, signal=21%	HIF1A/DDIT4/ACSL1/PGK1/HK2/PFKFB3/RANBP2/GAPDH/PDK3/PDK1/ENO1/PFKFB4/LDHA/PRKAG2/PKM/PDE8A/HSD17B4/GPI/GPAT4/ALDOA/PDK4/KYNU/INSR/STAT3/TMSB4X/NUP58/APP/ELOVL5/FOXK2/PDE4A
GO_NADH_METABOLIC_PROCESS	15	0.831597	2.07147	4.99e-05	0.00187164	0.00150737	436	tags=60%, list=10%, signal=54%	PGK1/HK2/GAPDH/ENO1/PKM/GPI/ALDOA/FOXK2/GPD2
GO_GLUCOSE_CATABOLIC_PROCESS	14	0.846748	2.06423	4.3e-05	0.00171306	0.00137965	382	tags=57%, list=9%, signal=52%	PGK1/HK2/GAPDH/ENO1/PKM/GPI/ALDOA/FOXK2
GO_CELLULAR_TRANSITION_METAL_ION_HOMEOSTASIS	30	0.718614	2.06151	9.21e-05	0.00304852	0.00245519	344	tags=33%, list=8%, signal=31%	FTH1/HIF1A/TFRC/HMOX1/FTL/SLC11A1/HAMP/EGLN1/APP/TTC7A
GO_FICOLIN_1_RICH_GRANULE	52	0.635552	2.05645	5.09e-05	0.00187791	0.00151242	278	tags=25%, list=6%, signal=24%	HSP90AA1/FTH1/HSPA1A/HSP90AB1/HSPA1B/HSPA8/HSPA6/CTSB/PKM/ASAH1/GPI/ALDOA/DDX3X
GO_GLYCOLYTIC_PROCESS_THROUGH_FRUCTOSE_6_PHOSPHATE	11	0.894148	2.05634	1.91e-05	0.000909884	0.000732796	382	tags=73%, list=9%, signal=66%	PGK1/HK2/GAPDH/ENO1/PKM/GPI/ALDOA/FOXK2
GO_REGULATION_OF_CARBOHYDRATE_METABOLIC_PROCESS	75	0.587998	2.05625	1.65e-05	0.000824635	0.000664139	434	tags=27%, list=10%, signal=24%	HIF1A/DDIT4/PFKFB3/RANBP2/PDK3/PDK1/PFKFB4/PPP1CB/PRKAG2/PDGFB/PDK4/INSR/PLEK/STAT3/NUP58/APP/FOXK2/IRS2/PTK2B/PRKCE
GO_DNA_BIOSYNTHETIC_PROCESS	59	0.619593	2.05308	2.51e-05	0.00111106	0.000894817	581	tags=29%, list=14%, signal=25%	HSP90AA1/UBC/DUSP1/HSP90AB1/PTGES3/CDKN1A/PDGFB/TCP1/CTNNB1/HNRNPU/ZBTB1/PTK2B/CCT4/HNRNPA2B1/PARP4/REV3L/NEK7
GO_MATERNAL_PROCESS_INVOLVED_IN_FEMALE_PREGNANCY	16	0.809058	2.05187	0.000196257	0.0051218	0.00412496	349	tags=44%, list=8%, signal=40%	SPP1/RGS2/PRDM1/CTSB/PPARD/JUNB/RXRA
GO_REGULATION_OF_DNA_BIOSYNTHETIC_PROCESS	37	0.679106	2.04753	0.000104958	0.00334448	0.00269356	252	tags=24%, list=6%, signal=23%	HSP90AA1/DUSP1/HSP90AB1/PTGES3/CDKN1A/PDGFB/TCP1/CTNNB1/HNRNPU
GO_REGULATION_OF_GENERATION_OF_PRECURSOR_METABOLITES_AND_ENERGY	56	0.620009	2.03848	0.000119095	0.0036365	0.00292874	397	tags=23%, list=9%, signal=21%	HIF1A/DDIT4/PGK1/PFKFB3/RANBP2/PFKFB4/PPP1CB/PRKAG2/INSR/STAT3/NUP58/APP/IRS2
GO_INTRINSIC_APOPTOTIC_SIGNALING_PATHWAY	99	0.558881	2.02993	2.01e-05	0.000935145	0.000753141	199	tags=17%, list=5%, signal=17%	HSPB1/HIF1A/DDIT4/HSPA1A/HMOX1/TNFRSF1B/ERO1A/PPP1R15A/CDKN1A/HERPUD1/SOD2/PDK1/ENO1/DNAJA1/MCL1/TPT1/PLAUR
GO_CYTOKINE_MEDIATED_SIGNALING_PATHWAY	243	0.497446	2.02854	2.4e-08	4.25e-06	3.42e-06	425	tags=22%, list=10%, signal=21%	HSP90AA1/UBC/HIF1A/HSPA1A/ACSL1/HSP90AB1/HMOX1/PADI2/FOS/VEGFA/HSPA1B/TNFRSF1B/UGCG/HSPA8/CXCR4/CDKN1A/RAPGEF1/MSN/RIPK2/SOD2/GRB2/CEBPD/PDGFB/MCL1/HLA-DQB1/SQSTM1/HSPA9/IRAK2/TCP1/BCL6/JUNB/HLA-DPB1/HLA-DRB1/HLA-DQA1/PELI1/IRAK3/STAT3/TMSB4X/B2M/TNFSF13B/MAP3K8/HLA-B/HLA-DRA/IRS2/PIK3CB/BRWD1/OXSR1/CREBRF/CSF2RA/LIMS1/FOXO3/PTPN1/PTK2B
GO_MULTI_MULTICELLULAR_ORGANISM_PROCESS	44	0.644623	2.02315	0.000116317	0.00362654	0.00292072	349	tags=30%, list=8%, signal=27%	NAMPT/FOS/VEGFA/SPP1/RGS2/PRDM1/CTSB/PPARD/VMP1/PCSK5/JUNB/B4GALT1/RXRA
GO_MITOCHONDRIAL_TRANSPORT	70	0.590412	2.02124	3.09e-05	0.00131872	0.00106206	463	tags=23%, list=11%, signal=21%	HSP90AA1/HSPA1A/HSPD1/HK2/BNIP3L/BAG3/USP36/PRKAG2/SLC25A37/HSPA4/NPEPPS/STAT3/UBE2D3/SREBF2/SLC25A29/LRRK2
GO_HISTONE_DEACETYLASE_BINDING	46	0.640286	2.01648	0.00019577	0.0051218	0.00412496	56	tags=13%, list=1%, signal=13%	HSP90AA1/HIF1A/HSPA1A/HSP90AB1/HSPA1B/PRDM1
GO_CARBOHYDRATE_METABOLIC_PROCESS	167	0.515108	2.01152	1.14e-06	0.000112226	9.04e-05	436	tags=23%, list=10%, signal=21%	SLC2A3/HIF1A/DDIT4/PGK1/HK2/PFKFB3/RANBP2/GBE1/GAPDH/PDK3/PDK1/ENO1/PFKFB4/LDHA/PPP1CB/PRKAG2/PDGFB/CREM/GK/PPARD/MAN2A1/PKM/GPI/SLC2A5/ALDOA/PDK4/CHST15/INSR/PLEK/STAT3/B4GALT1/NUP58/APP/FOXK2/IRS2/PTK2B/PRKCE/GPD2
GO_COP9_SIGNALOSOME	13	0.854728	2.00759	6.48e-05	0.00225169	0.00181345	135	tags=46%, list=3%, signal=45%	HSPA1A/HSP90AB1/HSPA1B/HSPA6/GRB2/BASP1
GO_ATPASE_REGULATOR_ACTIVITY	14	0.823332	2.00715	0.0001807	0.00484879	0.00390508	241	tags=43%, list=6%, signal=41%	HSPH1/DNAJB1/BAG3/DNAJB6/DNAJA1/ATP1B3
GO_RESPONSE_TO_OXIDATIVE_STRESS	129	0.530113	2.00405	4.17e-06	0.000273937	0.000220621	425	tags=21%, list=10%, signal=19%	HSPB1/HIF1A/HSPA1A/DUSP1/HSPD1/HMOX1/FOS/HSPA1B/ERO1A/TRA2B/TXNIP/SOD2/PDK1/LDHA/JUN/ADAM9/RHOB/MCL1/PDE8A/CTNNB1/EGLN1/DNM2/APP/GPX1/OXSR1/FOXO3/PTK2B
GO_REGULATION_OF_PROTEIN_MODIFICATION_BY_SMALL_PROTEIN_CONJUGATION_OR_REMOVAL	88	0.559155	2.00072	3.65e-05	0.00150486	0.00121197	487	tags=24%, list=11%, signal=22%	HSP90AA1/HSPA1A/HSP90AB1/HSPA1B/MALT1/HERPUD1/RIPK2/DNAJA1/ARRDC3/SQSTM1/RAB1A/CTNNB1/ZMIZ1/DDX3X/PELI1/UBR5/RASSF5/PRKCE/LRRK2/UBA2/PTTG1IP
GO_RESPONSE_TO_CYTOKINE	382	0.472279	1.99915	5.88e-10	1.89e-07	1.53e-07	528	tags=23%, list=12%, signal=22%	HSP90AA1/UBC/HIF1A/TFRC/HSPA1A/ACSL1/DUSP1/HSP90AB1/HSPD1/HMOX1/PADI2/FOS/VEGFA/HSPA1B/HK2/TNFRSF1B/UGCG/HSPA8/CXCR4/REL/CDKN1A/RAPGEF1/GAPDH/MSN/RIPK2/SOD2/ZFP36/SLC11A1/GRB2/CACYBP/CEBPD/KDM3A/PDGFB/RNMT/RAB20/ADAM9/STIP1/MCL1/HLA-DQB1/SQSTM1/HSPA9/ASAH1/ARID5B/IRAK2/TCP1/BCL6/JUNB/KYNU/HLA-DPB1/KDM5B/HNRNPU/MAT2A/HLA-DRB1/HLA-DQA1/HAMP/PELI1/IRAK3/STAT3/TMSB4X/APP/B2M/TNFSF13B/MAP3K8/JARID2/HL…
GO_NEGATIVE_REGULATION_OF_CELL_DEATH	281	0.484692	1.99892	1.94e-08	3.62e-06	2.92e-06	519	tags=23%, list=12%, signal=22%	HSPB1/UBC/HIF1A/TFRC/HSPA1A/DUSP1/SERPINE1/HSP90AB1/HSPD1/HMOX1/RNF144B/VEGFA/HSPA1B/TNFRSF1B/BNIP3L/BAG3/REL/CDKN1A/MALT1/HERPUD1/RIPK2/SOD2/ENO1/DNAJB6/JUN/DNAJA1/CACYBP/UBE2B/TSC22D3/MCL1/PPARD/BTG2/SQSTM1/HSPA9/TPT1/PLAUR/PDE8A/C5AR1/BCL6/PDK4/FOXP1/CTNNB1/DDX3X/PELI1/ITSN1/STAT3/LGMN/PTMA/GPX1/IRS2/TNFAIP8/PTPN1/PTK2B/RPS6KA3/PRKCH/LRRK2/PLCG2/IER3/PTTG1IP/PDCD4/RAF1/PLK3/NOTCH2/PSAP/YBX3
GO_REGULATION_OF_CATABOLIC_PROCESS	403	0.470904	1.99748	1.39e-10	5.45e-08	4.39e-08	568	tags=21%, list=13%, signal=20%	HSP90AA1/NAMPT/HSPB1/UBC/HIF1A/DDIT4/HSPA1A/HSP90AB1/HMOX1/RNF144B/HSPA1B/HK2/PFKFB3/TNFRSF1B/BNIP3L/RANBP2/HSPA8/BAG3/USP36/SDCBP/GAPDH/HERPUD1/LPCAT1/MSN/RIPK2/PFKFB4/PPP1CB/ZFP36/SLC11A1/PRKAG2/ADAM9/FXR1/MCL1/BTG2/ZC3HAV1/GNA12/SNX9/XPO1/HNRNPU/NEDD4L/ATP6V0A1/APOC1/INSR/IRAK3/EGLN1/STAT3/NUP58/VPS26A/APP/RIC1/ATP6V1B2/WAC/GPX1/EDEM1/PDE3B/BANP/FOXK2/IRS2/SREBF2/PIK3CB/PABPC4/FOXO3/PTPN1/PTK2…
GO_REGULATION_OF_INTRINSIC_APOPTOTIC_SIGNALING_PATHWAY	52	0.617148	1.9969	0.000148553	0.00420941	0.00339014	538	tags=37%, list=13%, signal=32%	HSPB1/HIF1A/HSPA1A/HERPUD1/SOD2/ENO1/DNAJA1/MCL1/TPT1/PLAUR/DDX3X/GPX1/PTPN1/LRRK2/CYLD/PTTG1IP/EIF2AK3/YBX3/RPL11
GO_SECRETORY_GRANULE	245	0.488652	1.99607	8.47e-08	1.07e-05	8.63e-06	385	tags=19%, list=9%, signal=19%	HSP90AA1/SLC2A3/SRGN/FTH1/HSPA1A/SERPINE1/HSP90AB1/HSPD1/PADI2/VEGFA/HSPA1B/TNFRSF1B/HSPA8/FTL/OLR1/SDCBP/HSPA6/CTSB/FCGR2A/LPCAT1/SLC11A1/PDGFB/PKM/ASAH1/PLAUR/PCSK5/C5AR1/SPAG9/GPI/SLC2A5/TCP1/ALDOA/IQGAP2/ATP6V0A1/AP2A2/RAB31/DDX3X/B4GALT1/TMSB4X/FNDC3A/APP/B2M/SNAP23/VAPA/DMXL2/HLA-B/IQGAP1
GO_NEGATIVE_REGULATION_OF_INTRACELLULAR_SIGNAL_TRANSDUCTION	167	0.510656	1.99413	1.8e-06	0.000163046	0.000131313	488	tags=25%, list=11%, signal=23%	HSPB1/HIF1A/DDIT4/HSPA1A/DUSP1/RGS2/PER1/RAPGEF1/HERPUD1/LIMD1/SOD2/ENO1/DNAJA1/NFKBID/ARRDC3/UBE2B/DUSP10/MCL1/TPT1/PLAUR/BCL6/DDX3X/IRAK3/PIK3IP1/PLEK/PPP2R5C/TMSB4X/RNF149/GPX1/LITAF/PDE3B/SEC14L1/DGKD/RIOK3/PTPN1/RASSF2/LRRK2/CYLD/TIMP2/PTTG1IP/PDCD4
GO_LACTATION	12	0.85761	1.9926	0.000141538	0.00414322	0.00333683	219	tags=33%, list=5%, signal=32%	HIF1A/VEGFA/HK2/GPAT4
GO_MITOCHONDRIAL_MEMBRANE_ORGANIZATION	36	0.66065	1.98946	0.000408256	0.0090946	0.00732455	308	tags=19%, list=7%, signal=18%	HSP90AA1/HSPA1A/HK2/BNIP3L/HSPA9/HSPA4/STAT3
GO_POSITIVE_REGULATION_OF_ERYTHROCYTE_DIFFERENTIATION	17	0.780611	1.98636	0.000293138	0.00687611	0.00553784	423	tags=35%, list=10%, signal=32%	HIF1A/HSPA1A/HSPA1B/ID2/STAT3/FOXO3
GO_NUCLEOBASE_CONTAINING_SMALL_MOLECULE_METABOLIC_PROCESS	171	0.506046	1.98421	2.17e-06	0.000183251	0.000147585	391	tags=20%, list=9%, signal=19%	NAMPT/HIF1A/DDIT4/ACSL1/PGK1/HK2/PFKFB3/RANBP2/MGAT1/GAPDH/PDK3/PDK1/ENO1/PFKFB4/LDHA/PRKAG2/PKM/PDE8A/HSD17B4/GPI/GPAT4/ALDOA/PDK4/KYNU/INSR/DPYD/STAT3/TMSB4X/NUP58/APP/ELOVL5/GPX1/FOXK2/PDE4A
GO_PROTEIN_IMPORT	71	0.57465	1.97926	0.000116721	0.00362654	0.00292072	509	tags=21%, list=12%, signal=19%	HSP90AA1/HSP90AB1/HSPD1/RANBP2/HSPA8/BAG3/CDKN1A/TXNIP/HSPA4/STAT3/NUP58/UBR5/LRRK2/PTTG1IP/POM121C
GO_MONOSACCHARIDE_BIOSYNTHETIC_PROCESS	25	0.715042	1.97768	0.000413742	0.00910231	0.00733076	236	tags=28%, list=5%, signal=27%	PGK1/RANBP2/GAPDH/ENO1/GPI/ALDOA/CHST15
GO_REGULATION_OF_CELLULAR_CATABOLIC_PROCESS	345	0.472041	1.97714	2.96e-09	8.08e-07	6.51e-07	552	tags=20%, list=13%, signal=19%	HSP90AA1/NAMPT/HSPB1/UBC/HIF1A/HSPA1A/HSP90AB1/HMOX1/RNF144B/HSPA1B/HK2/PFKFB3/TNFRSF1B/BNIP3L/HSPA8/BAG3/USP36/SDCBP/GAPDH/HERPUD1/MSN/RIPK2/PFKFB4/PPP1CB/ZFP36/SLC11A1/PRKAG2/ADAM9/FXR1/MCL1/BTG2/ZC3HAV1/GNA12/SNX9/XPO1/HNRNPU/ATP6V0A1/APOC1/INSR/STAT3/VPS26A/APP/RIC1/ATP6V1B2/WAC/GPX1/EDEM1/FOXK2/IRS2/SREBF2/PIK3CB/PABPC4/FOXO3/PTPN1/PTK2B/LRRK2/TIMP2/WDR91/CSNK1D/EEF1A1/PTTG1IP/PLK3/PSAP/ARIH…
GO_DISORDERED_DOMAIN_SPECIFIC_BINDING	13	0.839848	1.97264	0.000155698	0.00434238	0.00349724	269	tags=46%, list=6%, signal=43%	HSP90AA1/HSPA1A/HSP90AB1/GAPDH/CTNNB1/AP2A2
GO_CELL_ACTIVATION_INVOLVED_IN_IMMUNE_RESPONSE	259	0.478934	1.97154	1.8e-07	2e-05	1.61e-05	571	tags=24%, list=13%, signal=22%	HSP90AA1/SLC2A3/FTH1/TFRC/HSPA1A/GPR183/HSP90AB1/HSPD1/HMOX1/PADI2/HSPA1B/TNFRSF1B/HSPA8/FTL/OLR1/SDCBP/HSPA6/CTSB/FCGR2A/MALT1/LPCAT1/RIPK2/SLC11A1/NFKBID/PKM/ASAH1/PLAUR/C5AR1/GPI/SLC2A5/BCL6/ALDOA/FOXP1/IQGAP2/ATP6V0A1/AP2A2/RAB31/DDX3X/STAT3/B4GALT1/APP/B2M/SWAP70/SNAP23/VAPA/HLA-B/IQGAP1/PTK2B/PRKCE/ATP11B/PLCG2/TIMP2/EEF1A1/PDXK/NOTCH2/PSAP/DYNC1H1/RAC1/DNAJC5/C3AR1/GNS/NFKB1/MANBA
GO_NEGATIVE_REGULATION_OF_RESPONSE_TO_OXIDATIVE_STRESS	16	0.77628	1.96874	0.00086698	0.0144171	0.0116112	516	tags=50%, list=12%, signal=44%	HSPB1/HIF1A/SOD2/PDE8A/CTNNB1/GPX1/LRRK2/PSAP
GO_PLACENTA_DEVELOPMENT	46	0.625016	1.96839	0.000431675	0.00919335	0.00740408	349	tags=28%, list=8%, signal=26%	HIF1A/HSP90AB1/SPP1/PRDM1/CTSB/DNAJB6/GRB2/PDGFB/RBPJ/PPARD/JUNB/EGLN1/RXRA
GO_CHAPERONE_BINDING	28	0.693973	1.96814	0.000546752	0.0108798	0.00876226	164	tags=32%, list=4%, signal=31%	DNAJB1/HSPD1/PTGES3/HSPA8/BAG3/DNAJB6/DNAJA1/STIP1/ST13
GO_POSITIVE_REGULATION_OF_VASCULATURE_DEVELOPMENT	58	0.595187	1.96764	0.00017488	0.00476481	0.00383745	208	tags=22%, list=5%, signal=22%	HSPB1/HIF1A/SERPINE1/HMOX1/VEGFA/HK2/CXCR4/SOD2/PDGFB/RHOB/PKM/C5AR1/BTG1
GO_POSITIVE_REGULATION_OF_CATABOLIC_PROCESS	185	0.495902	1.95885	2.64e-06	0.000198793	0.000160102	528	tags=21%, list=12%, signal=19%	HSP90AA1/HIF1A/HSPA1A/HMOX1/RNF144B/HSPA1B/HK2/PFKFB3/TNFRSF1B/BNIP3L/BAG3/HERPUD1/LPCAT1/MSN/RIPK2/PFKFB4/ZFP36/ADAM9/BTG2/ZC3HAV1/SNX9/NEDD4L/INSR/APP/WAC/EDEM1/IRS2/PIK3CB/FOXO3/PTPN1/PTK2B/PRKCE/LRRK2/CSNK1D/PTTG1IP/PLK3/ARIH1/ZFP36L1
GO_REGULATION_OF_ERYTHROCYTE_DIFFERENTIATION	24	0.714097	1.95422	0.000747866	0.013049	0.0105093	423	tags=38%, list=10%, signal=34%	HIF1A/HSPA1A/HSPA1B/ZFP36/ID2/HSPA9/STAT3/B2M/FOXO3
GO_APOPTOTIC_MITOCHONDRIAL_CHANGES	36	0.648609	1.9532	0.000765957	0.01317	0.0106068	199	tags=22%, list=5%, signal=21%	HSPA1A/HSPD1/HK2/BNIP3L/SOD2/JUN/FAM162A/PLAUR
GO_HEXOSE_CATABOLIC_PROCESS	18	0.759138	1.94863	0.000818646	0.0137424	0.0110677	382	tags=44%, list=9%, signal=41%	PGK1/HK2/GAPDH/ENO1/PKM/GPI/ALDOA/FOXK2
GO_ERYTHROCYTE_HOMEOSTASIS	57	0.588619	1.9481	0.000278552	0.00657754	0.00529737	423	tags=25%, list=10%, signal=22%	HIF1A/HSPA1A/HMOX1/VEGFA/HSPA1B/ZFP36/ID2/HSPA9/BCL6/KMT2E/STAT3/B2M/RPS24/FOXO3
GO_RESPONSE_TO_REACTIVE_OXYGEN_SPECIES	68	0.574054	1.94758	9.95e-05	0.00323284	0.00260364	522	tags=31%, list=12%, signal=28%	DUSP1/HSPD1/HMOX1/FOS/TRA2B/TXNIP/SOD2/LDHA/JUN/ADAM9/RHOB/PDE8A/EGLN1/DNM2/GPX1/FOXO3/PTK2B/LRRK2/PLK3/PSAP/NCF1
GO_NEURON_DEATH	112	0.521785	1.94057	9.58e-05	0.00314331	0.00253154	425	tags=22%, list=10%, signal=21%	NAMPT/HIF1A/DDIT4/HSP90AB1/HSPD1/HMOX1/FOS/TNFRSF1B/REL/GAPDH/SOD2/JUN/FAM162A/MCL1/BTG2/C5AR1/CTNNB1/ITSN1/EGLN1/STAT3/APP/LGMN/GRID2/FOXO3/PTK2B
GO_REACTIVE_OXYGEN_SPECIES_METABOLIC_PROCESS	79	0.548919	1.93748	0.000215509	0.00545238	0.0043912	425	tags=23%, list=10%, signal=21%	HSP90AA1/HIF1A/DDIT4/HSP90AB1/HSPD1/HK2/CDKN1A/PDK3/SOD2/GRB2/PDGFB/PDK4/INSR/DNM2/STAT3/GPX1/FOXO3/PTK2B
GO_POSITIVE_REGULATION_OF_DNA_BIOSYNTHETIC_PROCESS	27	0.687904	1.93569	0.00107343	0.0166759	0.0134303	508	tags=33%, list=12%, signal=30%	HSP90AA1/HSP90AB1/PTGES3/PDGFB/TCP1/CTNNB1/PTK2B/CCT4/HNRNPA2B1
GO_PRODUCTION_OF_MOLECULAR_MEDIATOR_OF_IMMUNE_RESPONSE	67	0.571709	1.93433	0.000198104	0.0051218	0.00412496	354	tags=22%, list=8%, signal=21%	TFRC/SLC7A5/HSPD1/HMOX1/TNFRSF1B/MALT1/SLC11A1/HLA-DQB1/GPI/BCL6/HLA-DRB1/IRAK3/B2M/SWAP70/TNFSF13B
GO_REGULATION_OF_MITOCHONDRION_ORGANIZATION	67	0.571559	1.93383	0.000198104	0.0051218	0.00412496	401	tags=21%, list=9%, signal=19%	HIF1A/TFRC/HSPA1A/HK2/BNIP3L/BAG3/USP36/FAM162A/SQSTM1/PLAUR/NPEPPS/GPX1/UBE2D3/SREBF2
GO_AUTOPHAGY_OF_MITOCHONDRION	31	0.670254	1.93131	0.000538885	0.0107838	0.00868498	197	tags=23%, list=5%, signal=22%	HIF1A/HK2/BNIP3L/USP36/GABARAPL1/SQSTM1/WDR45B
GO_RNA_DEPENDENT_DNA_BIOSYNTHETIC_PROCESS	31	0.669813	1.93004	0.000562486	0.0109356	0.00880725	252	tags=19%, list=6%, signal=18%	HSP90AA1/HSP90AB1/PTGES3/TCP1/CTNNB1/HNRNPU
GO_REGULATION_OF_PROTEIN_STABILITY	118	0.514552	1.9285	7.62e-05	0.00261907	0.00210933	558	tags=22%, list=13%, signal=20%	HSP90AA1/HSPA1A/HSP90AB1/HSPD1/HSPA1B/PTGES3/HSPA8/BAG3/USP36/CDKN1A/GAPDH/UBE2B/TCP1/ATP1B3/NEDD4L/RNF149/CCNH/MORC3/TBL1X/CCT4/RASSF2/LRRK2/ANK2/SERF2/RPL11/USP9X
GO_EPITHELIAL_CELL_DIFFERENTIATION	137	0.503852	1.92505	4.66e-05	0.00177513	0.00142964	385	tags=24%, list=9%, signal=23%	HIF1A/SERPINE1/PGK1/VEGFA/UGCG/PRDM1/CXCR4/CDKN1A/RAPGEF1/CTSB/FOSL2/TXNIP/MSN/ZFP36/JUN/BASP1/PDGFB/ID2/ADAM9/RBPJ/ASAH1/BTG1/HSD17B4/GPAT4/KDM5B/CTNNB1/ARID4B/B4GALT1/FNDC3A/RILPL2/RXRA/GPX1/IQGAP1
GO_BODY_FLUID_SECRETION	16	0.758498	1.92364	0.00172389	0.0223904	0.0180326	434	tags=38%, list=10%, signal=34%	HIF1A/VEGFA/HK2/GPAT4/COPA/PRKCE
GO_REGULATION_OF_OXIDATIVE_STRESS_INDUCED_CELL_DEATH	23	0.708695	1.92256	0.00121291	0.0182814	0.0147234	516	tags=43%, list=12%, signal=38%	HSPB1/HIF1A/SOD2/MCL1/PDE8A/CTNNB1/GPX1/FOXO3/LRRK2/PSAP
GO_POSITIVE_REGULATION_OF_TELOMERASE_ACTIVITY	19	0.737114	1.92232	0.000638207	0.0118975	0.00958195	249	tags=26%, list=6%, signal=25%	HSP90AA1/HSP90AB1/PTGES3/TCP1/CTNNB1
GO_ESTABLISHMENT_OF_PROTEIN_LOCALIZATION_TO_ORGANELLE	217	0.476454	1.92135	1.59e-06	0.000148259	0.000119404	756	tags=29%, list=18%, signal=26%	HSP90AA1/UBC/HSP90AB1/HSPD1/HK2/BNIP3L/RANBP2/HSPA8/BAG3/USP36/CDKN1A/TXNIP/DNAJA1/HSD17B4/TCP1/HSPA4/NPEPPS/DNM2/SORT1/STAT3/NUP58/RPL32/RPS24/UBE2D3/UBR5/SREBF2/UBE2D2/SRP54/RPL19/RPS8/CCT4/RPS9/LRRK2/PTTG1IP/RPL3/POM121C/RPS6/RPS25/RPL37A/RPL11/RPS27/RPS11/IL10RA/USP9X/RPS15/RPL28/RPL10/SEC62/RPS27A/GCC2/RPL41/SREBF1/RPS23/RAB8B/RPL35/POM121/NUMB/HDAC3/RPLP2/NIPBL/RPS18/CBLB/RPL34/HSPA5
GO_PEPTIDE_ANTIGEN_BINDING	14	0.788107	1.92128	0.00122722	0.0184187	0.0148339	525	tags=64%, list=12%, signal=57%	SLC7A5/HLA-DQB1/HLA-DPB1/HLA-DRB1/HLA-DQA1/HLA-B/HLA-DRA/HLA-DRB5/HLA-A
GO_REGULATION_OF_SMALL_MOLECULE_METABOLIC_PROCESS	121	0.509694	1.92073	3.23e-05	0.00136254	0.00109735	439	tags=25%, list=10%, signal=23%	HIF1A/DDIT4/PFKFB3/RANBP2/INSIG1/PDK3/PDK1/ENO1/INSIG2/PFKFB4/PPP1CB/PRKAG2/PDGFB/PPARD/PDK4/APOC1/INSR/PLEK/STAT3/TMSB4X/NUP58/FDFT1/APP/ELOVL5/FOXK2/IRS2/SREBF2/PTK2B/PRKCE/AZIN1
GO_POSITIVE_REGULATION_OF_ATP_METABOLIC_PROCESS	22	0.715423	1.92058	0.000678108	0.0122839	0.00989312	332	tags=41%, list=8%, signal=38%	HIF1A/PGK1/PFKFB3/ENO1/PFKFB4/INSR/STAT3/TMSB4X/APP
GO_CADHERIN_BINDING	131	0.505228	1.91789	5.02e-05	0.00187164	0.00150737	489	tags=21%, list=11%, signal=19%	DNAJB1/HSPA1A/HSP90AB1/HSPA8/BAG3/ESYT2/ENO1/MB21D2/LDHA/RAB1A/PKM/ZC3HAV1/ALDOA/SNX9/CTNNB1/DDX3X/FMNL2/SWAP70/VAPA/ABI1/IQGAP1/ARHGAP18/PTPN1/LRRFIP1/PPME1/CSNK1D/PTPRM
GO_REGULATION_OF_CELL_DEATH	490	0.44537	1.91307	2.25e-10	7.98e-08	6.43e-08	539	tags=21%, list=13%, signal=21%	HSPB1/UBC/HIF1A/GNA13/TFRC/DDIT4/HSPA1A/DUSP1/SERPINE1/HSP90AB1/HSPD1/HMOX1/RNF144B/FOS/VEGFA/HSPA1B/SGK1/TNFRSF1B/BNIP3L/BAG3/USP36/CXCR4/REL/CDKN1A/GAPDH/CTSB/MALT1/HERPUD1/TXNIP/RIPK2/GADD45B/SOD2/ENO1/DNAJB6/LDHA/ZFP36/JUN/DNAJA1/CACYBP/FAM162A/NFKBID/RHOB/UBE2B/TSC22D3/MCL1/PPARD/BTG2/SQSTM1/HSPA9/TPT1/ZBTB16/PLAUR/RASSF3/PDE8A/C5AR1/BTG1/TCP1/BCL6/ARHGEF7/PDK4/FOXP1/CTNNB1/DDX3X/PELI1/ITSN1…
GO_REGULATION_OF_VASCULATURE_DEVELOPMENT	96	0.528485	1.91301	0.000223405	0.00561206	0.0045198	308	tags=20%, list=7%, signal=19%	HSPB1/GLUL/HIF1A/SERPINE1/HMOX1/PGK1/VEGFA/HK2/CXCR4/SOD2/PDGFB/RHOB/ADGRB3/PKM/C5AR1/BTG1/CTNNB1/EGLN1/STAT3
GO_TELOMERE_MAINTENANCE_VIA_TELOMERE_LENGTHENING	32	0.659502	1.91194	0.00133566	0.0193099	0.0155517	252	tags=19%, list=6%, signal=18%	HSP90AA1/HSP90AB1/PTGES3/TCP1/CTNNB1/HNRNPU
GO_PROTEIN_LOCALIZATION_TO_ENDOPLASMIC_RETICULUM	70	0.558468	1.91188	0.000228233	0.00569296	0.00458496	916	tags=53%, list=21%, signal=42%	INSIG1/PPP1R15A/INSIG2/RPL32/VAPA/RPS24/SRP54/RPL19/RPS8/RPS9/LRRK2/ANK2/RPL3/RPS6/RPS25/RPL37A/RPL11/RPS27/RPS11/RPS15/RPL28/RPL10/SEC62/RPS27A/RPL41/RPS23/RPL35/RPLP2/RPS18/RPL34/HSPA5/RPS12/RPL13A/RPL8/RPLP1/RPL30/RPS16
GO_MATERNAL_PLACENTA_DEVELOPMENT	10	0.861457	1.91132	0.000711072	0.0126297	0.0101717	349	tags=60%, list=8%, signal=55%	SPP1/PRDM1/CTSB/PPARD/JUNB/RXRA
GO_POSITIVE_REGULATION_OF_PEPTIDYL_SERINE_PHOSPHORYLATION	33	0.647432	1.90936	0.0006008	0.0113799	0.00916503	110	tags=15%, list=3%, signal=15%	HSP90AA1/TFRC/HSP90AB1/VEGFA/RIPK2
GO_SIDE_OF_MEMBRANE	146	0.49701	1.90875	4.51e-05	0.00175632	0.00141449	484	tags=29%, list=11%, signal=26%	CD83/RGS1/GNA13/TFRC/SLC7A5/CLEC2B/RGS2/HSPA8/CD69/ESYT2/CXCR4/CTSB/DNAJA1/CYTH1/ADAM9/HLA-DQB1/SYAP1/PTP4A1/GNA12/SNX9/HLA-DPB1/HLA-DRB1/HLA-DQA1/INSR/B4GALT1/CD163/B2M/MSR1/LITAF/ABCA1/HLA-B/IQGAP1/HLA-DRA/CSF2RA/PTPN1/PTK2B/GNG7/LRRK2/HLA-DRB5/CYLD/RAB21/EEF1A1
GO_POSITIVE_REGULATION_OF_MACROAUTOPHAGY	33	0.646876	1.90772	0.00063263	0.0118975	0.00958195	110	tags=15%, list=3%, signal=15%	HIF1A/HMOX1/BNIP3L/BAG3/RIPK2
GO_NEGATIVE_REGULATION_OF_APOPTOTIC_SIGNALING_PATHWAY	69	0.559643	1.90748	0.00033276	0.00772971	0.0062253	278	tags=22%, list=6%, signal=21%	HSPB1/HIF1A/HSPA1A/SERPINE1/HMOX1/HSPA1B/HERPUD1/SOD2/ENO1/DNAJA1/MCL1/TPT1/PLAUR/CTNNB1/DDX3X
GO_REGULATION_OF_OXIDATIVE_STRESS_INDUCED_INTRINSIC_APOPTOTIC_SIGNALING_PATHWAY	11	0.829366	1.90736	0.000764984	0.01317	0.0106068	357	tags=45%, list=8%, signal=42%	HSPB1/HIF1A/SOD2/MCL1/GPX1
GO_POSITIVE_REGULATION_OF_EPITHELIAL_CELL_MIGRATION	58	0.576578	1.90612	0.000428046	0.00918873	0.00740036	473	tags=31%, list=11%, signal=28%	HSPB1/HIF1A/HMOX1/VEGFA/JUN/PDGFB/ADAM9/RHOB/GPI/FOXP1/MAPRE2/DOCK5/TMSB4X/CAPN7/LGMN/PTK2B/PRKCE/PLCG2
GO_MITOCHONDRION_ORGANIZATION	151	0.495013	1.9057	4.09e-05	0.00164795	0.00132722	308	tags=15%, list=7%, signal=14%	HSP90AA1/HIF1A/TFRC/HSPA1A/HSPD1/HK2/BNIP3L/BAG3/USP36/SOD2/JUN/FAM162A/GABARAPL1/SQSTM1/HSPA9/MAN2A1/WDR45B/PLAUR/HSPA4/NPEPPS/DNM2/STAT3
GO_GENERATION_OF_PRECURSOR_METABOLITES_AND_ENERGY	130	0.502168	1.90413	5.49e-05	0.0019842	0.00159802	397	tags=18%, list=9%, signal=17%	HIF1A/DDIT4/PGK1/HK2/PFKFB3/RANBP2/GBE1/GAPDH/ENO1/PFKFB4/LDHA/PPP1CB/PRKAG2/PPARD/PKM/GPI/ALDOA/INSR/STAT3/NUP58/APP/FOXK2/IRS2
GO_POSITIVE_REGULATION_OF_ALPHA_BETA_T_CELL_ACTIVATION	29	0.666972	1.90257	0.000784706	0.0133626	0.0107619	188	tags=21%, list=4%, signal=20%	HSPH1/CD83/MALT1/RIPK2/NFKBID/ZBTB16
GO_POSITIVE_REGULATION_OF_RESPONSE_TO_CYTOKINE_STIMULUS	28	0.670058	1.90032	0.00132026	0.0192233	0.015482	110	tags=18%, list=3%, signal=18%	HIF1A/HSPA1A/HSPA1B/CXCR4/RIPK2
GO_REGULATION_OF_AUTOPHAGY_OF_MITOCHONDRION	18	0.740143	1.89987	0.00155447	0.0207771	0.0167333	69	tags=22%, list=2%, signal=22%	HIF1A/HK2/BNIP3L/USP36
GO_RESPONSE_TO_DRUG	97	0.524543	1.89873	0.000129079	0.00384199	0.00309424	489	tags=28%, list=11%, signal=25%	TFRC/ACSL1/HSP90AB1/HSPD1/FOS/CD69/CXCR4/CDKN1A/TXNIP/LDHA/ADAM9/UBE2B/GNA12/XPO1/CTNNB1/TOP1/STAT3/B2M/RNF149/ABCA1/PDE4A/SRP54/FOXO3/PTK2B/PDE4B/TIMP2/PTPRM
GO_P38MAPK_CASCADE	20	0.724098	1.89782	0.000806153	0.0136231	0.0109717	528	tags=50%, list=12%, signal=44%	DUSP1/VEGFA/PER1/GADD45B/ZFP36/DUSP10/CYLD/MINK1/NCF1/ZFP36L1
GO_EPITHELIAL_CELL_DEVELOPMENT	63	0.566324	1.89696	0.000458516	0.00949544	0.00764737	548	tags=35%, list=13%, signal=31%	HIF1A/VEGFA/PRDM1/CXCR4/CDKN1A/RAPGEF1/FOSL2/MSN/PDGFB/HSD17B4/GPAT4/CTNNB1/ARID4B/B4GALT1/FNDC3A/RILPL2/GPX1/IQGAP1/MYO1E/NOTCH2/PSAP/TMOD1
GO_RESPONSE_TO_COLD	17	0.744895	1.89548	0.00178062	0.0226868	0.0182714	35	tags=18%, list=1%, signal=18%	HSP90AA1/HSPD1/FOS
GO_MYELOID_LEUKOCYTE_ACTIVATION	244	0.464065	1.89387	1.91e-06	0.000168958	0.000136075	571	tags=25%, list=13%, signal=23%	HSP90AA1/NAMPT/SLC2A3/FTH1/HSPA1A/HSP90AB1/HSPD1/HMOX1/PADI2/HSPA1B/TNFRSF1B/HSPA8/FTL/OLR1/SDCBP/HSPA6/CTSB/FCGR2A/LPCAT1/JUN/SLC11A1/ADAM9/RBPJ/PKM/ASAH1/PLAUR/C5AR1/GPI/SLC2A5/ALDOA/FOXP1/IQGAP2/ATP6V0A1/AP2A2/RAB31/DDX3X/KMT2E/B4GALT1/APP/B2M/SNAP23/VAPA/HLA-B/IQGAP1/PRKCE/PLSCR1/LRRK2/ATP11B/TIMP2/EEF1A1/PDXK/NOTCH2/PSAP/IL15/DYNC1H1/RAC1/DNAJC5/C3AR1/GNS/NFKB1/MANBA
GO_CARBOHYDRATE_BINDING	52	0.584767	1.89213	0.00065759	0.0120899	0.00973691	295	tags=23%, list=7%, signal=22%	SLC2A3/P4HA1/HK2/CLEC2B/CD69/OLR1/MAN2A1/GPI/SLC2A5/ALDOA/HLA-DRB1/EGLN1
GO_POSITIVE_REGULATION_OF_MYELOID_CELL_DIFFERENTIATION	39	0.622309	1.89185	0.000782541	0.0133626	0.0107619	528	tags=28%, list=12%, signal=25%	HIF1A/HSPA1A/FOS/HSPA1B/JUN/ID2/HLA-DRB1/STAT3/FOXO3/NOTCH2/ZFP36L1
GO_INTRINSIC_APOPTOTIC_SIGNALING_PATHWAY_IN_RESPONSE_TO_DNA_DAMAGE	33	0.641001	1.89039	0.000807695	0.0136231	0.0109717	186	tags=18%, list=4%, signal=18%	DDIT4/HMOX1/TNFRSF1B/CDKN1A/MCL1/TPT1
GO_ALPHA_BETA_T_CELL_ACTIVATION	50	0.590943	1.88987	0.000664686	0.0121357	0.00977373	308	tags=22%, list=7%, signal=21%	HSPH1/CD83/GPR183/PRDM1/MALT1/RIPK2/NFKBID/ZBTB16/BCL6/FOXP1/STAT3
GO_MYELOID_LEUKOCYTE_MEDIATED_IMMUNITY	212	0.468201	1.88914	2.28e-05	0.00102321	0.000824068	385	tags=17%, list=9%, signal=17%	HSP90AA1/SLC2A3/FTH1/HSPA1A/HSP90AB1/HMOX1/PADI2/HSPA1B/TNFRSF1B/HSPA8/FTL/OLR1/SDCBP/HSPA6/CTSB/FCGR2A/LPCAT1/SLC11A1/PKM/ASAH1/PLAUR/C5AR1/GPI/SLC2A5/ALDOA/IQGAP2/ATP6V0A1/AP2A2/RAB31/DDX3X/KMT2E/B4GALT1/B2M/SNAP23/VAPA/HLA-B/IQGAP1
GO_MHC_CLASS_II_PROTEIN_COMPLEX_BINDING	11	0.821319	1.88885	0.00112752	0.0172887	0.0139238	392	tags=55%, list=9%, signal=50%	HSP90AA1/HSP90AB1/HSPA8/PKM/HLA-DRB1/HLA-DRA
GO_REGULATION_OF_TELOMERASE_ACTIVITY	22	0.703276	1.88797	0.00106191	0.0165978	0.0133675	581	tags=41%, list=14%, signal=36%	HSP90AA1/HSP90AB1/PTGES3/TCP1/CTNNB1/CCT4/HNRNPA2B1/PARP4/NEK7
GO_AGING	95	0.521912	1.88533	0.000160487	0.00444096	0.00357663	488	tags=27%, list=11%, signal=25%	NAMPT/SERPINE1/FOS/TNFRSF1B/ERO1A/CDKN1A/SOD2/JUN/GRB2/CACYBP/ID2/JUND/BCL6/KYNU/ZMIZ1/HAMP/STAT3/APP/B2M/LITAF/LIMS1/FOXO3/MORC3/LRRK2/TIMP2/PDCD4
GO_REGULATION_OF_PROTEASOMAL_UBIQUITIN_DEPENDENT_PROTEIN_CATABOLIC_PROCESS	54	0.572728	1.88257	0.00127028	0.0188256	0.0151616	538	tags=26%, list=13%, signal=23%	HSPA1A/HSP90AB1/RNF144B/HSPA1B/SDCBP/HERPUD1/GNA12/XPO1/WAC/LRRK2/CSNK1D/PLK3/ARIH1/RPL11
GO_POSITIVE_REGULATION_OF_CD4_POSITIVE_ALPHA_BETA_T_CELL_DIFFERENTIATION	13	0.801496	1.88255	0.000936444	0.015148	0.0121998	142	tags=31%, list=3%, signal=30%	CD83/MALT1/RIPK2/NFKBID
GO_EMBRYONIC_PLACENTA_DEVELOPMENT	29	0.658941	1.87966	0.00109189	0.0168885	0.0136015	295	tags=28%, list=7%, signal=26%	HIF1A/PRDM1/DNAJB6/GRB2/PDGFB/RBPJ/JUNB/EGLN1
GO_PROTEIN_TARGETING	145	0.489514	1.87879	3.43e-05	0.00143132	0.00115275	679	tags=30%, list=16%, signal=26%	HSP90AA1/UBC/HSPD1/BNIP3L/HSPA8/BAG3/USP36/SDCBP/HSD17B4/HSPA4/NPEPPS/SORT1/RPL32/RPS24/UBE2D3/SREBF2/UBE2D2/SRP54/RPL19/RPS8/RPS9/LRRK2/RPL3/NACA/RPS6/NCF1/RPS25/RPL37A/RPL11/RPS27/RPS11/USP9X/RPS15/RPL28/RPL10/SEC62/RPS27A/GCC2/RPL41/SREBF1/RPS23/RAB8B/RPL35/ZDHHC20
GO_REGULATION_OF_MACROAUTOPHAGY	78	0.532546	1.8777	0.0004611	0.00949544	0.00764737	352	tags=15%, list=8%, signal=14%	HIF1A/HMOX1/BNIP3L/BAG3/USP36/GAPDH/RIPK2/PRKAG2/ATP6V0A1/VPS26A/ATP6V1B2/WAC
GO_POSITIVE_REGULATION_OF_TRANSCRIPTION_FROM_RNA_POLYMERASE_II_PROMOTER_IN_RESPONSE_TO_STRESS	10	0.845997	1.87702	0.00154427	0.0207189	0.0166865	169	tags=30%, list=4%, signal=29%	HIF1A/VEGFA/RBPJ
GO_POSITIVE_REGULATION_OF_DNA_METABOLIC_PROCESS	71	0.544725	1.87619	0.000658768	0.0120899	0.00973691	265	tags=13%, list=6%, signal=12%	HSP90AA1/TFRC/HSP90AB1/PTGES3/PDGFB/UBE2B/TCP1/CTNNB1/SMCHD1
GO_CELLULAR_RESPONSE_TO_TOPOLOGICALLY_INCORRECT_PROTEIN	54	0.570455	1.8751	0.00139945	0.0196701	0.0158418	185	tags=19%, list=4%, signal=18%	HSPA1A/HSPD1/HSPA1B/HSPA8/BAG3/ERO1A/PPP1R15A/HSPA6/HERPUD1/HSPA9
GO_MONOSACCHARIDE_CATABOLIC_PROCESS	21	0.707516	1.87248	0.000747866	0.013049	0.0105093	226	tags=33%, list=5%, signal=32%	PGK1/HK2/GAPDH/ENO1/PKM/GPI/ALDOA
GO_CD4_POSITIVE_ALPHA_BETA_T_CELL_DIFFERENTIATION	28	0.660188	1.87233	0.00182732	0.0230333	0.0185504	308	tags=29%, list=7%, signal=27%	CD83/GPR183/MALT1/RIPK2/NFKBID/BCL6/FOXP1/STAT3
GO_NEGATIVE_REGULATION_OF_GROWTH	63	0.558375	1.87033	0.000735925	0.0129684	0.0104444	364	tags=24%, list=8%, signal=22%	HIF1A/HSPA1A/HSPA1B/SPP1/RGS2/IFRD1/CDKN1A/ENO1/DUSP10/PPARD/BTG1/BCL6/DDX3X/LGMN/JARID2
GO_IMMUNOGLOBULIN_PRODUCTION_INVOLVED_IN_IMMUNOGLOBULIN_MEDIATED_IMMUNE_RESPONSE	19	0.717004	1.86988	0.0016143	0.0214152	0.0172472	337	tags=32%, list=8%, signal=29%	TFRC/HSPD1/HLA-DQB1/BCL6/HLA-DRB1/SWAP70
GO_REGULATION_OF_ALPHA_BETA_T_CELL_ACTIVATION	39	0.614949	1.86948	0.00106045	0.0165978	0.0133675	223	tags=21%, list=5%, signal=20%	HSPH1/CD83/PRDM1/MALT1/RIPK2/NFKBID/ZBTB16/BCL6
GO_MHC_PROTEIN_COMPLEX_BINDING	12	0.803692	1.86733	0.0017371	0.0224555	0.0180851	392	tags=50%, list=9%, signal=46%	HSP90AA1/HSP90AB1/HSPA8/PKM/HLA-DRB1/HLA-DRA
GO_PROTEIN_LOCALIZATION_TO_NUCLEUS	98	0.513241	1.86195	0.000176515	0.00477264	0.00384376	538	tags=24%, list=13%, signal=22%	GLUL/TFRC/HSP90AB1/RANBP2/BAG3/CDKN1A/TXNIP/DNAJB6/ZBTB16/TCP1/XPO1/HNRNPU/STAT3/NUP58/BANP/UBR5/RASSF5/MORC3/CCT4/LRRK2/PTTG1IP/EIF2AK3/POM121C/RPL11
GO_CARBOHYDRATE_BIOSYNTHETIC_PROCESS	53	0.568897	1.86003	0.00119605	0.018182	0.0146433	436	tags=30%, list=10%, signal=27%	PGK1/RANBP2/GBE1/GAPDH/ENO1/PPP1CB/PDGFB/GPI/ALDOA/CHST15/INSR/PLEK/B4GALT1/IRS2/PTK2B/GPD2
GO_NEGATIVE_REGULATION_OF_REACTIVE_OXYGEN_SPECIES_METABOLIC_PROCESS	14	0.761926	1.85745	0.00291165	0.0327398	0.0263678	38	tags=21%, list=1%, signal=21%	HIF1A/HSPD1/HK2
GO_ALPHA_BETA_T_CELL_DIFFERENTIATION	39	0.61054	1.85607	0.00126522	0.0188256	0.0151616	308	tags=26%, list=7%, signal=24%	CD83/GPR183/PRDM1/MALT1/RIPK2/NFKBID/ZBTB16/BCL6/FOXP1/STAT3
GO_MONOSACCHARIDE_BINDING	18	0.722624	1.8549	0.00246656	0.0288335	0.0232217	295	tags=39%, list=7%, signal=36%	SLC2A3/P4HA1/HK2/GPI/SLC2A5/ALDOA/EGLN1
GO_TRANSFORMING_GROWTH_FACTOR_BETA_PRODUCTION	11	0.806432	1.85461	0.00234109	0.0279197	0.0224858	28	tags=18%, list=1%, signal=18%	HIF1A/HSP90AB1
[truncated: 2,181 more rows]

## Sheet: AD_vs_Ctrl_DEGs
Significant DEGs identified using a pseudobulk approach with a regression model including age and APOE4 allele status as interaction terms with Study Designation. + logFoldChange (lFC) is higher in AD, -lFC is higher in controls
[truncated: 944 more rows]
