# Supplementary material for: Human microglia show unique transcriptional changes in Alzheimer’s disease
Source: Nat Aging. 2023 May 29;3(7):894–907. doi: 10.1038/s43587-023-00424-y (PMC10353942; doi:10.1038/s43587-023-00424-y)
Supplement: Supplementary file 4 — Supplemental data for the 13-sample APOE ε3/ε3 dataset, including DEGs compared to all other clusters and compared to the HM cluster, pathways for each cluster identified by GSEA, percentage of overlap of DEGs with the 22-sample Mixed APOE genotype dataset clusters and pseudobulk results comparing AD to control cases within each cluster. [file 43587_2023_424_MOESM4_ESM.xlsx]

## Sheet: UMAP
Supplemental Data from 13 individuals, APOE e3/e3 genotype dataset

## Sheet: DEGs_cluster_to_all
Significant (adjp<0.05, abs(lFC) > 0.22) DEGs when comparing each cluster to all other microglia nuclei
p_val	avg_logFC	pct.1	pct.2	p_val_adj	cluster	gene
0	0.369077	0.775	0.541	0	1	ST6GALNAC3
0	0.365886	0.845	0.614	0	1	NAV3
0	0.350415	0.633	0.388	0	1	RP11-707A18.1
0	0.324377	0.701	0.445	0	1	P2RY12
0	0.322465	0.833	0.651	0	1	OXR1
0	0.303045	0.382	0.201	0	1	RP11-480C22.1
0	0.28493	0.699	0.484	0	1	PRKCA
0	0.277781	0.446	0.264	0	1	CACNB4
0	0.265341	0.73	0.504	0	1	FOXP2
0	0.261443	0.96	0.806	0	1	ITPR2
0	0.260301	0.543	0.332	0	1	TMEM156
0	0.259154	0.793	0.564	0	1	ABCC4
0	0.25854	0.937	0.785	0	1	ST6GAL1
0	0.252074	0.43	0.259	0	1	KCNIP1
0	0.249893	0.467	0.27	0	1	CX3CR1
0	0.249449	0.544	0.36	0	1	MIR646HG
0	0.246056	0.412	0.233	0	1	TANC1
0	0.243581	0.72	0.523	0	1	SYNDIG1
0	0.242837	0.858	0.664	0	1	JAZF1
0	0.23867	0.694	0.462	0	1	SPRED1
0	0.238293	0.983	0.89	0	1	FRMD4A
0	0.236893	0.94	0.785	0	1	MEF2C
0	0.235641	0.93	0.767	0	1	APBB1IP
0	0.232953	0.979	0.879	0	1	MEF2A
0	0.231089	0.936	0.777	0	1	EPB41L2
0	0.22965	0.365	0.213	0	1	FAM177B
0	0.229474	0.864	0.659	0	1	ATP8B4
0	0.229016	0.566	0.362	0	1	TLN2
0	0.22841	0.914	0.716	0	1	SRGAP2B
0	0.228034	0.397	0.253	0	1	TMEM163
0	0.227931	0.612	0.404	0	1	TIAM1
0	0.226823	0.816	0.632	0	1	HDAC9
0	0.22525	0.603	0.401	0	1	USP53
0	0.222995	0.967	0.84	0	1	FOXN3
0	0.222113	0.929	0.777	0	1	ANKRD44
0	0.220033	0.356	0.214	0	1	ZEB1
0	0.220012	0.62	0.435	0	1	RASSF8
0	-0.222047	0.6	0.529	0	1	SAT1
0	-0.223078	0.359	0.288	0	1	HNRNPDL
0	-0.227365	0.3	0.248	0	1	GBE1
0	-0.230672	0.355	0.26	0	1	LENG8
0	-0.236768	0.444	0.403	0	1	SIK3
0	-0.244301	0.254	0.219	0	1	BCAT1
0	-0.253404	0.473	0.416	0	1	B2M
0	-0.253451	0.289	0.275	0	1	GPX1
0	-0.255751	0.257	0.248	0	1	TYROBP
0	-0.25815	0.509	0.438	0	1	HIF1A
0	-0.260929	0.286	0.252	0	1	RNF144B
0	-0.261694	0.345	0.267	0	1	SNRNP70
0	-0.271928	0.315	0.277	0	1	UGCG
0	-0.273404	0.603	0.497	0	1	ELL2
0	-0.279335	0.317	0.278	0	1	CLK1
0	-0.286129	0.293	0.255	0	1	STAB1
0	-0.296893	0.286	0.258	0	1	CH507-528H12.1
0	-0.317422	0.443	0.405	0	1	APOE
0	-0.326605	0.539	0.487	0	1	CH507-513H4.1
0	-0.336567	0.322	0.301	0	1	MYO1E
0	-0.359705	0.28	0.285	0	1	PTGES3
0	-0.375141	0.299	0.287	0	1	GNA13
0	-0.376811	0.29	0.312	0	1	RPS19
0	-0.40609	0.36	0.375	0	1	ACSL1
0	-0.409327	0.27	0.302	0	1	HSPA1B
0	-0.446834	0.471	0.454	0	1	P4HA1
0	-0.534951	0.517	0.5	0	1	TMSB4X
0	-0.537358	0.221	0.269	0	1	UBC
0	-0.539887	0.266	0.321	0	1	RPL13
0	-0.553615	0.324	0.383	0	1	HSPA1A
0	-0.553956	0.21	0.265	0	1	RPL10
0	-0.627611	0.186	0.267	0	1	RPL28
0	-0.718996	0.206	0.284	0	1	RPLP1
0	-0.773958	0.2	0.283	0	1	TPT1
0	-0.792208	0.193	0.266	0	1	TMSB10
0	-0.913029	0.206	0.304	0	1	HSP90AA1
0	-1.26091	0.434	0.519	0	1	FTL
0	-1.45909	0.246	0.32	0	1	FTH1
2.89024613918501e-311	-0.241623	0.271	0.253	8.87479e-307	1	TXNIP
1.35463e-283	-0.29298	0.261	0.262	4.15953e-279	1	STARD13
1.60949e-251	-0.233251	0.383	0.357	4.94209e-247	1	SRGN
3.82356e-217	0.230914	0.276	0.182	1.17406e-212	1	CCDC26
1.8245e-174	0.327827	0.435	0.332	5.60232e-170	1	GRID2
0	1.7741	0.597	0.042	0	10	EZH2
0	1.69436	0.549	0.018	0	10	BRIP1
0	1.52161	0.459	0.01	0	10	DIAPH3
0	1.50572	0.534	0.042	0	10	ATAD2
0	1.29265	0.56	0.052	0	10	HELLS
0	1.23712	0.476	0.029	0	10	FANCI
0	1.2345	0.422	0.008	0	10	POLQ
0	1.1727	0.458	0.032	0	10	NCAPG2
0	1.1334	0.393	0.006	0	10	MELK
0	1.12708	0.459	0.016	0	10	CENPK
0	1.07984	0.385	0.007	0	10	DTL
0	0.872402	0.28	0.003	0	10	BUB1B
0	0.74312	0.265	0.002	0	10	NCAPG
2.14631503800708e-318	1.45096	0.49	0.051	6.59047495570455e-314	10	ARHGAP11B
1.0264e-306	1.39668	0.711	0.164	3.15166e-302	10	CENPP
7.39658e-297	0.977055	0.313	0.01	2.27119e-292	10	CASC5
1.50742e-296	0.777978	0.285	0.006	4.62869e-292	10	CENPU
9.24731e-296	1.24823	0.543	0.068	2.83948e-291	10	RFC3
9.87424e-295	0.795439	0.277	0.006	3.03198e-290	10	KIF11
5.92372e-287	0.788382	0.29	0.008	1.81894e-282	10	CLSPN
8.19714e-287	0.826879	0.348	0.017	2.51701e-282	10	WDR76
5.22112e-286	0.901074	0.377	0.022	1.6032e-281	10	FANCA
5.82463e-281	1.26608	0.498	0.059	1.78851e-276	10	LINC01572
5.89802e-278	1.18782	0.619	0.113	1.81105e-273	10	MMS22L
7.71936e-278	1.15518	0.463	0.046	2.37031e-273	10	RP1-167A14.2
1.1761e-276	0.947578	0.48	0.053	3.61132e-272	10	KNTC1
3.56266e-266	0.951863	0.414	0.035	1.09395e-261	10	BRCA1
2.53962e-262	1.2318	0.633	0.135	7.79817e-258	10	WHSC1
3.67973e-262	1.13757	0.458	0.049	1.1299e-257	10	SMC4
9.75968e-257	0.778363	0.309	0.014	2.99681e-252	10	UHRF1
1.99515e-244	0.798735	0.298	0.014	6.1263e-240	10	CENPI
7.31851e-244	0.895073	0.422	0.044	2.24722e-239	10	ATAD5
1.47915e-240	0.682251	0.287	0.014	4.54189e-236	10	GINS1
6.94136e-240	0.760767	0.344	0.025	2.13141e-235	10	WDHD1
2.82268e-238	0.829454	0.359	0.029	8.66733e-234	10	BRCA2
2.23009e-233	0.95486	0.48	0.068	6.84772e-229	10	RBL1
3.64092e-232	0.834637	0.359	0.03	1.11798e-227	10	LMNB1
5.81333e-230	0.723581	0.329	0.024	1.78504e-225	10	MCM8
4.81331e-225	0.722766	0.251	0.009	1.47798e-220	10	SLFN13
1.57864e-223	0.734964	0.292	0.017	4.84736e-219	10	ZNF367
3.62915e-223	0.997814	0.472	0.069	1.11437e-218	10	BARD1
7.08711e-220	0.668086	0.251	0.01	2.17617e-215	10	STIL
3.11405e-215	0.663122	0.264	0.013	9.56199e-211	10	BLM
1.2031e-213	0.831973	0.364	0.036	3.69423e-209	10	ZGRF1
4.19187e-210	0.957083	0.29	0.018	1.28716e-205	10	CIT
2.23271e-199	0.658559	0.26	0.014	6.85575e-195	10	KIAA1524
3.94847e-198	0.738698	0.337	0.034	1.21242e-193	10	POLE2
2.40792e-193	1.0144	0.587	0.15	7.39375e-189	10	POLA1
7.53879e-193	0.687998	0.257	0.016	2.31486e-188	10	TACC3
6.14223e-187	0.915374	0.756	0.295	1.88603e-182	10	PRIM2
1.63507e-176	0.831434	0.475	0.097	5.02064e-172	10	FANCC
8.05894e-176	0.642271	0.317	0.037	2.47458e-171	10	LIG1
8.10876e-174	0.626962	0.26	0.019	2.48988e-169	10	SHCBP1
5.01128e-173	0.80738	0.393	0.062	1.53876e-168	10	CEP152
3.56549e-171	0.912704	0.504	0.114	1.09482e-166	10	CCDC18
1.23272e-168	0.591152	0.29	0.032	3.7852e-164	10	FANCD2
4.99912e-168	0.562848	0.26	0.023	1.53503e-163	10	GEN1
3.71307e-160	0.659697	0.401	0.08	1.14014e-155	10	NUP210
1.12984e-159	0.648463	0.253	0.021	3.4693e-155	10	AP001347.6
2.57707e-157	0.723778	0.359	0.057	7.91316e-153	10	NCAPD3
3.55845e-155	0.752296	0.606	0.192	1.09266e-150	10	CEP128
2.57314e-153	1.16281	0.272	0.029	7.90109e-149	10	APOLD1
1.68609e-152	0.661984	0.371	0.069	5.1773e-148	10	VRK1
2.75819e-152	0.58946	0.272	0.031	8.46931e-148	10	MCM3
5.3496e-152	0.589089	0.253	0.024	1.64265e-147	10	RRM1
2.77321e-146	0.540142	0.287	0.041	8.51541e-142	10	DDX11
3.03603e-143	0.665603	0.426	0.1	9.32245e-139	10	RFWD3
2.12347e-141	0.628222	0.358	0.068	6.52033e-137	10	DNMT1
2.076e-140	0.54699	0.324	0.06	6.37458e-136	10	POLA2
7.47413e-140	0.673302	0.315	0.051	2.29501e-135	10	GPR137C
2.37787e-137	0.622985	0.355	0.07	7.3015e-133	10	KIF20B
3.65067e-136	0.582431	0.276	0.038	1.12097e-131	10	POLE
7.19435e-136	0.620478	0.273	0.036	2.2091e-131	10	NCAPD2
3.20038e-135	0.64649	0.37	0.075	9.8271e-131	10	FANCL
1.31845e-131	0.584442	0.338	0.066	4.04842e-127	10	OXCT1
9.70109e-131	0.635351	0.291	0.045	2.97882e-126	10	RAD18
4.72277e-130	0.599596	0.399	0.097	1.45017e-125	10	TOPBP1
2.27901e-129	0.53094	0.611	0.239	6.99793e-125	10	CERS6
9.34233e-128	0.666398	0.428	0.109	2.86866e-123	10	NASP
2.15716e-123	0.649624	0.446	0.123	6.62376e-119	10	CCDC14
1.41596e-121	0.529223	0.32	0.069	4.34785e-117	10	LIN54
1.78563e-117	0.80808	0.55	0.193	5.48295e-113	10	SCMH1
3.93726e-115	0.422245	0.262	0.05	1.20897e-110	10	MCM5
8.30063e-114	0.597486	0.392	0.102	2.54879e-109	10	FAM111A
4.12317e-111	0.520677	0.48	0.167	1.26606e-106	10	DEK
5.12114e-111	0.404354	0.27	0.059	1.5725e-106	10	POLD3
3.09865e-110	0.655171	0.656	0.285	9.51471e-106	10	PBX3
1.48466e-108	0.550874	0.476	0.166	4.55879e-104	10	DNAJC1
3.93346e-107	0.554278	0.384	0.107	1.20781e-102	10	TMPO
2.33498e-106	0.51794	0.308	0.071	7.1698e-102	10	EFCAB11
9.22595e-106	0.559141	0.504	0.184	2.83292e-101	10	ST3GAL3
1.03738e-105	0.43416	0.251	0.049	3.18539e-101	10	MSH2
1.14097e-105	0.413513	0.312	0.083	3.50348e-101	10	CBX5
3.9557e-105	0.536858	0.444	0.15	1.21464e-100	10	MAST2
1.06997e-104	0.445042	0.324	0.086	3.28545e-100	10	CASP8AP2
2.34824e-104	0.579945	0.417	0.126	7.21051e-100	10	MPHOSPH9
2.80572e-103	0.484109	0.364	0.11	8.61523e-99	10	ITGB3BP
3.02881e-102	0.370013	0.276	0.068	9.30025e-98	10	DNAJC9
3.55135e-102	0.455573	0.359	0.106	1.09048e-97	10	LIN52
4.71713e-102	0.529308	0.277	0.059	1.44844e-97	10	PKP4
4.21347e-101	0.437637	0.268	0.057	1.29379e-96	10	NEMP1
4.36738e-101	0.499468	0.432	0.146	1.34105e-96	10	ANKRD36
1.11584e-100	0.436079	0.289	0.069	3.4263e-96	10	CEP295
1.53065e-100	0.584918	0.439	0.146	4.70002e-96	10	FARP1
5.43995e-100	0.601264	0.594	0.25	1.67039e-95	10	CEP192
6.91389e-100	0.373432	0.254	0.059	2.12298e-95	10	SLC25A40
1.36204e-99	0.606904	0.803	0.464	4.1823e-95	10	FAF1
1.4035e-99	0.397358	0.302	0.083	4.3096e-95	10	ZNF43
5.2139e-99	0.450766	0.279	0.066	1.60098e-94	10	AC013461.1
1.44543e-98	0.419173	0.433	0.161	4.43832e-94	10	SIMC1
2.21592e-98	0.443472	0.343	0.103	6.80421e-94	10	GMPS
1.44706e-97	0.417738	0.426	0.156	4.44336e-93	10	USP37
1.57111e-96	0.41639	0.257	0.058	4.82424e-92	10	SAE1
2.70975e-96	0.550364	0.593	0.256	8.32055e-92	10	PRKDC
1.03392e-95	0.501412	0.538	0.222	3.17475e-91	10	CNTLN
1.38184e-95	0.417725	0.403	0.143	4.24309e-91	10	IPO9
4.9846e-95	0.495381	0.331	0.091	1.53057e-90	10	ANKRD36C
3.02514e-94	0.453298	0.416	0.147	9.289e-90	10	NFATC2IP
3.35388e-93	0.320191	0.289	0.088	1.02984e-88	10	CSE1L
8.23215e-93	0.452188	0.643	0.313	2.52776e-88	10	SCAPER
1.779e-92	0.311843	0.487	0.217	5.4626e-88	10	NAP1L4
2.37597e-92	0.414942	0.41	0.152	7.29564e-88	10	DERA
5.56511e-92	0.466991	0.621	0.294	1.70882e-87	10	SPATA5
5.95666e-92	0.398378	0.256	0.061	1.82905e-87	10	INTS7
7.64751e-92	0.405793	0.421	0.158	2.34824e-87	10	TTLL5
1.22068e-91	0.536007	0.357	0.107	3.74822e-87	10	AGAP1
1.49141e-91	0.332128	0.293	0.09	4.57952e-87	10	ZNF90
2.06543e-91	0.543427	0.435	0.152	6.3421e-87	10	CDK5RAP2
4.30206e-91	0.430668	0.278	0.069	1.32099e-86	10	TTF2
2.73106e-90	0.397222	0.384	0.139	8.38599e-86	10	UBAP2
3.35006e-90	0.424524	0.503	0.211	1.02867e-85	10	CTDSPL2
8.17161e-90	0.376898	0.297	0.086	2.50918e-85	10	CHEK2
4.23558e-89	0.359795	0.395	0.152	1.30058e-84	10	BAZ1B
5.55931e-89	0.362284	0.276	0.078	1.70704e-84	10	SMC6
2.10803e-88	0.352666	0.473	0.204	6.4729e-84	10	KIF2A
2.24981e-88	0.416877	0.265	0.067	6.90826e-84	10	NDC1
5.29071e-88	0.389475	0.33	0.106	1.62456e-83	10	CEP57
2.37453e-87	0.355501	0.264	0.071	7.29124e-83	10	IDH2
4.37307e-87	0.445956	0.622	0.302	1.3428e-82	10	SUZ12
5.28807e-87	0.43359	0.451	0.179	1.62375e-82	10	RIF1
1.34841e-86	-0.536411	0.739	0.804	4.14042e-82	10	HS3ST4
1.56134e-85	0.34922	0.421	0.175	4.79426e-81	10	ZNF718
2.45452e-85	0.341021	0.367	0.139	7.53686e-81	10	RDX
8.86879e-85	0.36297	0.267	0.075	2.72325e-80	10	SUPT16H
1.10198e-84	0.415546	0.45	0.182	3.38374e-80	10	NUCKS1
2.3031e-84	0.325209	0.272	0.083	7.0719e-80	10	BRI3BP
3.7039e-84	0.285348	0.337	0.129	1.13732e-79	10	NUP58
6.83694e-84	0.327474	0.271	0.082	2.09935e-79	10	SMC1A
1.6679e-83	0.33835	0.447	0.195	5.12144e-79	10	MSH3
2.76809e-83	0.354498	0.521	0.243	8.4997e-79	10	MFSD14C
3.93001e-83	0.404845	0.511	0.23	1.20675e-78	10	PHACTR2
6.48324e-83	0.38681	0.629	0.323	1.99074e-78	10	SMCHD1
2.95473e-82	0.236088	0.271	0.095	9.07278e-78	10	ARL6IP6
9.92829e-82	0.30694	0.26	0.078	3.04858e-77	10	HAT1
1.61751e-81	0.437043	0.633	0.32	4.96674e-77	10	PDS5B
2.34873e-81	0.413028	0.28	0.077	7.212e-77	10	ENOSF1
4.7442e-81	0.438934	0.437	0.173	1.45675e-76	10	TUBGCP3
2.45069e-80	0.281717	0.45	0.208	7.52508e-76	10	NAP1L1
3.59421e-79	0.321772	0.307	0.106	1.10364e-74	10	RFC1
5.2067e-79	0.231503	0.494	0.255	1.59877e-74	10	RNGTT
1.76454e-78	0.313673	0.299	0.102	5.41819e-74	10	NUP107
2.91502e-78	0.425544	0.357	0.128	8.95087e-74	10	RHEB
3.70702e-78	0.393523	0.377	0.143	1.13828e-73	10	SRSF10
4.47414e-78	0.38615	0.469	0.207	1.37383e-73	10	PHTF2
4.79552e-78	0.434912	0.685	0.374	1.47251e-73	10	RTTN
6.00179e-78	0.297949	0.546	0.276	1.84291e-73	10	EXOC6
7.64863e-78	0.304688	0.289	0.1	2.34859e-73	10	RNF168
1.33134e-77	0.410765	0.395	0.152	4.08802e-73	10	ZNF83
2.11616e-77	0.37736	0.425	0.179	6.49789e-73	10	NDUFAF6
2.5976e-77	0.2666	0.502	0.253	7.97619e-73	10	E2F3
4.63972e-77	0.348549	0.287	0.093	1.42467e-72	10	GSTCD
5.57742e-77	0.40172	0.48	0.214	1.7126e-72	10	CCDC26
8.93484e-77	0.445426	0.292	0.085	2.74353e-72	10	MYO19
1.38114e-76	0.269968	0.291	0.106	4.24092e-72	10	NUP205
1.83579e-76	0.515989	0.431	0.169	5.63698e-72	10	HAMP
3.51382e-76	0.251061	0.44	0.212	1.07895e-71	10	CNOT1
6.94236e-76	0.391866	0.645	0.348	2.13172e-71	10	MIS18BP1
7.53041e-76	0.364493	0.424	0.179	2.31229e-71	10	DDB2
1.28151e-75	0.356724	0.336	0.126	3.935e-71	10	LMO7
1.48893e-75	0.397937	0.396	0.159	4.5719e-71	10	EAF2
1.72757e-75	0.226833	0.331	0.141	5.30469e-71	10	TMEM245
8.30966e-75	0.468757	0.47	0.201	2.55156e-70	10	ERC2
1.00924e-74	0.279705	0.359	0.15	3.09897e-70	10	RPS6KA5
1.05148e-74	0.340414	0.256	0.077	3.22866e-70	10	MGME1
1.06357e-74	0.479665	0.549	0.262	3.26578e-70	10	SCLT1
2.05962e-74	0.330436	0.267	0.083	6.32428e-70	10	FGFR1OP
3.46678e-74	0.357225	0.306	0.104	1.06451e-69	10	C1orf112
1.20896e-73	0.250893	0.311	0.127	3.71224e-69	10	TPR
1.29795e-73	0.453171	0.301	0.092	3.98548e-69	10	AHI1
1.8292e-73	0.527896	0.627	0.321	5.61674e-69	10	FUS
4.03001e-73	0.292661	0.531	0.276	1.23745e-68	10	UGGT2
1.7356e-72	0.234473	0.337	0.147	5.32932e-68	10	NUP160
7.14558e-72	0.374399	0.584	0.304	2.19412e-67	10	CNTRL
1.44134e-71	0.633279	0.277	0.073	4.42578e-67	10	NLGN4Y
2.24689e-71	0.323241	0.265	0.086	6.89931e-67	10	DIAPH1
2.3348e-71	0.321043	0.253	0.08	7.16924e-67	10	KLHL22
5.82122e-71	0.380199	0.699	0.401	1.78746e-66	10	ELF2
6.12278e-71	0.254405	0.257	0.091	1.88006e-66	10	TADA2A
7.82844e-71	0.374782	0.33	0.121	2.4038e-66	10	CENPC
1.68276e-70	0.32354	0.463	0.222	5.16707e-66	10	SRSF4
2.04999e-70	0.221381	0.513	0.282	6.29469e-66	10	PTBP2
2.96917e-70	-0.244028	0.744	0.649	9.11712e-66	10	CSF1R
3.0683e-70	0.244485	0.358	0.161	9.42151e-66	10	ELOVL5
1.13646e-69	0.301897	0.313	0.12	3.4896e-65	10	MRE11A
1.23624e-69	0.390899	0.439	0.2	3.79599e-65	10	TNFAIP8
1.39013e-69	0.470234	0.878	0.631	4.26854e-65	10	DLEU2
3.34268e-69	0.479525	0.37	0.138	1.0264e-64	10	CKAP5
2.51511e-68	0.227148	0.717	0.45	7.7229e-64	10	PHIP
3.54084e-68	0.325812	0.502	0.249	1.08725e-63	10	PAK1
4.39076e-68	0.333862	0.727	0.438	1.34823e-63	10	UTRN
6.37541e-68	0.293855	0.65	0.374	1.95763e-63	10	XPO1
1.16628e-67	0.337858	0.282	0.096	3.58119e-63	10	SLC20A1
1.27701e-67	0.240835	0.604	0.352	3.92119e-63	10	RSRC1
1.29007e-67	0.276247	0.258	0.093	3.96128e-63	10	HPRT1
2.20216e-67	0.390689	0.451	0.203	6.76196e-63	10	SREBF2
3.46931e-67	-0.268225	0.667	0.592	1.06529e-62	10	NUMB
6.394e-67	0.262094	0.384	0.177	1.96334e-62	10	S100PBP
1.79477e-66	0.239218	0.406	0.2	5.51103e-62	10	RNASEH2B
1.99865e-66	0.265562	0.504	0.266	6.13705e-62	10	ATG10
2.36675e-66	0.333825	0.438	0.206	7.26735e-62	10	KPNB1
3.92159e-66	0.277531	0.255	0.089	1.20416e-61	10	PSIP1
4.80476e-66	0.290321	0.358	0.157	1.47535e-61	10	MAGI3
6.03311e-66	0.261478	0.51	0.268	1.85253e-61	10	FAM129A
2.40738e-65	0.440123	0.835	0.565	7.39211e-61	10	RAD51B
3.261e-65	0.303731	0.553	0.296	1.00132e-60	10	TANC1
5.13982e-65	0.273104	0.268	0.1	1.57823e-60	10	SPATS2
1.38561e-64	0.292381	0.397	0.184	4.25465e-60	10	SLF2
1.98209e-64	0.292559	0.313	0.126	6.0862e-60	10	C15orf41
2.59551e-64	0.255303	0.357	0.163	7.96976e-60	10	EIF2AK2
4.00038e-64	0.493779	0.794	0.517	1.22836e-59	10	WWOX
1.15302e-63	0.255094	0.338	0.148	3.54045e-59	10	DDX46
1.46121e-63	0.269942	0.462	0.235	4.48678e-59	10	CMSS1
2.33252e-63	-0.265112	0.605	0.533	7.16222e-59	10	RIN3
3.6724e-63	0.341363	0.781	0.502	1.12765e-58	10	SPIDR
5.09912e-63	-0.220397	0.877	0.776	1.56574e-58	10	TBXAS1
1.25743e-62	0.306841	0.273	0.101	3.86106e-58	10	SFMBT1
2.11556e-62	0.251533	0.307	0.129	6.49602e-58	10	SLC16A1-AS1
2.76503e-62	0.228789	0.286	0.123	8.49031e-58	10	MFSD14B
4.01653e-62	0.22114	0.409	0.209	1.23332e-57	10	REV1
5.82494e-62	0.355686	0.36	0.15	1.7886e-57	10	PARD3B
2.04835e-61	0.24838	0.615	0.364	6.28965e-57	10	H2AFY
2.44698e-61	0.410586	0.429	0.195	7.5137e-57	10	MAGI1
3.43437e-61	0.314405	0.701	0.427	1.05456e-56	10	TRAPPC9
4.94638e-61	0.232194	0.313	0.14	1.51884e-56	10	PVT1
6.60389e-61	0.253195	0.291	0.12	2.02779e-56	10	ALMS1
6.67526e-61	0.255281	0.371	0.174	2.04971e-56	10	FUT8
1.30133e-60	0.255917	0.38	0.182	3.99587e-56	10	KLF12
2.02323e-60	0.350529	0.452	0.219	6.21252e-56	10	BICD1
2.81146e-60	0.242091	0.722	0.462	8.63288e-56	10	NSMCE2
3.16082e-60	0.259485	0.39	0.182	9.70561e-56	10	SUGP2
5.78658e-60	0.225308	0.271	0.116	1.77683e-55	10	MCU
6.34142e-60	0.257699	0.261	0.1	1.9472e-55	10	NOD1
9.69798e-60	0.352498	0.315	0.123	2.97786e-55	10	ARHGAP20
1.43129e-59	-0.26741	0.496	0.424	4.39491e-55	10	SIPA1L2
1.57863e-59	0.227795	0.526	0.298	4.84735e-55	10	UBE2D2
3.12332e-59	0.288961	0.419	0.208	9.59046e-55	10	RALY
3.55189e-59	0.24441	0.324	0.146	1.09064e-54	10	WRN
5.60701e-59	0.392028	0.877	0.644	1.72169e-54	10	STAG1
7.32672e-59	0.413989	0.555	0.293	2.24974e-54	10	CACNA1D
1.00709e-58	0.224365	0.277	0.121	3.09236e-54	10	TRIM24
1.73383e-58	0.229275	0.277	0.116	5.3239e-54	10	DEPDC5
1.73558e-58	0.230593	0.422	0.22	5.32926e-54	10	KIAA1328
2.48064e-58	-0.227281	0.487	0.412	7.61705e-54	10	GLS
4.09824e-58	0.289989	0.473	0.248	1.2584e-53	10	CBFB
6.05831e-58	0.299094	0.798	0.535	1.86027e-53	10	RB1
7.90452e-58	-0.413628	0.549	0.548	2.42716e-53	10	ITM2B
1.06e-57	0.308189	0.578	0.329	3.25484e-53	10	LCORL
1.39621e-57	-0.223817	0.411	0.294	4.2872e-53	10	SNRNP70
1.44495e-57	-0.307305	0.51	0.472	4.43687e-53	10	RNF13
1.65168e-57	0.282738	0.265	0.103	5.07163e-53	10	C1QTNF3-AMACR
2.46182e-57	0.237414	0.262	0.106	7.55925e-53	10	SIN3A
3.68653e-57	0.224142	0.292	0.129	1.13199e-52	10	RBBP4
3.85547e-57	0.287594	0.564	0.321	1.18386e-52	10	XRCC5
8.40957e-57	-0.617636	0.435	0.546	2.58224e-52	10	LINC-PINT
8.805e-57	0.427246	0.817	0.561	2.70366e-52	10	PRKCA
2.46075e-56	0.345087	0.813	0.554	7.55597e-52	10	SDK1
6.41627e-56	0.258849	0.262	0.105	1.97018e-51	10	RAD21
7.69755e-56	0.308694	0.283	0.111	2.36361e-51	10	TFDP2
9.19446e-56	0.26016	0.723	0.472	2.82325e-51	10	WDFY2
2.60094e-55	-0.392735	0.9	0.869	7.98644e-51	10	SLC1A3
2.8979e-55	-0.223908	0.432	0.336	8.8983e-51	10	MAN1A1
3.07372e-55	0.222239	0.289	0.125	9.43816e-51	10	MKL2
5.54962e-55	-0.227244	0.62	0.541	1.70407e-50	10	ARHGAP12
5.77612e-55	-0.312133	0.384	0.289	1.77362e-50	10	HSPA1B
6.28805e-55	0.299884	0.316	0.138	1.93081e-50	10	HLCS
6.59828e-55	0.274062	0.263	0.104	2.02607e-50	10	RPA1
7.39659e-55	-0.271004	0.775	0.686	2.2712e-50	10	CD74
1.39909e-54	0.369214	0.254	0.087	4.29603e-50	10	DOCK3
3.07174e-54	0.270279	0.341	0.155	9.43208e-50	10	PSD3
3.35169e-54	-0.282474	0.753	0.718	1.02917e-49	10	FTX
4.51693e-54	0.259183	0.364	0.175	1.38697e-49	10	LARGE
6.27437e-54	0.249458	0.345	0.167	1.92661e-49	10	NNT
3.70538e-53	-0.287887	0.685	0.598	1.13777e-48	10	RAPGEF1
6.66832e-53	-0.275299	0.496	0.424	2.04757e-48	10	PRKAG2
7.43816e-53	-0.255519	0.476	0.434	2.28396e-48	10	KIAA1033
1.10721e-52	0.240587	0.452	0.25	3.3998e-48	10	PHACTR4
7.21883e-52	0.312048	0.277	0.112	2.21662e-47	10	PCBD2
9.72484e-52	-0.284045	0.735	0.688	2.98611e-47	10	SLCO2B1
1.79089e-51	-0.308465	0.348	0.321	5.49911e-47	10	C1orf132
1.79902e-51	-0.265273	0.372	0.328	5.52409e-47	10	LRP1
2.20888e-51	-0.338854	0.48	0.36	6.7826e-47	10	HSPA1A
2.76316e-51	0.254247	0.679	0.438	8.48457e-47	10	CCDC88A
1.28472e-50	0.222715	0.45	0.251	3.94487e-46	10	SMC5
1.35273e-50	-0.314124	0.486	0.467	4.15371e-46	10	PIK3R5
1.44631e-50	0.245801	0.582	0.353	4.44104e-46	10	TAF15
2.69756e-50	-0.260675	0.703	0.635	8.28314e-46	10	RBM47
3.20767e-50	0.231516	0.508	0.298	9.84947e-46	10	CDC27
4.69763e-50	-0.422122	0.388	0.401	1.44245e-45	10	ITGAX
7.08701e-50	-0.279979	0.418	0.367	2.17614e-45	10	ADGRG1
8.71832e-50	0.23787	0.392	0.207	2.67705e-45	10	SLX4IP
1.33219e-49	0.259516	0.297	0.133	4.09064e-45	10	USP12
1.34341e-49	-0.25635	0.393	0.294	4.12507e-45	10	LENG8
1.56718e-49	-0.315515	0.479	0.452	4.81218e-45	10	HCLS1
1.88007e-49	-0.264597	0.594	0.534	5.77295e-45	10	PELI1
2.04703e-49	0.256094	0.6	0.373	6.28562e-45	10	CDK19
8.46244e-49	-0.483134	0.455	0.499	2.59848e-44	10	MERTK
1.13164e-48	0.248449	0.527	0.313	3.47481e-44	10	GTDC1
1.74467e-48	-0.339241	0.689	0.665	5.35718e-44	10	SMAP2
3.32116e-48	0.241665	0.336	0.165	1.0198e-43	10	DPH6
3.96982e-48	-0.313706	0.711	0.656	1.21897e-43	10	CSGALNACT1
5.21959e-48	-0.288665	0.509	0.476	1.60273e-43	10	RAB1A
1.64519e-47	-0.29338	0.432	0.384	5.05172e-43	10	HLA-DRA
2.03512e-47	-0.270985	0.55	0.508	6.24905e-43	10	MKNK1
2.16727e-47	-0.223628	0.555	0.488	6.65483e-43	10	MANBA
2.88354e-47	-0.290456	0.965	0.937	8.8542e-43	10	NEAT1
8.431e-47	0.244803	0.72	0.483	2.58882e-42	10	HNRNPH1
8.85564e-47	-0.411369	0.433	0.445	2.71921e-42	10	MIR99AHG
1.9792e-46	0.237205	0.518	0.304	6.07734e-42	10	TMEM163
2.07079e-46	0.23426	0.623	0.399	6.35855e-42	10	BCL2
3.9618e-46	-0.241122	0.629	0.574	1.21651e-41	10	MKLN1
4.09111e-46	0.26446	0.995	0.941	1.25622e-41	10	C10orf11
1.75938e-45	0.23768	0.297	0.144	5.40234e-41	10	VKORC1L1
3.14243e-45	-0.228318	0.53	0.467	9.64914e-41	10	NPL
6.32235e-45	-0.289591	0.441	0.405	1.94134e-40	10	CDK6
1.27741e-44	-0.339357	0.394	0.359	3.9224e-40	10	RSRP1
1.63217e-44	-0.224894	0.292	0.248	5.01176e-40	10	SARAF
2.05707e-44	-0.366127	0.49	0.504	6.31644e-40	10	NCOA3
3.10332e-44	-0.220339	0.557	0.496	9.52906e-40	10	EPS15
4.10497e-44	-0.241618	0.431	0.385	1.26047e-39	10	CFLAR
6.40573e-44	-0.236408	0.555	0.491	1.96694e-39	10	HERC4
7.42429e-44	-0.226619	0.343	0.286	2.2797e-39	10	CHST15
1.15444e-43	-0.250181	0.459	0.383	3.54484e-39	10	NCKAP5
2.72333e-43	-0.22901	0.502	0.434	8.36226e-39	10	SOCS6
4.84746e-43	-0.332643	0.488	0.466	1.48846e-38	10	MAF
3.33789e-42	-0.265459	0.41	0.362	1.02493e-37	10	CPEB4
6.16615e-42	-0.311871	0.341	0.321	1.89338e-37	10	ASAH1
6.65769e-42	-0.241831	0.452	0.393	2.04431e-37	10	REL
7.99815e-42	0.227429	0.852	0.642	2.45591e-37	10	JMJD1C
8.62537e-42	-0.370624	0.387	0.41	2.64851e-37	10	RYR1
8.84767e-42	-0.325672	0.373	0.357	2.71676e-37	10	ARRB2
1.32876e-41	-0.361976	0.488	0.507	4.0801e-37	10	PARK2
2.27295e-41	-0.2275	0.317	0.276	6.97931e-37	10	GLTSCR1L
3.51632e-41	0.471512	0.37	0.178	1.07972e-36	10	TUBA1B
3.98779e-41	-0.236839	0.394	0.308	1.22449e-36	10	MYO1E
5.43976e-41	-0.279682	0.526	0.463	1.67033e-36	10	MTSS1
7.98772e-41	-0.614499	0.282	0.412	2.45271e-36	10	CCND3
3.04434e-40	0.25085	0.752	0.531	9.34794e-36	10	CAMK1D
6.46007e-40	-0.254556	0.469	0.42	1.98363e-35	10	OGFRL1
7.57761e-40	-0.306571	0.319	0.289	2.32678e-35	10	CD81
8.66104e-40	-0.328977	0.342	0.339	2.65946e-35	10	SYT17
2.37308e-39	-0.25442	0.307	0.29	7.28677e-35	10	UBE2H
3.21663e-39	-0.244762	0.56	0.521	9.87699e-35	10	BHLHE41
9.88049e-39	-0.766455	0.243	0.337	3.0339e-34	10	HIST1H2AC
1.14375e-38	-0.257515	0.486	0.426	3.51201e-34	10	SLC11A1
6.22063e-38	-0.317705	0.268	0.256	1.91011e-33	10	IRS2
8.33018e-38	-0.347164	0.316	0.333	2.55787e-33	10	GSAP
1.92321e-37	0.243038	0.254	0.117	5.9054e-33	10	IGF1R
1.98629e-37	-0.260672	0.367	0.341	6.09911e-33	10	HLA-DRB1
5.83756e-37	-0.25892	0.322	0.285	1.79248e-32	10	MLXIPL
8.26584e-37	-0.27099	0.291	0.278	2.53811e-32	10	AXL
9.06837e-37	-0.232701	0.521	0.437	2.78453e-32	10	GLDN
1.02885e-36	-0.231238	0.275	0.248	3.1592e-32	10	ATP6V1B2
1.25145e-36	-0.402257	0.262	0.297	3.84271e-32	10	ATP6V0A1
2.10343e-36	-0.392005	0.608	0.635	6.45878e-32	10	KCNMA1
3.00726e-36	-0.235685	0.26	0.237	9.23409e-32	10	NUDT3
3.10547e-36	0.419797	0.323	0.156	9.53564e-32	10	PTMA
3.85601e-36	-0.230008	0.255	0.227	1.18403e-31	10	HLA-DPA1
5.65105e-36	-0.333592	0.315	0.34	1.73521e-31	10	FEZ2
1.55762e-35	-0.462436	0.326	0.267	4.78284e-31	10	HSP90AA1
1.71464e-35	-0.253963	0.317	0.306	5.26499e-31	10	RHOQ
1.71676e-35	-0.302728	0.3	0.289	5.27147e-31	10	ANAPC16
2.19593e-35	-0.408096	0.367	0.369	6.74282e-31	10	ACSL1
3.37574e-35	0.275985	0.36	0.2	1.03655e-30	10	NAV2
5.82056e-35	-0.283583	0.324	0.264	1.78726e-30	10	RNF144B
6.08556e-35	-0.308825	0.53	0.459	1.86863e-30	10	P4HA1
2.17594e-34	-0.228764	0.251	0.221	6.68146e-30	10	SPNS2
3.0108e-34	-0.226886	0.367	0.326	9.24496e-30	10	VASH1
6.50233e-34	-0.299881	0.268	0.261	1.9966e-29	10	NBEA
1.27759e-33	-0.22246	0.261	0.237	3.92298e-29	10	HIST2H2BF
1.67546e-33	-0.235639	0.285	0.251	5.14466e-29	10	TYROBP
1.9892e-33	-0.243183	0.26	0.234	6.10805e-29	10	PYGL
2.38174e-33	-0.342379	0.443	0.462	7.31336e-29	10	CHN2
3.18392e-33	-0.236693	0.334	0.291	9.77655e-29	10	UGCG
4.08769e-33	-0.363448	0.224	0.257	1.25517e-28	10	KDM4B
6.82689e-33	-0.311794	0.41	0.394	2.09626e-28	10	BIN1
1.31221e-32	-0.361419	0.234	0.257	4.02926e-28	10	ARAP1
1.84768e-32	-0.341475	0.326	0.291	5.67348e-28	10	GNA13
2.20492e-32	-0.414421	0.27	0.293	6.77042e-28	10	CLK1
4.98003e-32	-0.331347	0.562	0.503	1.52917e-27	10	FAM13A
7.45477e-32	-0.223807	0.3	0.271	2.28906e-27	10	CARD11
1.53579e-31	-0.379002	0.283	0.251	4.7158e-27	10	UBC
3.0224e-31	-0.381119	0.571	0.535	9.28058e-27	10	ELL2
7.74938e-31	-0.377114	0.324	0.355	2.37953e-26	10	MBNL2
1.62867e-30	-0.298119	0.279	0.255	5.001e-26	10	PDE4B
1.69552e-30	-0.322136	0.256	0.281	5.20626e-26	10	STK10
9.20927e-30	-0.22285	0.323	0.292	2.8278e-25	10	P2RX7
1.03893e-29	-0.316676	0.316	0.317	3.19014e-25	10	FCGR2A
1.55854e-29	-0.274303	0.342	0.297	4.78566e-25	10	CPM
1.89373e-29	-0.422144	0.335	0.374	5.81489e-25	10	DTNA
2.08431e-29	-0.240321	0.327	0.317	6.40008e-25	10	TLR1
5.57955e-29	-0.225869	0.34	0.313	1.71326e-24	10	MSI2
2.15038e-28	0.241701	0.253	0.128	6.60294e-24	10	ID2
4.24045e-28	-0.302692	0.277	0.276	1.30207e-23	10	FAM49A
1.18296e-27	-0.226359	0.35	0.33	3.63239e-23	10	CPVL
7.28608e-27	-0.305262	0.267	0.276	2.23726e-22	10	SNAP23
7.96812e-27	-0.347489	0.251	0.231	2.44669e-22	10	BCAT1
1.22874e-25	-0.270968	0.313	0.307	3.77296e-21	10	VSIG4
2.25468e-24	-0.411407	0.674	0.618	6.92323e-20	10	SPP1
2.54643e-24	-0.270049	0.249	0.252	7.81907e-20	10	FCGR3A
6.50343e-24	-0.368213	0.253	0.239	1.99694e-19	10	BNIP3L
3.86453e-21	-0.273266	0.343	0.339	1.18664e-16	10	CACNA1A
7.41896e-19	-0.360314	0.232	0.266	2.27807e-14	10	CEBPD
3.34827e-16	-0.322999	0.425	0.419	1.02812e-11	10	APOE
1.84376e-12	-0.254289	0.255	0.259	5.66145e-08	10	TXNIP
5.16991e-08	0.299411	0.334	0.255	0.00158747	10	RPLP1
2.01413e-229	1.54309	0.488	0.052	6.1846e-225	11	TNFAIP3
1.12395e-209	1.38109	0.679	0.22	3.4512e-205	11	NFKB1
7.87759e-208	1.59403	0.453	0.119	2.41889e-203	11	KB-1507C5.4
2.91175e-184	1.39236	0.728	0.261	8.94083e-180	11	RNF144B
1.59698e-155	1.17099	0.648	0.224	4.90367e-151	11	TRAF3
2.74994e-145	1.38953	0.503	0.161	8.44397e-141	11	PLEK
4.77971e-139	1.33273	0.538	0.151	1.46766e-134	11	NCF1
9.69392e-133	1.0168	0.299	0.027	2.97661e-128	11	GCH1
1.60547e-127	0.952107	0.314	0.032	4.92975e-123	11	RELB
3.81095e-126	1.13603	0.309	0.034	1.17019e-121	11	CLIC4
5.30214e-107	0.820251	0.846	0.622	1.62808e-102	11	LYN
5.00026e-97	1.09071	0.409	0.119	1.53538e-92	11	NFKBIZ
6.14297e-96	0.960401	0.415	0.103	1.88626e-91	11	EBI3
1.0087e-93	1.02316	0.532	0.193	3.09732e-89	11	SOD2
7.18999e-92	1.41189	0.425	0.111	2.20776e-87	11	CD83
8.46267e-92	0.88607	0.658	0.332	2.59855e-87	11	ARHGAP31
2.48972e-83	0.823998	0.688	0.429	7.64494e-79	11	PIK3AP1
2.86384e-82	0.894356	0.49	0.185	8.7937e-78	11	CD58
8.59225e-81	0.990372	0.563	0.252	2.63834e-76	11	PDE4B
9.73775e-80	0.72549	0.733	0.399	2.99007e-75	11	POU2F2
4.75303e-79	0.946403	0.375	0.094	1.45946e-74	11	NFKBIA
2.38088e-74	0.610955	0.917	0.764	7.31072e-70	11	PTPRJ
6.02897e-72	0.901271	0.334	0.091	1.85126e-67	11	IRAK2
1.41583e-68	0.826657	0.661	0.37	4.34746e-64	11	PEAK1
1.62319e-60	0.84332	0.4	0.153	4.98418e-56	11	LIMK2
1.6462e-58	0.721531	0.576	0.289	5.05483e-54	11	B4GALT1
2.86597e-57	0.612818	0.9	0.738	8.80024e-53	11	FKBP5
5.3882e-57	0.846257	0.379	0.147	1.6545e-52	11	PSTPIP2
3.76221e-52	0.663599	0.626	0.355	1.15522e-47	11	HCK
1.24943e-43	0.628529	0.706	0.512	3.8365e-39	11	HIVEP3
8.59721e-43	0.589684	0.573	0.332	2.63986e-38	11	TANK
5.2431e-37	0.518287	0.631	0.383	1.60995e-32	11	CFLAR
1.12726e-34	0.623128	0.282	0.101	3.46136e-30	11	MB21D2
4.81133e-33	0.433849	0.945	0.869	1.47737e-28	11	SLC1A3
6.38701e-33	0.549466	0.55	0.318	1.9612e-28	11	ETS2
7.7327e-33	0.523059	0.573	0.353	2.3744e-28	11	DENND5A
1.49353e-31	0.470134	0.553	0.331	4.58604e-27	11	SLC11A2
1.44829e-30	0.47141	0.553	0.324	4.44713e-26	11	DPYSL2
1.33071e-29	0.417397	0.855	0.739	4.08607e-25	11	ETV6
6.47294e-29	0.51736	0.578	0.385	1.98758e-24	11	IFNGR2
7.99154e-29	0.443565	0.718	0.55	2.45388e-24	11	SUSD6
7.86083e-28	0.55174	0.463	0.277	2.41375e-23	11	GCNT2
6.79368e-26	0.441318	0.621	0.442	2.08607e-21	11	KLHL5
1.05752e-25	0.490587	0.282	0.121	3.24723e-21	11	ZBTB46
2.25512e-25	0.391193	0.784	0.597	6.92456e-21	11	RAPGEF1
2.41545e-25	0.469876	0.304	0.135	7.41688e-21	11	PDGFB
5.2176e-25	0.339046	0.879	0.741	1.60212e-20	11	ZFAND3
1.06546e-24	0.470495	0.372	0.191	3.2716e-20	11	CYLD
8.47254e-24	0.385092	0.796	0.686	2.60158e-19	11	GAB2
8.65843e-24	0.478318	0.603	0.427	2.65866e-19	11	UBE2E1
9.17495e-23	0.494852	0.291	0.134	2.81726e-18	11	SQSTM1
2.00743e-22	0.340982	0.839	0.723	6.16402e-18	11	PTPRC
2.29564e-22	0.498698	0.462	0.288	7.04901e-18	11	LCP2
8.75374e-22	0.510779	0.317	0.165	2.68792e-17	11	GRAMD1A
1.96134e-21	0.432494	0.475	0.294	6.0225e-17	11	SKIL
8.12331e-21	0.43022	0.537	0.375	2.49434e-16	11	VOPP1
2.87828e-20	0.411343	0.374	0.209	8.83805e-16	11	AMPD3
3.24383e-20	0.416825	0.377	0.208	9.96052e-16	11	BAZ1A
3.36001e-20	0.375911	0.643	0.473	1.03172e-15	11	ADRBK2
4.77498e-20	0.406013	0.568	0.399	1.4662e-15	11	CDC42SE2
1.25618e-19	0.579001	0.513	0.368	3.85723e-15	11	ACSL1
1.41555e-19	0.290571	0.43	0.256	4.34659e-15	11	ARAP1
4.09274e-19	0.413368	0.623	0.466	1.25672e-14	11	PIK3R5
1.06411e-18	0.480034	0.311	0.166	3.26744e-14	11	BCL6
1.90986e-18	-0.328004	0.618	0.649	5.86443e-14	11	ABCC4
2.07314e-18	0.4019	0.674	0.534	6.36577e-14	11	PELI1
3.21051e-18	-0.280904	0.816	0.863	9.8582e-14	11	CELF2
3.5146e-18	-0.232731	0.907	0.925	1.07919e-13	11	FRMD4A
5.62094e-18	0.423762	0.261	0.125	1.72596e-13	11	RAB39A
1.47756e-17	0.377464	0.47	0.305	4.537e-13	11	RHOQ
1.57783e-17	0.2617	0.925	0.831	4.84487e-13	11	MED13L
1.92084e-17	0.375358	0.417	0.255	5.89813e-13	11	TLR2
2.72836e-17	0.424392	0.542	0.389	8.37772e-13	11	PTPN2
2.92313e-17	0.441023	0.277	0.145	8.97576e-13	11	ZC3H12C
3.98391e-17	0.452874	0.289	0.162	1.2233e-12	11	PTPN1
5.1044e-17	0.393972	0.625	0.482	1.56736e-12	11	IRAK3
6.36261e-17	0.428243	0.432	0.274	1.9537e-12	11	SNAP23
6.67552e-17	0.409132	0.299	0.159	2.04979e-12	11	SPPL2A
8.7197e-17	0.304832	0.704	0.556	2.67747e-12	11	GRB2
1.29134e-16	-0.31689	0.678	0.753	3.96519e-12	11	INPP5D
1.34774e-16	0.318136	0.731	0.591	4.13838e-12	11	NUMB
1.76572e-16	-0.277604	0.822	0.852	5.42182e-12	11	SFMBT2
1.79278e-16	0.389705	0.45	0.29	5.50492e-12	11	UGCG
2.04117e-16	0.259508	0.865	0.739	6.26762e-12	11	DIAPH2
2.14151e-16	0.324778	0.767	0.644	6.57571e-12	11	C3
3.16538e-16	0.406182	0.277	0.145	9.71962e-12	11	SLC43A2
4.40287e-16	0.366638	0.477	0.32	1.35194e-11	11	TMEM165
9.88664e-16	0.396522	0.412	0.267	3.03579e-11	11	RP11-452H21.1
1.26809e-15	-0.452947	0.365	0.499	3.8938e-11	11	MERTK
1.4363e-15	0.354479	0.311	0.172	4.41031e-11	11	CTSH
1.57539e-15	0.307941	0.613	0.453	4.83739e-11	11	ITSN2
1.92885e-15	0.336067	0.553	0.392	5.92272e-11	11	ANKRD12
2.16241e-15	0.356499	0.507	0.345	6.63989e-11	11	GPBP1
2.4567e-15	-0.23615	0.794	0.849	7.54356e-11	11	SORL1
3.0017e-15	0.673507	0.336	0.223	9.21701e-11	11	FCGBP
3.68133e-15	-0.334046	0.605	0.678	1.13039e-10	11	LHFPL2
2.83411e-14	-0.414972	0.425	0.542	8.70241e-10	11	LPAR6
3.44963e-14	0.356032	0.277	0.154	1.05924e-09	11	MTMR14
4.21537e-14	0.364319	0.532	0.393	1.29437e-09	11	REL
5.11095e-14	0.33819	0.568	0.433	1.56937e-09	11	HNRNPC
6.26893e-14	0.373884	0.284	0.159	1.92494e-09	11	NBPF19
6.90625e-14	0.278413	0.623	0.469	2.12063e-09	11	WASF2
9.44366e-14	-0.363901	0.472	0.562	2.89977e-09	11	SLC4A7
1.04681e-13	0.292907	0.492	0.338	3.21435e-09	11	PHF20
1.17858e-13	0.330865	0.309	0.179	3.61893e-09	11	LAP3
1.79867e-13	0.40478	0.372	0.248	5.523e-09	11	KIAA0922
1.95195e-13	0.326561	0.487	0.34	5.99367e-09	11	HLA-DRB1
3.6125e-13	0.446756	0.603	0.459	1.10925e-08	11	P4HA1
3.72133e-13	0.495674	0.409	0.296	1.14267e-08	11	CPM
6.20428e-13	0.324278	0.595	0.467	1.90509e-08	11	EML4
1.55974e-12	0.42509	0.324	0.2	4.78933e-08	11	DDIT4
1.89285e-12	0.319661	0.425	0.284	5.81218e-08	11	PTPN12
2.48687e-12	0.282945	0.355	0.224	7.6362e-08	11	SIRPA
2.94008e-12	0.26152	0.36	0.229	9.02781e-08	11	CCNL1
3.08892e-12	0.284206	0.683	0.555	9.48483e-08	11	FMNL3
3.34419e-12	-0.431675	0.334	0.446	1.02687e-07	11	ZFP36L2
3.60604e-12	0.437305	0.387	0.27	1.10727e-07	11	FAM129A
3.6441e-12	-0.327626	0.543	0.596	1.11896e-07	11	SYNDIG1
6.7356e-12	-0.238264	0.666	0.757	2.06823e-07	11	ADAM28
7.02218e-12	-0.255409	0.723	0.762	2.15623e-07	11	ABR
7.38815e-12	0.335919	0.395	0.262	2.26861e-07	11	INTS6
1.06145e-11	0.357549	0.339	0.22	3.25929e-07	11	SMAD3
1.11441e-11	0.33129	0.375	0.245	3.42192e-07	11	PILRA
1.1597e-11	0.233923	0.347	0.222	3.56098e-07	11	PSEN1
1.42579e-11	0.353329	0.591	0.482	4.37804e-07	11	CAMK2D
1.50892e-11	-0.369462	0.384	0.481	4.6333e-07	11	TIAM1
1.84193e-11	0.2421	0.578	0.435	5.65582e-07	11	GNB1
1.84246e-11	0.310892	0.379	0.25	5.65745e-07	11	CREB1
2.07222e-11	0.343545	0.372	0.244	6.36295e-07	11	TCF7L2
2.44411e-11	0.289447	0.525	0.389	7.50487e-07	11	NFE2L2
3.98042e-11	0.342693	0.535	0.409	1.22223e-06	11	SERPINB9
4.11477e-11	0.237058	0.92	0.862	1.26348e-06	11	ITPR2
5.49869e-11	0.313823	0.372	0.248	1.68843e-06	11	RP11-489O18.1
8.14445e-11	0.266601	0.336	0.215	2.50083e-06	11	RASSF2
1.37599e-10	0.246128	0.384	0.259	4.22512e-06	11	KANSL1L
1.51833e-10	-0.320153	0.457	0.538	4.66217e-06	11	GALNT2
1.82173e-10	-0.347897	0.41	0.476	5.59381e-06	11	USP53
1.92219e-10	0.244969	0.327	0.21	5.90227e-06	11	NAP1L1
2.90878e-10	-0.268213	0.56	0.606	8.93171e-06	11	NAIP
2.97152e-10	0.249995	0.581	0.451	9.12436e-06	11	RAB10
3.03682e-10	0.270936	0.254	0.15	9.32486e-06	11	TM9SF4
4.57854e-10	0.265207	0.309	0.196	1.40589e-05	11	ARHGEF10L
6.05167e-10	0.220887	0.575	0.443	1.85822e-05	11	LCOR
7.79201e-10	0.248435	0.322	0.209	2.39261e-05	11	NCK1
9.89277e-10	0.291442	0.289	0.181	3.03767e-05	11	C7orf60
9.89927e-10	-0.300144	0.47	0.541	3.03967e-05	11	A2M
1.25907e-09	0.285671	0.537	0.428	3.8661e-05	11	NFAT5
1.44858e-09	0.333429	0.256	0.159	4.448e-05	11	KLF7
1.92802e-09	-0.303488	0.452	0.522	5.92019e-05	11	RUNX2
2.69113e-09	0.305096	0.281	0.184	8.2634e-05	11	ATP6V1C1
3.22467e-09	0.22061	0.777	0.671	9.90167e-05	11	SH3RF3
4.69644e-09	-0.347607	0.372	0.467	0.000144209	11	MAF
4.87099e-09	0.268269	0.422	0.305	0.000149569	11	COTL1
4.9842e-09	0.265034	0.435	0.316	0.000153045	11	MSN
5.47859e-09	-0.300558	0.442	0.54	0.000168226	11	P2RY12
7.42458e-09	0.314057	0.336	0.229	0.000227979	11	DSE
8.97657e-09	0.221158	0.726	0.616	0.000275635	11	AOAH
1.01342e-08	0.294414	0.576	0.457	0.000311181	11	EPB41L3
1.13435e-08	0.250824	0.392	0.28	0.000348313	11	LRCH3
1.1931e-08	0.237875	0.299	0.196	0.000366353	11	NOTCH2
1.32459e-08	0.287644	0.365	0.257	0.000406727	11	TGFB1
1.39863e-08	0.230575	0.523	0.401	0.000429462	11	SETD5
1.70316e-08	0.239796	0.545	0.427	0.000522973	11	ABI1
1.79252e-08	0.33225	0.38	0.275	0.000550411	11	FAM49A
1.98311e-08	-0.26019	0.49	0.568	0.000608933	11	RNF130
2.19374e-08	0.320427	0.339	0.237	0.00067361	11	MDM2
2.43502e-08	0.265819	0.37	0.266	0.000747698	11	SH2B3
3.2873e-08	0.372298	0.362	0.288	0.0010094	11	KYNU
3.32455e-08	0.226061	0.417	0.304	0.00102084	11	RASSF4
3.39643e-08	0.265164	0.601	0.489	0.00104291	11	SAMSN1
3.61757e-08	0.234518	0.274	0.178	0.00111081	11	GALNT7
3.73205e-08	-0.222628	0.492	0.527	0.00114596	11	PCNXL2
4.39513e-08	0.256864	0.292	0.193	0.00134957	11	RAB8B
5.02884e-08	-0.359132	0.238	0.332	0.00154415	11	CACNB4
6.03812e-08	0.237475	0.284	0.187	0.00185406	11	RP11-16C1.3
6.08633e-08	0.230656	0.435	0.322	0.00186887	11	PRKCH
7.05585e-08	0.293052	0.251	0.163	0.00216657	11	ELOVL5
7.29007e-08	-0.299001	0.259	0.347	0.00223849	11	RGS10
7.36761e-08	0.226627	0.364	0.257	0.0022623	11	ITGB2
8.77783e-08	-0.308562	0.188	0.274	0.00269532	11	FAM105A
1.0059e-07	0.274832	0.311	0.219	0.00308871	11	ST3GAL1
1.0464e-07	-0.319298	0.219	0.296	0.00321309	11	MTUS1
1.38136e-07	0.287924	0.4	0.302	0.00424161	11	CUL1
1.57655e-07	-0.354889	0.176	0.252	0.00484097	11	P3H2
1.74498e-07	-0.297633	0.264	0.352	0.00535814	11	MIS18BP1
1.79344e-07	0.223725	0.375	0.271	0.00550693	11	IL1RAP
1.85365e-07	0.233993	0.654	0.559	0.00569183	11	UVRAG
1.90041e-07	-0.336329	0.262	0.331	0.00583539	11	CPVL
3.6301e-07	-0.273657	0.228	0.274	0.0111466	11	GAK
3.9067e-07	-0.259603	0.548	0.628	0.0119959	11	ST6GALNAC3
4.21041e-07	0.227557	0.309	0.214	0.0129285	11	PITPNB
4.28573e-07	-0.250046	0.314	0.354	0.0131597	11	HAVCR2
4.93293e-07	0.221622	0.437	0.332	0.0151471	11	ATAD2B
5.01027e-07	-0.249194	0.595	0.643	0.0153845	11	ARHGAP22
5.31475e-07	-0.331836	0.209	0.297	0.0163195	11	CACNA1D
6.4632e-07	0.266777	0.302	0.21	0.0198459	11	ZBTB1
6.8877e-07	-0.245515	0.389	0.442	0.0211494	11	GNB4
7.25687e-07	0.33053	0.696	0.618	0.022283	11	SPP1
9.31157e-07	0.252051	0.261	0.174	0.0285921	11	CTD-2282P23.2
9.45296e-07	0.26454	0.39	0.294	0.0290263	11	ALCAM
1.02069e-06	-0.296023	0.334	0.403	0.0313414	11	NFIA
1.34278e-06	0.27071	0.495	0.401	0.0412316	11	BCL2
1.42831e-06	-0.274888	0.359	0.42	0.0438576	11	MS4A6A
1.43517e-06	-0.399971	0.226	0.296	0.0440682	11	LENG8
0	0.263567	0.484	0.512	0	2	CH507-513H4.1
0	0.227735	0.255	0.272	0	2	CH507-528H12.1
0	-0.22172	0.142	0.262	0	2	HIST2H2BF
0	-0.240952	0.152	0.277	0	2	TYROBP
0	-0.244719	0.197	0.35	0	2	HLA-B
0	-0.261586	0.194	0.345	0	2	AMBRA1
0	-0.267376	0.395	0.587	0	2	CTSB
0	-0.283967	0.28	0.442	0	2	ACTB
0	-0.287803	0.164	0.311	0	2	GPX1
0	-0.288052	0.177	0.319	0	2	CD81
0	-0.288782	0.206	0.376	0	2	HLA-DRB1
0	-0.312294	0.12	0.256	0	2	HLA-DPA1
0	-0.361068	0.52	0.731	0	2	CD74
0	-0.374805	0.176	0.339	0	2	C1QA
0	-0.417114	0.224	0.427	0	2	HLA-DRA
0	-0.421322	0.266	0.482	0	2	B2M
0	-0.422842	0.271	0.468	0	2	C1QB
0	-0.448556	0.175	0.338	0	2	RPS19
0	-0.453019	0.356	0.546	0	2	TMSB4X
0	-0.474668	0.124	0.267	0	2	RPL28
0	-0.493321	0.131	0.275	0	2	RPL10
0	-0.493542	0.212	0.418	0	2	C1QC
0	-0.512465	0.162	0.337	0	2	RPL13
0	-0.571573	0.132	0.284	0	2	TPT1
0	-0.589556	0.265	0.46	0	2	APOE
0	-0.733741	0.115	0.272	0	2	TMSB10
0	-0.773523	0.109	0.294	0	2	RPLP1
0	-1.15841	0.297	0.538	0	2	FTL
0	-1.47035	0.163	0.327	0	2	FTH1
1.97679123360604e-318	-0.461171	0.486	0.653	6.0699351619107e-314	2	SPP1
7.80991e-307	-0.318582	0.337	0.497	2.39811e-302	2	HIF1A
2.15982e-305	-0.233163	0.149	0.267	6.63194e-301	2	NBEAL1
7.97591e-284	-0.438952	0.246	0.398	2.44908e-279	2	SRGN
1.23859e-238	-0.224332	0.274	0.401	3.80323e-234	2	OLR1
7.97193e-237	-0.272414	0.242	0.372	2.44786e-232	2	RGS1
2.81223e-151	-0.230878	0.182	0.27	8.63524e-147	2	UBC
1.48361e-77	-0.489625	0.21	0.283	4.55558e-73	2	HSP90AA1
0	1.01845	0.868	0.446	0	3	FTL
0	1.00258	0.662	0.343	0	3	C1QC
0	1.0002	0.482	0.191	0	3	CST3
0	0.988995	0.633	0.214	0	3	RPLP1
0	0.962825	0.651	0.394	0	3	APOE
0	0.947572	0.621	0.269	0	3	RPS19
0	0.942873	0.698	0.397	0	3	C1QB
0	0.910598	0.644	0.262	0	3	RPL13
0	0.836757	0.512	0.209	0	3	TMSB10
0	0.820521	0.55	0.278	0	3	C1QA
0	0.804762	0.487	0.163	0	3	RPS15
0	0.803918	0.527	0.222	0	3	TPT1
0	0.802058	0.475	0.142	0	3	RPL19
0	0.800232	0.409	0.128	0	3	FAU
0	0.790815	0.503	0.17	0	3	RPS27A
0	0.780029	0.422	0.136	0	3	RPL41
0	0.77525	0.392	0.135	0	3	RPL7A
0	0.768896	0.443	0.168	0	3	RPS2
0	0.761307	0.53	0.205	0	3	RPL28
0	0.760645	0.415	0.167	0	3	RPL18
0	0.760603	0.47	0.165	0	3	RPL11
0	0.751174	0.4	0.124	0	3	RPS23
0	0.746758	0.341	0.121	0	3	AIF1
0	0.744096	0.415	0.149	0	3	RPS3
0	0.735471	0.864	0.667	0	3	CD74
0	0.728345	0.409	0.168	0	3	RPS28
0	0.726641	0.656	0.413	0	3	B2M
0	0.72036	0.468	0.191	0	3	EEF1A1
0	0.713684	0.432	0.155	0	3	RPS8
0	0.711245	0.497	0.217	0	3	RPL10
0	0.710991	0.419	0.151	0	3	RPLP2
0	0.710951	0.737	0.481	0	3	TMSB4X
0	0.708773	0.387	0.141	0	3	RPS14
0	0.706998	0.395	0.131	0	3	RPL32
0	0.693693	0.471	0.183	0	3	RPS24
0	0.692287	0.37	0.114	0	3	RPS27
0	0.683333	0.363	0.117	0	3	PLEKHA7
0	0.682712	0.332	0.119	0	3	RPL34
0	0.680089	0.323	0.112	0	3	RPL30
0	0.677251	0.357	0.12	0	3	RPL8
0	0.674695	0.586	0.362	0	3	HLA-DRA
0	0.665231	0.348	0.115	0	3	RPS12
0	0.663887	0.319	0.167	0	3	HLA-DRB5
0	0.663761	0.313	0.106	0	3	ATP5E
0	0.652684	0.417	0.159	0	3	RPL37A
0	0.651146	0.481	0.268	0	3	CD81
0	0.649174	0.314	0.105	0	3	RPL36
0	0.641746	0.274	0.082	0	3	RPS15A
0	0.634815	0.361	0.133	0	3	RPL35
0	0.632038	0.399	0.209	0	3	HLA-DPA1
0	0.630669	0.364	0.159	0	3	SERF2
0	0.63003	0.415	0.186	0	3	TXNRD1
0	0.623956	0.327	0.125	0	3	RPL3
0	0.623362	0.308	0.102	0	3	OOEP
0	0.619917	0.37	0.197	0	3	CD14
0	0.618137	0.385	0.16	0	3	RPL13A
0	0.617322	0.341	0.12	0	3	RPS18
0	0.609922	0.282	0.095	0	3	RPL29
0	0.602356	0.362	0.155	0	3	RPL37
0	0.601991	0.284	0.117	0	3	C1orf56
0	0.600476	0.333	0.128	0	3	RPL6
0	0.597855	0.604	0.387	0	3	ACTB
0	0.594762	0.52	0.332	0	3	CYBA
0	0.591071	0.482	0.3	0	3	HLA-B
0	0.588803	0.327	0.12	0	3	RPS25
0	0.583692	0.447	0.262	0	3	GPX1
0	0.58265	0.318	0.117	0	3	RPS6
0	0.579621	0.252	0.101	0	3	CD63
0	0.57855	0.427	0.232	0	3	TYROBP
0	0.549618	0.287	0.096	0	3	RPL23A
0	0.548766	0.278	0.103	0	3	UBA52
0	0.533323	0.263	0.091	0	3	RPL38
0	0.531615	0.269	0.097	0	3	RPL14
0	0.47937	0.687	0.533	0	3	ITM2B
0	-0.293132	0.942	0.941	0	3	C10orf11
3.17140738065496e-319	0.627859	0.297	0.137	9.73812350303912e-315	3	CALR
5.837011963529e-315	0.565544	0.3	0.137	1.79231289352122e-310	3	FCER1G
1.12240387111093e-311	0.518221	0.336	0.149	3.44645e-307	3	RPS11
4.02903e-305	0.563373	0.34	0.162	1.23715e-300	3	TUBA1B
1.21406e-299	0.544604	0.258	0.101	3.7279e-295	3	RPS16
7.33768e-285	0.533975	0.284	0.127	2.25311e-280	3	ARMC9
9.87686e-278	0.497991	0.326	0.155	3.03279e-273	3	RPS9
4.25403e-275	0.591993	0.325	0.167	1.30624e-270	3	HSP90B1
3.43866e-274	-0.293248	0.931	0.924	1.05588e-269	3	FRMD4A
1.8902e-265	0.656626	0.301	0.144	5.80405e-261	3	GAPDH
2.93866e-265	0.514596	0.396	0.237	9.02344e-261	3	FCGR3A
2.06485e-260	0.507055	0.305	0.142	6.34033e-256	3	PTMA
9.75533e-260	0.498448	0.305	0.141	2.99547e-255	3	NACA
5.16266e-258	0.505126	0.253	0.116	1.58525e-253	3	RPSA
1.14912e-257	-0.245934	0.962	0.954	3.52849e-253	3	DOCK4
1.25503e-248	0.458758	0.462	0.297	3.85368e-244	3	AMBRA1
1.99231e-236	0.781373	0.406	0.28	6.1176e-232	3	FTH1
6.26729e-229	0.397651	0.612	0.464	1.92444e-224	3	PSAP
8.24008e-227	0.542902	0.282	0.136	2.5302e-222	3	APOC1
1.68176e-225	-0.286779	0.864	0.896	5.16401e-221	3	ARHGAP24
6.35577e-225	-0.273382	0.964	0.966	1.9516e-220	3	MALAT1
2.93561e-222	0.471469	0.328	0.195	9.01408e-218	3	FCGR1A
1.93101e-192	-0.459582	0.5	0.606	5.92937e-188	3	SYNDIG1
9.55431e-184	0.367718	0.539	0.398	2.93375e-179	3	LAPTM5
6.22146e-182	0.400897	0.259	0.128	1.91036e-177	3	EIF1
2.67697e-180	0.394887	0.36	0.247	8.2199e-176	3	ITGB2
1.46196e-172	-0.285714	0.822	0.859	4.48908e-168	3	LDLRAD4
4.80834e-171	0.404385	0.252	0.15	1.47645e-166	3	RP11-439A17.10
2.91493e-167	-0.316445	0.701	0.768	8.95057e-163	3	ABR
1.3251e-165	-0.39335	0.504	0.641	4.06885e-161	3	ST6GALNAC3
2.9883e-163	0.379964	0.367	0.228	9.17588e-159	3	NBEAL1
8.81136e-161	0.400364	0.303	0.188	2.70562e-156	3	TMBIM6
6.26996e-157	0.389474	0.428	0.293	1.92526e-152	3	VSIG4
1.57317e-154	0.39138	0.322	0.206	4.83056e-150	3	HLA-DPB1
2.91369e-154	0.368517	0.441	0.33	8.94677e-150	3	HLA-DRB1
3.85089e-152	0.379665	0.263	0.163	1.18245e-147	3	HLA-C
6.96098e-152	0.377004	0.296	0.194	2.13744e-147	3	HLA-A
4.00578e-147	0.33269	0.356	0.218	1.23001e-142	3	HSPH1
1.57631e-146	0.424486	0.277	0.155	4.84022e-142	3	HSP90AB1
5.15138e-144	-0.233435	0.811	0.835	1.58178e-139	3	ANKRD44
1.63381e-141	0.374617	0.328	0.227	5.01677e-137	3	HIST2H2BF
3.79029e-140	-0.496129	0.175	0.308	1.16385e-135	3	LENG8
8.0185e-137	0.424903	0.253	0.137	2.46216e-132	3	HSPB1
1.24994e-131	0.534883	0.323	0.213	3.83807e-127	3	FCGBP
2.41002e-130	-0.341883	0.659	0.725	7.40022e-126	3	OXR1
4.81993e-129	0.491007	0.466	0.349	1.48001e-124	3	HSPA1A
2.83106e-128	0.293425	0.389	0.254	8.69306e-124	3	HSP90AA1
2.44025e-124	0.302236	0.53	0.406	7.49302e-120	3	SIK3
1.36317e-118	-0.484974	0.186	0.308	4.18576e-114	3	SNRNP70
2.50814e-116	-0.459471	0.215	0.334	7.7015e-112	3	KCNIP1
8.21818e-113	-0.234396	0.835	0.854	2.52347e-108	3	SFMBT2
5.2495e-112	0.31735	0.42	0.306	1.61191e-107	3	FCGR2A
1.43945e-111	0.322724	0.345	0.238	4.41997e-107	3	SARAF
1.73246e-111	-0.248008	0.715	0.775	5.31968e-107	3	ARHGAP15
6.3878e-109	-0.243114	0.696	0.763	1.96144e-104	3	ADAM28
1.56678e-101	-0.25096	0.668	0.74	4.81096e-97	3	TBC1D22A
1.46987e-98	-0.299774	0.541	0.625	4.51339e-94	3	AOAH
5.29846e-98	-0.342801	0.382	0.489	1.62694e-93	3	RP11-707A18.1
3.72928e-97	0.290583	0.323	0.231	1.14511e-92	3	CTSZ
9.80555e-97	0.397759	0.371	0.282	3.01089e-92	3	HSPA1B
2.6183e-96	-0.259608	0.703	0.756	8.03974e-92	3	KCNQ3
3.44423e-95	0.295038	0.352	0.259	1.05759e-90	3	RP11-452H21.1
6.12477e-95	-0.388447	0.241	0.356	1.88067e-90	3	RGS1
4.66128e-93	0.287653	0.449	0.352	1.43129e-88	3	ABHD3
1.04067e-91	0.296422	0.263	0.184	3.19549e-87	3	MARCKS
3.11024e-90	0.291688	0.362	0.266	9.5503e-86	3	SNAP23
4.51289e-88	-0.27522	0.507	0.609	1.38573e-83	3	AUTS2
9.77897e-88	0.241686	0.517	0.427	3.00273e-83	3	PABPC1
1.24448e-87	0.260254	0.458	0.371	3.82129e-83	3	GNAS
4.75579e-87	0.245419	0.485	0.386	1.46031e-82	3	LINC00486
6.19692e-87	0.283096	0.312	0.231	1.90283e-82	3	GPR34
3.50093e-86	0.293009	0.37	0.274	1.07499e-81	3	PTGES3
6.07067e-86	0.263342	0.381	0.294	1.86406e-81	3	HLA-E
6.2689e-86	0.275699	0.265	0.184	1.92493e-81	3	ARPC1B
8.46954e-86	0.278053	0.35	0.267	2.60066e-81	3	RAB11A
5.95017e-82	-0.363859	0.332	0.424	1.82706e-77	3	RASGEF1C
6.90491e-81	-0.238166	0.652	0.705	2.12022e-76	3	NAV3
2.61007e-76	0.265735	0.367	0.28	8.01447e-72	3	ANAPC16
1.05052e-75	0.255058	0.314	0.249	3.22574e-71	3	CTSS
2.54848e-75	0.236861	0.49	0.413	7.82537e-71	3	OGFRL1
3.84061e-75	0.272779	0.3	0.23	1.1793e-70	3	DNAJC3
6.0489e-72	0.255332	0.3	0.225	1.85738e-67	3	ARPC3
2.77431e-70	0.241605	0.351	0.271	8.51881e-66	3	KCTD12
2.49564e-69	-0.29459	0.326	0.424	7.6631e-65	3	CSF3R
3.35915e-68	-0.241201	0.581	0.65	1.03146e-63	3	ARHGAP22
9.4977e-68	0.268721	0.685	0.611	2.91637e-63	3	SPP1
4.44296e-67	-0.346173	0.294	0.384	1.36425e-62	3	OLR1
3.41401e-66	-0.388973	0.303	0.385	1.04831e-61	3	RTTN
3.53123e-66	0.235503	0.277	0.211	1.0843e-61	3	USP39
1.86983e-64	-0.329638	0.306	0.403	5.7415e-60	3	SRRM2
1.55032e-63	-0.260541	0.193	0.283	4.7604e-59	3	GAK
3.74002e-63	-0.314196	0.273	0.365	1.14841e-58	3	PFKFB3
1.40041e-62	-0.2334	0.526	0.609	4.30009e-58	3	ZBTB20
2.89586e-62	-0.280826	0.324	0.42	8.89203e-58	3	CCND3
4.05617e-62	0.22569	0.309	0.264	1.24549e-57	3	FAM177B
2.83401e-61	0.226819	0.302	0.236	8.7021e-57	3	TMIGD3
3.90355e-61	0.236591	0.291	0.212	1.19862e-56	3	CEBPB
2.21339e-60	-0.303618	0.191	0.277	6.79642e-56	3	RP11-480C22.1
6.09147e-59	-0.309954	0.355	0.441	1.87045e-54	3	DSCAM
1.32133e-58	-0.311921	0.276	0.361	4.05726e-54	3	NAALADL2
2.01073e-56	-0.263251	0.358	0.442	6.17416e-52	3	CSF2RA
8.50202e-55	-0.251274	0.405	0.489	2.61063e-50	3	TIAM1
3.54792e-54	-0.286981	0.194	0.275	1.08942e-49	3	ZEB1
5.29294e-54	0.224355	0.252	0.18	1.62525e-49	3	RP11-16C1.3
1.00902e-53	-0.227498	0.453	0.534	3.09829e-49	3	PCNXL2
1.4608e-53	-0.271698	0.341	0.426	4.48554e-49	3	RPS6KA2
8.01192e-53	-0.297966	0.283	0.368	2.46014e-48	3	RSRP1
2.53636e-52	-0.293498	0.225	0.308	7.78816e-48	3	PLCB2
2.89737e-51	-0.238363	0.468	0.541	8.89667e-47	3	CAMK1D
2.2489e-49	-0.255834	0.317	0.395	6.90548e-45	3	DLEU7-AS1
1.83393e-46	-0.23999	0.32	0.4	5.63128e-42	3	PPP6R2
3.3851e-46	-0.240388	0.372	0.452	1.03943e-41	3	MIR99AHG
6.67843e-43	0.262394	0.303	0.246	2.05068e-38	3	UBC
7.3417e-43	-0.226441	0.352	0.433	2.25434e-38	3	PRKAG2
3.15661e-42	-0.220452	0.493	0.544	9.6927e-38	3	P2RY12
1.83784e-36	-0.227471	0.268	0.338	5.64326e-32	3	CACNB4
2.73621e-22	-0.224128	0.254	0.301	8.40181e-18	3	SGK1
0	1.20667	0.632	0.28	0	4	MYO1E
0	0.878197	0.282	0.053	0	4	GPNMB
0	0.83615	0.515	0.239	0	4	STARD13
0	0.803459	0.468	0.282	0	4	CPM
0	0.791323	0.513	0.244	0	4	MITF
0	0.628564	0.534	0.329	0	4	FNIP2
0	0.623287	0.684	0.448	0	4	NPL
0	0.618337	0.769	0.537	0	4	ATG7
0	0.588388	0.537	0.302	0	4	ASAH1
0	0.564144	0.7	0.512	0	4	TANC2
0	0.541748	0.801	0.619	0	4	KCNMA1
0	0.428926	0.983	0.934	0	4	NEAT1
5.78056805634258e-322	0.656202	0.712	0.52	1.77498122738055e-317	4	ELL2
1.90709339294721e-321	0.748713	0.375	0.189	5.85592097238371e-317	4	ARID5B
4.31068e-303	-0.372231	0.796	0.869	1.32364e-298	4	ITPR2
6.34086e-293	0.675555	0.473	0.275	1.94702e-288	4	UGCG
2.20489e-289	0.52961	0.813	0.656	6.77034e-285	4	FMNL2
1.14926e-282	0.579058	0.425	0.221	3.5289e-278	4	GAS7
7.04311e-281	0.717582	0.271	0.1	2.16266e-276	4	CD83
1.53419e-275	0.611148	0.417	0.223	4.71089e-271	4	SAMD4A
1.17586e-274	-0.629327	0.389	0.579	3.61061e-270	4	PRKCA
2.3997e-264	0.649332	0.286	0.121	7.36852e-260	4	PPARG
2.618e-252	0.682167	0.562	0.398	8.03882e-248	4	NHSL1
1.43086e-228	-0.482481	0.508	0.658	4.3936e-224	4	C3
1.97518e-226	-0.792591	0.143	0.321	6.06499e-222	4	TMEM163
4.4884e-224	0.41695	0.662	0.469	1.37821e-219	4	FRMD4B
1.26221e-215	-0.676599	0.119	0.281	3.87575e-211	4	RP11-480C22.1
1.77558e-213	0.471563	0.731	0.587	5.45208e-209	4	RAPGEF1
9.55889e-213	0.559334	0.392	0.224	2.93515e-208	4	PRKCE
1.20685e-212	-0.497443	0.435	0.601	3.70575e-208	4	FOXP2
5.87931e-208	0.47017	0.623	0.45	1.8053e-203	4	MTSS1
8.34936e-206	0.501244	0.542	0.354	2.56376e-201	4	ACSL1
2.87061e-193	0.489605	0.385	0.218	8.8145e-189	4	MGAT1
5.73141e-193	-0.494346	0.49	0.639	1.75989e-188	4	ST6GALNAC3
8.40949e-187	0.522809	0.274	0.139	2.58222e-182	4	XYLT1
1.74693e-186	0.401625	0.561	0.387	5.36412e-182	4	ITGAX
4.9246e-185	-0.487769	0.426	0.587	1.51215e-180	4	CPED1
9.35892e-183	0.22359	0.993	0.964	2.87375e-178	4	PLXDC2
1.97429e-181	0.442491	0.988	0.964	6.06224e-177	4	MALAT1
1.62195e-180	0.605187	0.536	0.429	4.98036e-176	4	GLDN
3.68377e-180	0.344277	0.769	0.623	1.13114e-175	4	RBM47
2.59122e-179	0.478911	0.484	0.334	7.95661e-175	4	MSR1
2.30457e-178	-0.417692	0.536	0.652	7.07643e-174	4	ARHGAP22
8.57309e-178	0.470453	0.535	0.354	2.63245e-173	4	DPYD
2.61696e-165	0.419203	0.454	0.298	8.03564e-161	4	GPD2
1.59221e-163	0.472078	0.373	0.225	4.88904e-159	4	RASSF3
2.15233e-161	0.528633	0.28	0.156	6.60895e-157	4	GK
4.61197e-161	0.419249	0.437	0.285	1.41615e-156	4	DENND4C
1.15221e-160	-0.245387	0.903	0.927	3.53799e-156	4	FRMD4A
1.26401e-157	0.42695	0.537	0.426	3.88127e-153	4	SOCS6
2.22888e-155	-0.354681	0.601	0.708	6.844e-151	4	NAV3
3.18247e-153	0.41051	0.7	0.563	9.7721e-149	4	PDE3B
1.97904e-147	0.416627	0.288	0.156	6.07684e-143	4	SPIRE1
1.68e-146	-0.442219	0.342	0.487	5.15862e-142	4	IGSF21
2.33144e-146	-0.35038	0.557	0.656	7.15891e-142	4	ABCC4
1.50394e-144	-0.503803	0.299	0.425	4.61799e-140	4	RASGEF1C
3.9438e-144	0.417653	0.507	0.36	1.21098e-139	4	PEAK1
1.7802e-141	0.416494	0.518	0.362	5.46628e-137	4	OLR1
2.96112e-137	0.41704	0.436	0.294	9.09242e-133	4	ASAP1
1.78072e-136	0.334672	0.607	0.461	5.46788e-132	4	RNF13
2.62134e-136	0.248142	0.927	0.865	8.04909e-132	4	SLC1A3
1.65868e-135	0.385136	0.566	0.433	5.09314e-131	4	LIMS1
1.21987e-130	0.485136	0.401	0.282	3.74572e-126	4	GNA13
1.28516e-130	-0.350576	0.557	0.658	3.94621e-126	4	CSF1R
3.64011e-130	-0.260865	0.705	0.757	1.11773e-125	4	INPP5D
1.65071e-128	0.396308	0.273	0.151	5.06867e-124	4	LIPA
1.78325e-127	0.405501	0.312	0.185	5.47565e-123	4	RP11-305L7.3
2.38592e-122	0.316627	0.672	0.533	7.32622e-118	4	LINC-PINT
1.0515e-119	0.32004	0.478	0.335	3.22875e-115	4	CYTH1
5.41379e-119	0.400901	0.296	0.177	1.66236e-114	4	ABCA1
9.73025e-119	0.357742	0.349	0.218	2.98777e-114	4	SNX24
8.41541e-118	0.388826	0.557	0.421	2.58404e-113	4	DSCAM
1.95364e-115	0.3536	0.511	0.369	5.99883e-111	4	SCIN
4.56869e-115	-0.291052	0.624	0.696	1.40286e-110	4	DENND3
8.95147e-115	0.358483	0.483	0.349	2.74864e-110	4	PDE8A
1.07791e-114	0.368025	0.339	0.212	3.30984e-110	4	TMEM51
2.32075e-114	-0.375558	0.407	0.525	7.12608e-110	4	BLNK
7.87917e-114	-0.358179	0.527	0.618	2.41938e-109	4	IL6ST
5.54906e-113	-0.390296	0.32	0.448	1.70389e-108	4	TLN2
3.36216e-112	0.40352	0.514	0.385	1.03238e-107	4	PADI2
2.40466e-111	0.367314	0.253	0.14	7.38374e-107	4	FARP1
3.11986e-110	0.343459	0.664	0.555	9.57985e-106	4	FMN1
5.58466e-109	-0.284751	0.616	0.678	1.71483e-104	4	PREX1
6.35384e-109	-0.601692	0.265	0.379	1.95101e-104	4	GRID2
4.27586e-108	0.471805	0.372	0.258	1.31295e-103	4	GBE1
5.11905e-106	0.354254	0.284	0.167	1.57186e-101	4	SDCBP
1.994e-105	-0.304425	0.564	0.651	6.12277e-101	4	PALD1
8.68572e-103	-0.424874	0.235	0.352	2.66704e-98	4	CX3CR1
5.24617e-102	-0.326853	0.582	0.645	1.61089e-97	4	ZFP36L1
5.02202e-100	0.449247	0.712	0.61	1.54206e-95	4	SPP1
1.14959e-99	-0.369753	0.387	0.489	3.52992e-95	4	TIAM1
5.09272e-99	0.301265	0.536	0.412	1.56377e-94	4	MAP3K2
5.32036e-99	-0.308412	0.58	0.66	1.63367e-94	4	PTPRE
2.27768e-98	0.364395	0.333	0.223	6.99385e-94	4	DMXL2
2.32393e-95	-0.303826	0.528	0.625	7.13585e-91	4	AOAH
5.87565e-95	-0.320334	0.479	0.568	1.80418e-90	4	SLC4A7
1.69815e-94	0.326171	0.593	0.48	5.21434e-90	4	SAMSN1
1.74275e-94	0.27576	0.7	0.591	5.35129e-90	4	PAG1
2.28017e-94	0.282598	0.583	0.466	7.00149e-90	4	RAB1A
6.8266e-93	0.268784	0.69	0.569	2.09618e-88	4	BNC2
2.28048e-90	0.269341	0.413	0.286	7.00245e-86	4	SGK1
2.41008e-89	0.264953	0.543	0.419	7.40038e-85	4	C20orf194
1.21085e-87	-0.314074	0.442	0.534	3.71803e-83	4	PCNXL2
2.0546e-87	-0.373304	0.299	0.406	6.30886e-83	4	SPATA6
3.95363e-87	-0.347997	0.31	0.422	1.214e-82	4	MVB12B
7.26115e-87	-0.374705	0.312	0.419	2.22961e-82	4	SERPINB9
9.71676e-87	-0.381408	0.317	0.426	2.98363e-82	4	KHDRBS3
1.84801e-86	0.338732	0.283	0.182	5.67451e-82	4	KLHL6
3.97523e-85	0.314558	0.445	0.328	1.22063e-80	4	MAN1A1
4.40764e-84	-0.277631	0.536	0.612	1.35341e-79	4	NAIP
3.82794e-83	-0.38836	0.204	0.305	1.17541e-78	4	AP000476.1
7.44964e-83	-0.538295	0.279	0.368	2.28749e-78	4	HSPA1A
2.89672e-82	0.275868	0.455	0.335	8.89466e-78	4	CPQ
8.24984e-82	-0.37677	0.201	0.308	2.5332e-77	4	TANC1
1.72643e-81	0.240658	0.553	0.432	5.30117e-77	4	GNB4
2.4795e-81	0.340922	0.562	0.455	7.61356e-77	4	HIF1A
3.31392e-81	0.364695	0.267	0.17	1.01757e-76	4	LIMD1
5.44206e-81	-0.269656	0.617	0.677	1.67104e-76	4	SH3RF3
2.84241e-79	0.281318	0.484	0.363	8.72789e-75	4	DTNA
1.78282e-78	0.295294	0.446	0.342	5.47434e-74	4	ACER3
5.31933e-77	0.371395	0.309	0.218	1.63335e-72	4	SYTL3
1.0623e-76	0.260913	0.41	0.297	3.26191e-72	4	RHOQ
3.44948e-76	0.238916	0.649	0.538	1.0592e-71	4	CTSB
4.39801e-76	0.275684	0.434	0.325	1.35045e-71	4	PLEKHA2
6.21578e-76	0.356687	0.285	0.19	1.90862e-71	4	MALT1
2.85378e-75	0.398133	0.311	0.224	8.76281e-71	4	BCAT1
9.87951e-74	0.30624	0.304	0.206	3.0336e-69	4	UBXN2B
3.32498e-72	0.29014	0.377	0.272	1.02097e-67	4	PDGFC
4.62128e-72	-0.282216	0.552	0.631	1.41901e-67	4	SRGAP1
4.22058e-71	-0.29058	0.445	0.528	1.29597e-66	4	RUNX2
3.91039e-69	0.271033	0.528	0.417	1.20073e-64	4	SLC11A1
5.18081e-69	-0.301224	0.393	0.486	1.59082e-64	4	RP11-707A18.1
5.41539e-68	0.350544	0.469	0.369	1.66285e-63	4	RTTN
2.26625e-67	-0.329944	0.342	0.436	6.95876e-63	4	MIR646HG
2.70429e-67	0.267023	0.405	0.3	8.3038e-63	4	JARID2
2.2493e-66	-0.353768	0.171	0.259	6.90669e-62	4	SESN3
7.86992e-66	-0.321065	0.287	0.383	2.41654e-61	4	TENM4
1.0758e-65	-0.316166	0.333	0.428	3.30336e-61	4	MS4A6A
2.09886e-65	0.250774	0.495	0.395	6.44475e-61	4	RALGAPA2
2.45186e-65	0.366727	0.319	0.232	7.52867e-61	4	BNIP3L
2.58566e-65	0.249203	0.34	0.24	7.93953e-61	4	ATP6V1B2
4.62832e-65	-0.331848	0.178	0.271	1.42117e-60	4	ITGA9
1.79214e-64	-0.337381	0.346	0.43	5.50295e-60	4	CH17-437K3.1
1.92438e-64	-0.276992	0.384	0.484	5.90901e-60	4	USP53
2.32032e-64	0.242158	0.376	0.272	7.12479e-60	4	STK10
2.6064e-64	0.237049	0.489	0.385	8.0032e-60	4	VPS8
1.02726e-63	-0.344045	0.253	0.338	3.15431e-59	4	CACNB4
1.08418e-63	-0.329977	0.379	0.451	3.32908e-59	4	ZFP36L2
1.8528e-63	-0.228062	0.676	0.722	5.68921e-59	4	OXR1
2.10348e-63	0.265111	0.377	0.281	6.45896e-59	4	ZCCHC6
2.24446e-63	-0.296342	0.29	0.374	6.89185e-59	4	HEATR5B
3.19019e-63	0.287181	0.291	0.203	9.79581e-59	4	ARHGAP18
6.29284e-63	0.241038	0.282	0.189	1.93228e-58	4	NOTCH2
2.09851e-62	0.237379	0.427	0.324	6.44369e-58	4	GSAP
1.83608e-61	-0.275984	0.464	0.546	5.63787e-57	4	P2RY12
2.32951e-61	0.252119	0.393	0.298	7.153e-57	4	COL4A3BP
3.19723e-61	0.235551	0.441	0.339	9.81743e-57	4	GPRIN3
4.44676e-61	0.233649	0.56	0.453	1.36542e-56	4	CHN2
8.80882e-61	0.286906	0.394	0.303	2.70484e-56	4	SNX9
3.84852e-59	0.278471	0.271	0.185	1.18173e-54	4	CYTH3
5.25941e-59	-0.297893	0.297	0.384	1.61495e-54	4	C10orf54
3.43505e-58	0.292793	0.359	0.269	1.05477e-53	4	CHSY3
2.4954e-57	0.266308	0.503	0.411	7.66236e-53	4	FNDC3A
2.82323e-57	0.256546	0.384	0.294	8.66902e-53	4	ADAM9
3.62707e-57	0.244187	0.413	0.315	1.11373e-52	4	PRKCH
4.55619e-57	0.240079	0.43	0.334	1.39902e-52	4	MAP4K3
9.00973e-57	0.239666	0.412	0.317	2.76653e-52	4	CTNNB1
1.77207e-55	0.277365	0.365	0.279	5.44132e-51	4	CHST15
2.4199e-55	-0.29544	0.282	0.375	7.43056e-51	4	ADGRG1
2.94874e-55	0.234545	0.31	0.22	9.05441e-51	4	TRAF3
6.32456e-55	-0.424417	0.217	0.255	1.94202e-50	4	TPT1
1.39806e-54	0.329938	0.453	0.377	4.29287e-50	4	SIPA1L1
1.84431e-54	-0.327374	0.24	0.33	5.66315e-50	4	KCNIP1
3.75908e-54	0.233682	0.276	0.191	1.15426e-49	4	ERGIC1
5.59353e-54	-0.233182	0.512	0.603	1.71755e-49	4	SYNDIG1
1.6618e-53	0.239402	0.297	0.211	5.10273e-49	4	KLF6
1.37025e-52	-0.592583	0.224	0.272	4.20748e-48	4	HSP90AA1
1.90141e-52	-0.287845	0.461	0.519	5.83845e-48	4	SLC2A5
2.04943e-52	-0.304784	0.223	0.302	6.29299e-48	4	SEMA4D
3.08369e-51	0.278768	0.289	0.217	9.46878e-47	4	UBA6
1.76315e-49	-0.301579	0.207	0.28	5.41393e-45	4	GAK
4.42619e-49	0.230098	0.419	0.333	1.35911e-44	4	SEC14L1
1.06791e-48	0.236634	0.266	0.186	3.27912e-44	4	HSD17B4
4.64965e-48	0.222452	0.284	0.205	1.42772e-43	4	NAP1L1
1.34537e-47	0.25665	0.412	0.332	4.13108e-43	4	CHSY1
1.71044e-47	0.224127	0.285	0.205	5.25206e-43	4	ARL8B
3.99749e-46	0.22468	0.431	0.343	1.22747e-41	4	TNFRSF1B
4.44237e-46	-0.253382	0.376	0.451	1.36407e-41	4	MIR99AHG
1.00728e-44	0.234672	0.493	0.419	3.09294e-40	4	PRKAG2
2.90558e-44	-0.258542	0.353	0.428	8.92187e-40	4	SPECC1
1.14104e-43	-0.36284	0.238	0.295	3.50368e-39	4	HSPA1B
1.55212e-43	0.22129	0.291	0.215	4.76594e-39	4	SMAD3
5.55454e-43	-0.317816	0.242	0.305	1.70558e-38	4	PLCB2
1.28212e-42	0.224145	0.475	0.399	3.93688e-38	4	CDK6
1.29895e-42	-0.304896	0.25	0.256	3.98857e-38	4	RPLP1
2.46262e-42	0.268508	0.33	0.259	7.56173e-38	4	RNF144B
4.32038e-41	0.235011	0.46	0.388	1.32662e-36	4	REL
1.9411e-40	-0.257112	0.259	0.327	5.96035e-36	4	ITGAM
1.39058e-39	-0.352251	0.205	0.255	4.26991e-35	4	UBC
7.56066e-39	-0.231042	0.2	0.275	2.32158e-34	4	FAM177B
1.01208e-38	0.230047	0.257	0.192	3.10768e-34	4	CAPN7
1.96038e-38	-0.220211	0.495	0.545	6.01956e-34	4	LPAR6
3.14797e-38	0.253446	0.265	0.204	9.66615e-34	4	PGK1
1.61807e-37	-0.222996	0.347	0.397	4.96846e-33	4	PPP6R2
1.68184e-37	-0.256585	0.268	0.336	5.16425e-33	4	PTK2
7.52139e-37	-0.221561	0.466	0.51	2.30952e-32	4	CH507-513H4.1
9.11164e-37	-0.273598	0.251	0.31	2.79782e-32	4	C1QA
2.37845e-36	-0.245796	0.192	0.258	7.30328e-32	4	PAK1
3.565e-35	-0.256644	0.192	0.256	1.09467e-30	4	GARNL3
3.66896e-34	0.236095	0.325	0.285	1.12659e-29	4	KYNU
1.90987e-33	-0.247774	0.203	0.257	5.86444e-29	4	FCGR3A
4.98898e-33	-0.244457	0.497	0.507	1.53192e-28	4	TMSB4X
5.42219e-33	-0.255182	0.207	0.272	1.66494e-28	4	ZEB1
3.28007e-32	-0.240383	0.219	0.284	1.00718e-27	4	SETBP1
5.56987e-32	-0.255953	0.233	0.29	1.71028e-27	4	MLXIPL
7.30203e-32	0.248983	0.35	0.29	2.24216e-27	4	ALCAM
1.49787e-31	-0.307315	0.262	0.298	4.59935e-27	4	SNRNP70
3.20873e-31	-0.296241	0.219	0.273	9.85274e-27	4	STAB1
6.96486e-31	-0.224305	0.216	0.279	2.13863e-26	4	FAM105A
2.8104e-30	-0.234636	0.194	0.256	8.62961e-26	4	P3H2
3.22121e-30	0.230746	0.255	0.231	9.89104e-26	4	HK2
2.49844e-29	-0.246152	0.251	0.31	7.67171e-25	4	RASSF4
1.23823e-27	0.220127	0.491	0.455	3.80211e-23	4	EPB41L3
0	1.97001	0.683	0.237	0	5	HSP90AA1
0	1.66057	0.509	0.211	0	5	HSPH1
0	1.51651	0.399	0.093	0	5	CD83
0	1.48847	0.562	0.193	0	5	SLC2A3
0	1.39258	0.348	0.067	0	5	DNAJB1
0	1.28615	0.697	0.442	0	5	P4HA1
0	1.27227	0.731	0.339	0	5	SRGN
0	1.26013	0.419	0.129	0	5	HSPB1
0	1.18107	0.32	0.108	0	5	NAMPT
0	1.1284	0.628	0.315	0	5	HIST1H2AC
0	1.12476	0.769	0.331	0	5	HSPA1A
0	1.09307	0.41	0.143	0	5	HIF1A-AS2
0	1.08997	0.755	0.442	0	5	HIF1A
0	1.04881	0.402	0.12	0	5	GPR183
0	1.03374	0.293	0.101	0	5	HSPD1
0	1.03323	0.448	0.201	0	5	GLUL
0	1.03057	0.708	0.318	0	5	RGS1
0	1.02638	0.557	0.228	0	5	UBC
0	1.01666	0.27	0.091	0	5	HMOX1
0	1.01208	0.516	0.157	0	5	DUSP1
0	1.00179	0.66	0.263	0	5	HSPA1B
0	0.96007	0.516	0.275	0	5	GNA13
0	0.956501	0.473	0.181	0	5	DDIT4
0	0.952451	0.405	0.22	0	5	HK2
0	0.897064	0.371	0.152	0	5	HSP90AB1
0	0.888889	0.666	0.492	0	5	FAM13A
0	0.860474	0.283	0.105	0	5	SLC7A5
0	0.837279	0.417	0.194	0	5	PGK1
0	0.833339	0.424	0.153	0	5	FOS
0	0.810529	0.467	0.27	0	5	PTGES3
0	0.791766	0.563	0.341	0	5	PFKFB3
0	0.784419	0.783	0.606	0	5	SPP1
0	0.73754	0.577	0.354	0	5	ACSL1
0	0.659065	0.997	0.963	0	5	MALAT1
8.82643e-303	0.838008	0.27	0.12	2.71024e-298	5	H3F3B
3.39626e-295	0.582073	0.668	0.538	1.04285e-290	5	CTSB
1.10301e-294	0.753827	0.455	0.285	3.38689e-290	5	SGK1
6.75171e-278	0.624493	0.319	0.13	2.07318e-273	5	HIST2H2BE
9.02479e-273	0.623646	0.554	0.362	2.77115e-268	5	OLR1
9.43295e-272	0.713377	0.68	0.525	2.89648e-267	5	ELL2
3.75697e-270	0.672004	0.572	0.382	1.15362e-265	5	PADI2
3.97139e-252	0.364844	0.975	0.935	1.21946e-247	5	NEAT1
1.15441e-237	0.724391	0.376	0.22	3.54474e-233	5	RANBP2
4.3055e-235	0.368924	0.909	0.864	1.32205e-230	5	SSH2
1.64424e-230	0.568995	0.557	0.382	5.04881e-226	5	REL
9.70576e-227	-0.580862	0.358	0.553	2.98025e-222	5	P2RY12
1.90085e-211	0.611103	0.382	0.236	5.83674e-207	5	TRA2B
1.29905e-208	0.571691	0.456	0.28	3.98887e-204	5	CLK1
8.07398e-206	0.723828	0.401	0.254	2.4792e-201	5	RNF144B
6.12954e-196	0.529339	0.478	0.319	1.88214e-191	5	RLF
9.4545e-184	0.588161	0.439	0.308	2.9031e-179	5	MSN
2.91758e-181	0.657485	0.356	0.222	8.95873e-177	5	BCAT1
6.86756e-178	0.514354	0.49	0.339	2.10875e-173	5	TNFRSF1B
4.68944e-175	0.639329	0.372	0.229	1.43994e-170	5	BNIP3L
2.61874e-173	-0.556196	0.302	0.479	8.04111e-169	5	MAF
5.45268e-166	0.362814	0.783	0.657	1.6743e-161	5	SMAP2
2.35543e-163	0.497662	0.476	0.35	7.23259e-159	5	B3GNT5
2.04661e-158	0.647947	0.381	0.285	6.28432e-154	5	UGCG
2.3441e-156	0.581024	0.392	0.273	7.1978e-152	5	ATP13A3
9.86247e-155	-0.549176	0.196	0.353	3.02837e-150	5	CX3CR1
3.14475e-153	0.515228	0.428	0.29	9.65626e-149	5	DNAJB6
3.0013e-146	0.427035	0.672	0.535	9.2158e-142	5	LINC-PINT
2.80363e-140	0.490135	0.43	0.309	8.60882e-136	5	FCGR2A
4.08177e-135	0.47253	0.295	0.169	1.25335e-130	5	PDK3
1.63622e-132	-0.515172	0.283	0.438	5.02416e-128	5	C1QB
1.40055e-130	0.38767	0.563	0.415	4.30053e-126	5	PRKAG2
1.88228e-129	0.579084	0.282	0.16	5.77974e-125	5	FAM110B
5.70181e-128	0.425767	0.634	0.549	1.7508e-123	5	SAT1
5.79621e-128	0.458364	0.452	0.338	1.77978e-123	5	GPBP1
1.18111e-127	0.490543	0.369	0.249	3.62673e-123	5	HERPUD1
3.94604e-126	0.422037	0.479	0.345	1.21167e-121	5	DENND5A
6.0586e-126	0.498873	0.268	0.156	1.86035e-121	5	PAPOLG
2.41245e-123	-0.482168	0.161	0.304	7.40768e-119	5	LINC01094
5.92914e-123	0.550114	0.5	0.36	1.8206e-118	5	GRID2
3.85693e-119	0.441314	0.271	0.157	1.18431e-114	5	PPP1CB
3.59007e-115	0.366116	0.391	0.247	1.10237e-110	5	KDM4B
1.10885e-114	-0.494792	0.18	0.316	3.40484e-110	5	VSIG4
1.17405e-114	0.458288	0.288	0.177	3.60505e-110	5	MCF2L2
1.69835e-114	0.500193	0.371	0.251	5.21496e-110	5	TXNIP
8.10955e-113	0.402728	0.693	0.592	2.49012e-108	5	RAPGEF1
5.48532e-112	-0.476735	0.242	0.385	1.68432e-107	5	C1QC
2.50353e-111	0.260531	0.912	0.858	7.68735e-107	5	QKI
1.14153e-110	0.543954	0.35	0.261	3.50518e-106	5	GBE1
4.67342e-107	0.268226	0.818	0.726	1.43502e-102	5	TBC1D22A
1.86214e-105	-0.424137	0.31	0.444	5.71788e-101	5	SOCS6
8.30907e-105	0.456397	0.327	0.24	2.55138e-100	5	FXR1
2.05209e-101	-0.2765	0.683	0.775	6.30114e-97	5	SLC9A9
2.89767e-101	0.366667	0.575	0.458	8.89757e-97	5	ZNF292
2.73625e-100	0.414074	0.393	0.295	8.40191e-96	5	ADAM9
6.07116e-97	0.408773	0.273	0.163	1.86421e-92	5	KDM3A
1.42255e-96	0.345719	0.581	0.468	4.36807e-92	5	RAB1A
3.15196e-95	0.440064	0.421	0.332	9.6784e-91	5	CHSY1
2.38786e-94	-0.296192	0.583	0.697	7.33217e-90	5	SLCO2B1
1.29778e-93	0.457234	0.266	0.191	3.98496e-89	5	SOD2
1.13911e-92	0.395726	0.627	0.552	3.49776e-88	5	GRB2
5.54261e-91	0.443671	0.254	0.172	1.70191e-86	5	LIMD1
6.04767e-91	0.384742	0.411	0.313	1.857e-86	5	ETS2
1.37239e-90	0.318969	0.547	0.434	4.21406e-86	5	VMP1
1.6261e-90	0.401608	0.382	0.268	4.9931e-86	5	FAM49A
5.12015e-90	0.457661	0.285	0.192	1.57219e-85	5	MALT1
1.01534e-89	0.413882	0.266	0.196	3.1177e-85	5	JDP2
2.80686e-88	0.380939	0.606	0.507	8.61875e-84	5	SLC2A5
5.03008e-88	0.349866	0.4	0.283	1.54453e-83	5	ABHD15-AS1
9.28e-88	-0.412579	0.186	0.298	2.84952e-83	5	LCP2
3.7191e-87	0.386027	0.303	0.198	1.14199e-82	5	YEATS2
1.74048e-86	0.246108	0.894	0.852	5.34432e-82	5	LDLRAD4
9.75654e-85	-0.340532	0.447	0.567	2.99584e-80	5	BACH1
5.02611e-84	-0.353776	0.37	0.493	1.54332e-79	5	FRMD4B
1.42644e-83	-0.457866	0.172	0.284	4.38001e-79	5	CHSY3
2.82043e-83	0.384726	0.335	0.227	8.66042e-79	5	TBC1D8
6.47534e-83	-0.289658	0.552	0.657	1.98832e-78	5	CSF1R
3.54503e-81	0.231135	0.827	0.751	1.08854e-76	5	ADAM28
9.65518e-80	0.421592	0.323	0.225	2.96472e-75	5	MGAT1
6.4849e-79	-0.284801	0.604	0.696	1.99125e-74	5	ZEB2
2.96964e-78	-0.412202	0.263	0.367	9.11857e-74	5	RSRP1
3.14411e-77	0.350484	0.301	0.192	9.65431e-73	5	ZFP36
3.11424e-76	-0.33093	0.407	0.516	9.56259e-72	5	MKNK1
2.06428e-74	-0.472902	0.2	0.305	6.33859e-70	5	CPM
9.20078e-74	0.263514	0.685	0.58	2.82519e-69	5	FOXP2
1.57428e-72	-0.30886	0.411	0.521	4.834e-68	5	ZNF710
1.73073e-72	0.362308	0.326	0.23	5.31437e-68	5	HIST2H2BF
4.36143e-71	-0.320332	0.39	0.506	1.33922e-66	5	MERTK
1.35694e-70	-0.343593	0.255	0.363	4.16662e-66	5	C6orf62
2.42529e-68	-0.331753	0.375	0.474	7.44709e-64	5	NPL
3.38223e-67	-0.302966	0.404	0.521	1.03855e-62	5	HIVEP3
2.60507e-66	-0.396611	0.175	0.276	7.99912e-62	5	STAB1
3.20616e-66	0.330486	0.441	0.356	9.84482e-62	5	RBPJ
1.30123e-65	0.264644	0.603	0.51	3.99555e-61	5	WAC
3.01451e-64	0.227606	0.693	0.645	9.25636e-60	5	ABCC4
3.11525e-64	-0.361508	0.304	0.401	9.56567e-60	5	BIN1
1.24205e-63	-0.370877	0.212	0.312	3.81385e-59	5	C1QA
1.38665e-63	0.288987	0.502	0.405	4.25785e-59	5	ARID4B
2.5183e-63	0.398191	0.455	0.378	7.73268e-59	5	SIPA1L1
1.8465e-62	0.346119	0.538	0.452	5.66987e-58	5	EPB41L3
6.87933e-62	-0.276248	0.5	0.587	2.11237e-57	5	NCK2
3.3474e-61	-0.37346	0.199	0.296	1.02785e-56	5	CD81
3.35627e-61	-0.283693	0.463	0.571	1.03058e-56	5	FMN1
1.78935e-60	0.359613	0.254	0.188	5.49437e-56	5	HSD17B4
2.77431e-60	0.310688	0.446	0.371	8.5188e-56	5	CHD1
6.09195e-60	0.318542	0.302	0.216	1.87059e-55	5	EGLN1
2.24696e-59	0.30504	0.429	0.34	6.89951e-55	5	CYTH1
4.21367e-59	-0.338574	0.263	0.358	1.29385e-54	5	CYBA
1.12215e-57	-0.329937	0.163	0.253	3.44567e-53	5	LINC01141
1.46762e-57	0.257622	0.559	0.468	4.50648e-53	5	ADRBK2
5.13902e-57	-0.380411	0.214	0.307	1.57799e-52	5	RPL13
6.35289e-57	-0.387164	0.356	0.444	1.95072e-52	5	GLDN
9.21429e-57	0.295949	0.378	0.286	2.82934e-52	5	TOP1
9.49226e-56	0.278194	0.451	0.353	2.91469e-51	5	RP11-624C23.1
2.54389e-55	-0.314298	0.254	0.352	7.81126e-51	5	CPQ
4.03703e-55	0.280639	0.497	0.419	1.23961e-50	5	AKAP10
6.19051e-55	-0.374917	0.322	0.427	1.90086e-50	5	APOE
8.81921e-55	-0.240299	0.555	0.637	2.70803e-50	5	CHD9
2.80291e-54	-0.492832	0.186	0.261	8.60661e-50	5	RPLP1
2.9822e-54	0.309801	0.258	0.18	9.15716e-50	5	UBE2B
2.94785e-53	-0.283204	0.33	0.43	9.05167e-49	5	COMMD10
3.29372e-53	-0.289061	0.342	0.435	1.01137e-48	5	ST8SIA4
4.83742e-53	0.255776	0.498	0.403	1.48538e-48	5	PPARD
1.03963e-52	0.222008	0.753	0.686	3.1923e-48	5	DENND3
1.99304e-52	0.317229	0.293	0.217	6.11982e-48	5	TMEM51
3.37646e-52	-0.287131	0.326	0.419	1.03678e-47	5	LAPTM5
1.25995e-51	0.274692	0.511	0.42	3.8688e-47	5	SLC11A1
1.84147e-51	-0.269802	0.357	0.449	5.65443e-47	5	KLHL5
1.16051e-50	0.245759	0.626	0.551	3.56345e-46	5	CCNY
2.69972e-50	-0.263448	0.39	0.486	8.28975e-46	5	LY86
5.13531e-50	0.248265	0.592	0.514	1.57685e-45	5	WSB1
1.0255e-49	-0.298103	0.283	0.374	3.14889e-45	5	ADGRG1
3.83438e-49	0.286024	0.319	0.244	1.17739e-44	5	UBE2R2
3.87457e-49	0.288039	0.458	0.395	1.18972e-44	5	MAN2A1
7.76636e-49	-0.268397	0.349	0.442	2.38474e-44	5	GSN
8.52537e-49	0.225882	0.572	0.518	2.6178e-44	5	BHLHE41
1.25045e-48	-0.286991	0.321	0.412	3.83964e-44	5	CDK6
1.31791e-48	-0.287232	0.248	0.341	4.04678e-44	5	ARHGAP31
4.36899e-48	0.272275	0.399	0.311	1.34154e-43	5	MGEA5
4.43544e-48	-0.279963	0.376	0.468	1.36195e-43	5	CHN2
1.11314e-47	0.288677	0.612	0.532	3.41802e-43	5	SSBP2
1.3006e-47	0.25655	0.434	0.361	3.99364e-43	5	RNF145
1.43131e-47	-0.28929	0.174	0.255	4.39497e-43	5	RP11-489O18.1
1.03016e-46	-0.294805	0.214	0.3	3.1632e-42	5	SCFD2
1.06479e-46	-0.231675	0.466	0.554	3.26955e-42	5	SPRED1
8.52399e-46	0.266531	0.329	0.249	2.61738e-41	5	NPEPPS
9.64282e-46	0.282551	0.336	0.249	2.96092e-41	5	PDE4B
1.16447e-45	0.316824	0.283	0.234	3.57562e-41	5	RASSF3
6.83981e-45	-0.272257	0.274	0.359	2.10023e-40	5	TM6SF1
9.95862e-45	0.282762	0.428	0.355	3.05789e-40	5	PDE8A
1.57111e-44	-0.280907	0.197	0.282	4.82425e-40	5	GLTSCR1L
2.20025e-44	0.229892	0.553	0.476	6.75608e-40	5	KMT2E
2.28364e-44	-0.244825	0.488	0.561	7.01214e-40	5	ATG7
4.53602e-44	0.266816	0.446	0.372	1.39283e-39	5	XPO1
4.99675e-44	0.228365	0.445	0.362	1.5343e-39	5	HEATR5B
5.07549e-44	-0.25392	0.251	0.34	1.55848e-39	5	NUTM2A-AS1
5.54337e-44	0.265337	0.314	0.244	1.70215e-39	5	FBXO42
1.12557e-43	-0.226468	0.522	0.596	3.45617e-39	5	2021-03-01
5.93919e-43	0.283762	0.284	0.214	1.82369e-38	5	KLF6
9.76444e-43	0.259162	0.405	0.336	2.99827e-38	5	HLA-DRB1
1.46433e-42	0.31014	0.285	0.221	4.49637e-38	5	SYTL3
2.5909e-42	0.257689	0.327	0.249	7.95563e-38	5	SPAG9
1.26479e-41	0.247541	0.465	0.381	3.88368e-37	5	NEDD4L
1.41817e-41	-0.263315	0.227	0.31	4.35465e-37	5	RBMS1
1.26097e-40	0.26003	0.258	0.186	3.87194e-36	5	KLHL6
1.86441e-40	0.223324	0.464	0.393	5.72487e-36	5	UBR5
2.25275e-40	0.247734	0.496	0.423	6.91728e-36	5	ABI1
3.72531e-40	-0.259544	0.222	0.304	1.14389e-35	5	CTSC
1.02068e-39	0.248962	0.396	0.318	3.13411e-35	5	PDS5B
1.02991e-39	-0.253318	0.282	0.363	3.16245e-35	5	HCK
1.18723e-39	-0.262133	0.206	0.281	3.64551e-35	5	ETV5
2.24922e-39	-0.253282	0.246	0.329	6.90645e-35	5	ANOS1
3.30736e-39	0.25301	0.271	0.2	1.01556e-34	5	KLHL24
3.61278e-39	0.238412	0.403	0.328	1.10934e-34	5	BTAF1
4.03742e-39	0.235757	0.472	0.395	1.23973e-34	5	CDC42SE2
5.56485e-39	0.220617	0.4	0.315	1.70874e-34	5	C1orf132
8.96028e-39	-0.265854	0.184	0.261	2.75134e-34	5	E2F3
4.16778e-38	0.274116	0.356	0.297	1.27976e-33	5	ZC3HAV1
4.48689e-38	-0.250955	0.313	0.39	1.37774e-33	5	ZDHHC14
2.09387e-37	-0.221869	0.386	0.47	6.42943e-33	5	ENTPD1
2.50691e-37	-0.273264	0.228	0.31	7.69773e-33	5	RPS19
2.66849e-37	0.229489	0.274	0.203	8.19386e-33	5	YTHDC1
4.50457e-37	0.226179	0.546	0.478	1.38317e-32	5	IRAK3
9.65986e-37	-0.271781	0.311	0.389	2.96616e-32	5	NCKAP5
1.0938e-36	0.232466	0.325	0.26	3.35862e-32	5	AFF4
1.2148e-36	-0.237191	0.429	0.502	3.73016e-32	5	EPS15
3.28536e-35	-0.255388	0.202	0.271	1.0088e-30	5	ADAP2
6.68223e-35	-0.255809	0.194	0.266	2.05185e-30	5	LPAR1
7.72299e-35	-0.261318	0.359	0.438	2.37142e-30	5	DSCAM
1.05233e-34	0.22608	0.363	0.296	3.23127e-30	5	UBE2D2
1.59404e-34	0.225073	0.394	0.321	4.89465e-30	5	SMCHD1
2.51119e-34	-0.311226	0.199	0.266	7.71085e-30	5	STARD13
5.25749e-34	-0.238434	0.271	0.34	1.61436e-29	5	JPX
5.54309e-34	0.272085	0.341	0.274	1.70206e-29	5	ZBTB16
8.42968e-34	0.260538	0.315	0.273	2.58842e-29	5	SNAP23
1.22512e-33	-0.234632	0.247	0.323	3.76185e-29	5	NLK
2.40588e-33	-0.229863	0.308	0.384	7.3875e-29	5	ZNF280D
3.72544e-33	0.25452	0.369	0.318	1.14393e-28	5	ASAH1
4.06399e-33	0.222603	0.391	0.33	1.24789e-28	5	PLEKHA2
4.89101e-33	-0.231311	0.274	0.351	1.50183e-28	5	FARS2
9.68895e-33	0.236615	0.287	0.221	2.97509e-28	5	BRWD3
1.96579e-32	-0.224091	0.268	0.343	6.03615e-28	5	WDR7
4.57875e-32	0.246492	0.363	0.306	1.40595e-27	5	SNX9
6.31763e-32	-0.237132	0.195	0.264	1.93989e-27	5	ARFIP1
6.37678e-32	-0.22489	0.343	0.406	1.95805e-27	5	POU2F2
1.04217e-31	-0.255017	0.212	0.28	3.2001e-27	5	GMDS
1.58489e-31	-0.232447	0.227	0.302	4.86656e-27	5	AP000476.1
3.47851e-31	-0.220502	0.211	0.284	1.06811e-26	5	UGGT2
2.60613e-30	-0.249063	0.19	0.256	8.00237e-26	5	TYROBP
2.72065e-30	-0.223916	0.322	0.392	8.35401e-26	5	DLEU7-AS1
4.26888e-30	-0.255396	0.189	0.251	1.3108e-25	5	HTRA1
1.68528e-29	-0.222071	0.189	0.256	5.17483e-25	5	DTNBP1
1.79587e-29	0.258068	0.258	0.22	5.5144e-25	5	UBA6
3.05166e-29	-0.251787	0.223	0.285	9.37043e-25	5	PDGFC
5.52812e-28	-0.236028	0.22	0.283	1.69746e-23	5	KCTD12
1.10789e-27	-0.220065	0.189	0.253	3.40188e-23	5	ME2
2.52628e-27	-0.222586	0.236	0.303	7.7572e-23	5	SPATA5
6.2622e-26	-0.231656	0.198	0.255	1.92287e-21	5	P3H2
1.74777e-25	-0.233179	0.291	0.357	5.3667e-21	5	NAALADL2
4.72119e-25	0.254548	0.359	0.302	1.44969e-20	5	TMEM163
9.94441e-25	-0.225879	0.2	0.26	3.05353e-20	5	R3HDM1
1.42724e-23	0.264299	0.578	0.527	4.38249e-19	5	PLCG2
1.57318e-20	-0.228985	0.283	0.296	4.83059e-16	5	LENG8
1.78946e-18	-0.224406	0.275	0.297	5.49471e-14	5	SNRNP70
0	2.67102	0.907	0.261	0	6	FTH1
0	2.27528	0.982	0.462	0	6	FTL
0	2.24025	0.908	0.138	0	6	RPL19
0	2.06959	0.911	0.176	0	6	RPS24
0	2.06321	0.863	0.121	0	6	RPL32
0	2.01247	0.87	0.169	0	6	RPS27A
0	1.97484	0.775	0.109	0	6	PLEKHA7
0	1.95182	0.866	0.207	0	6	TMSB10
0	1.94427	0.849	0.162	0	6	RPL11
0	1.91164	0.796	0.106	0	6	RPS27
0	1.86438	0.734	0.121	0	6	RPS23
0	1.85635	0.842	0.225	0	6	RPLP1
0	1.84739	0.851	0.221	0	6	TPT1
0	1.79888	0.818	0.152	0	6	RPL37A
0	1.79237	0.781	0.108	0	6	RPS25
0	1.79232	0.756	0.082	0	6	RPL23A
0	1.78716	0.278	0.062	0	6	MT2A
0	1.78238	0.757	0.105	0	6	RPS6
0	1.77554	0.842	0.162	0	6	RPS15
0	1.76488	0.68	0.068	0	6	RPS4X
0	1.76129	0.598	0.137	0	6	GAPDH
0	1.75044	0.8	0.145	0	6	RPLP2
0	1.72049	0.787	0.151	0	6	RPS8
0	1.66344	0.676	0.138	0	6	RPL41
0	1.66088	0.807	0.135	0	6	RPS11
0	1.64824	0.833	0.207	0	6	RPL28
0	1.6307	0.692	0.097	0	6	ATP5E
0	1.61963	0.753	0.191	0	6	EEF1A1
0	1.61312	0.679	0.085	0	6	RPL14
0	1.60959	0.593	0.115	0	6	RPS12
0	1.60668	0.636	0.049	0	6	MECOM
0	1.59314	0.69	0.114	0	6	RPS18
0	1.59086	0.656	0.095	0	6	OOEP
0	1.54925	0.658	0.079	0	6	RPL38
0	1.54574	0.683	0.129	0	6	FAU
0	1.5441	0.744	0.146	0	6	RPL37
0	1.53908	0.676	0.116	0	6	RPL8
0	1.53293	0.724	0.129	0	6	NACA
0	1.50287	0.707	0.127	0	6	RPL35
0	1.49185	0.608	0.119	0	6	AIF1
0	1.48359	0.712	0.221	0	6	RPL10
0	1.48238	0.485	0.056	0	6	BAIAP2L1
0	1.47559	0.678	0.121	0	6	RPL6
0	1.44798	0.934	0.484	0	6	TMSB4X
0	1.43394	0.692	0.148	0	6	RPS3
0	1.42176	0.839	0.273	0	6	RPL13
0	1.40862	0.617	0.092	0	6	RPL23
0	1.40369	0.652	0.14	0	6	RPS14
0	1.40245	0.575	0.056	0	6	UQCRB
0	1.40112	0.567	0.119	0	6	RPL34
0	1.4011	0.628	0.094	0	6	UBA52
0	1.39314	0.553	0.111	0	6	RPL30
0	1.36579	0.709	0.155	0	6	RPL13A
0	1.34931	0.506	0.093	0	6	RPL29
0	1.31733	0.498	0.095	0	6	YBX1
0	1.29009	0.623	0.12	0	6	RPL3
0	1.28922	0.569	0.094	0	6	RPS20
0	1.26268	0.399	0.054	0	6	RPS13
0	1.24343	0.493	0.133	0	6	APOC1
0	1.22905	0.467	0.059	0	6	EEF1B2
0	1.22531	0.626	0.173	0	6	RPS2
0	1.21448	0.455	0.083	0	6	RPS15A
0	1.20639	0.527	0.097	0	6	MAMDC2
0	1.20569	0.527	0.105	0	6	RPL36
0	1.20378	0.637	0.187	0	6	TXNRD1
0	1.19526	0.461	0.083	0	6	APOO
0	1.1941	0.451	0.079	0	6	RPL35A
0	1.17591	0.453	0.091	0	6	RPS7
0	1.17025	0.51	0.083	0	6	PFDN5
0	1.13076	0.563	0.139	0	6	RPL7A
0	1.11636	0.655	0.221	0	6	NBEAL1
0	1.11297	0.401	0.033	0	6	CTC-471J1.9
0	1.10515	0.472	0.089	0	6	RPL15
0	1.10169	0.437	0.048	0	6	TOMM7
0	1.09989	0.503	0.089	0	6	RPL27A
0	1.0932	0.524	0.121	0	6	EIF1
0	1.09006	0.529	0.105	0	6	RPL31
0	1.08856	0.454	0.064	0	6	RPL4
0	1.08599	0.541	0.139	0	6	PTMA
0	1.07348	0.457	0.078	0	6	RPL27
0	1.0721	0.455	0.063	0	6	BDNF-AS
0	1.07136	0.398	0.049	0	6	RPL7
0	1.06229	0.433	0.064	0	6	RPL10A
0	1.05129	0.558	0.16	0	6	SERF2
0	1.04187	0.508	0.117	0	6	RPL5
0	1.04114	0.71	0.283	0	6	RPS19
0	1.0391	0.382	0.04	0	6	RPL36AL
0	1.03721	0.428	0.081	0	6	RPL12
0	1.03601	0.814	0.398	0	6	SIK3
0	1.02881	0.447	0.099	0	6	RPS16
0	1.01511	0.381	0.074	0	6	RPL21
0	0.997811	0.715	0.293	0	6	AMBRA1
0	0.978205	0.549	0.153	0	6	RPS9
0	0.937389	0.432	0.109	0	6	RPS29
0	0.924284	0.464	0.109	0	6	GNB2L1
0	0.915605	0.343	0.043	0	6	COX7C
0	0.890717	0.515	0.176	0	6	RPS28
0	0.862825	0.381	0.092	0	6	S100A11
0	0.832239	0.344	0.07	0	6	TMA7
0	0.823858	0.362	0.072	0	6	RPS5
0	0.823474	0.302	0.048	0	6	CSTB
0	0.815827	0.505	0.175	0	6	RPL18
0	0.810568	0.292	0.053	0	6	UBB
0	0.810327	0.426	0.128	0	6	ARMC9
0	0.804316	0.27	0.017	0	6	TBC1D3P1-DHX40P1
0	0.793486	0.495	0.203	0	6	HLA-DPB1
0	0.76206	0.337	0.069	0	6	RPS17
0	0.758601	0.283	0.04	0	6	BTF3
0	0.757294	0.267	0.045	0	6	COMMD6
0	0.725836	0.305	0.049	0	6	RPL24
0	0.708264	0.289	0.059	0	6	SLC47A1
0	0.703272	0.537	0.237	0	6	TYROBP
0	0.68843	0.363	0.108	0	6	RPLP0
0	0.645807	0.272	0.057	0	6	ATP5I
0	0.642021	0.378	0.105	0	6	EEF1D
9.33784070639956e-322	0.637778	0.338	0.097	2.86727736730705e-317	6	ATP5G2
6.53188969819956e-311	0.669305	0.322	0.091	2.00568e-306	6	ACTG1
7.88225e-260	0.795019	0.398	0.169	2.42033e-255	6	TUBA1B
7.38194e-257	0.584614	0.325	0.107	2.2667e-252	6	SERP1
1.48344e-253	0.531665	0.297	0.093	4.55506e-249	6	MYL6
2.49216e-247	0.58482	0.637	0.371	7.65242e-243	6	HLA-DRA
5.20249e-231	0.51871	0.259	0.076	1.59748e-226	6	GTF3A
1.85514e-230	0.528363	0.271	0.083	5.69638e-226	6	ZNF90
1.19756e-226	0.55045	0.329	0.119	3.67722e-222	6	RPSA
4.20965e-224	0.569405	0.647	0.396	1.29262e-219	6	ACTB
7.25793e-214	0.50255	0.287	0.098	2.22862e-209	6	XPO5
1.43609e-203	0.506353	0.385	0.167	4.40965e-199	6	STEAP1B
5.60687e-199	0.54614	0.533	0.293	1.72165e-194	6	C1QA
3.85128e-193	0.504034	0.662	0.426	1.18257e-188	6	B2M
4.91777e-193	0.426686	0.256	0.087	1.51005e-188	6	GMFG
3.30469e-192	0.46037	0.288	0.107	1.01474e-187	6	PFN1
6.79615e-190	0.501784	0.645	0.426	2.08682e-185	6	PABPC1
4.30544e-178	0.473801	0.649	0.416	1.32203e-173	6	C1QB
1.56912e-166	0.434257	0.582	0.356	4.81813e-162	6	CHCHD3
3.04985e-155	0.517517	0.323	0.144	9.36486e-151	6	FCER1G
8.61482e-153	0.467245	0.418	0.218	2.64527e-148	6	HLA-DPA1
6.87558e-152	0.481278	0.27	0.108	2.11122e-147	6	CD63
3.3363e-149	0.463737	0.287	0.121	1.02444e-144	6	NPC2
3.17622e-148	0.405963	0.534	0.321	9.75292e-144	6	ANP32A
1.68581e-147	0.41934	0.546	0.336	5.17644e-143	6	RGS10
5.75875e-146	0.618997	0.342	0.163	1.76828e-141	6	HAMP
7.12752e-143	0.414251	0.474	0.27	2.18858e-138	6	GPX1
2.12798e-137	0.452398	0.425	0.233	6.53418e-133	6	TMIGD3
5.4805e-135	0.388782	0.431	0.242	1.68284e-130	6	UBC
6.37544e-135	0.416921	0.412	0.224	1.95764e-130	6	ARPC3
1.25264e-126	0.421879	0.29	0.134	3.84637e-122	6	BRI3
7.72424e-124	-0.232452	0.936	0.924	2.37181e-119	6	FRMD4A
3.59561e-123	0.382925	0.563	0.365	1.10407e-118	6	C1QC
3.85225e-121	0.313225	0.271	0.127	1.18287e-116	6	HNRNPA1
2.1096e-105	0.284153	0.831	0.679	6.47773e-101	6	CD74
2.23258e-104	0.399727	0.374	0.212	6.85537e-100	6	CST3
8.51523e-103	0.247966	0.265	0.143	2.61469e-98	6	HSPB1
7.74538e-102	0.399182	0.284	0.142	2.3783e-97	6	ALOX5AP
1.87239e-96	0.238619	0.577	0.404	5.74935e-92	6	LAPTM5
2.15256e-96	-0.274584	0.845	0.852	6.60966e-92	6	SFMBT2
6.8786e-94	0.240724	0.56	0.389	2.11214e-89	6	ZMYM4
2.72075e-92	0.271515	0.344	0.201	8.35434e-88	6	TBCA
1.04903e-90	0.258493	0.401	0.248	3.22116e-86	6	PCBP2
5.13797e-87	0.245279	0.535	0.372	1.57766e-82	6	GNAS
2.8552e-84	0.282391	0.364	0.221	8.76718e-80	6	C12orf75
9.05866e-83	0.36891	0.573	0.411	2.78155e-78	6	APOE
1.54715e-82	0.231565	0.45	0.299	4.75068e-78	6	COTL1
1.10866e-74	0.265376	0.458	0.311	3.40425e-70	6	HLA-B
2.58068e-73	0.229152	0.279	0.162	7.92424e-69	6	CD37
1.97728e-68	0.265031	0.322	0.198	6.07142e-64	6	HLA-A
8.98129e-67	-0.236302	0.786	0.804	2.7578e-62	6	HS3ST4
2.96771e-64	0.235934	0.279	0.167	9.11266e-60	6	ARHGDIB
8.56446e-63	-0.258237	0.6	0.645	2.6298e-58	6	ARHGAP22
3.2623e-61	-0.244245	0.64	0.703	1.00172e-56	6	NAV3
2.79294e-58	-0.330663	0.511	0.6	8.57599e-54	6	SYNDIG1
2.13259e-56	-0.28584	0.629	0.658	6.54833e-52	6	CSGALNACT1
7.99832e-54	-0.349136	0.319	0.326	2.45597e-49	6	SLC26A3
2.77456e-53	-0.337324	0.351	0.414	8.51956e-49	6	CCND3
1.95212e-52	-0.226631	0.59	0.618	5.99417e-48	6	AOAH
4.29958e-48	-0.309381	0.366	0.394	1.32023e-43	6	SRRM2
1.85841e-47	-0.252263	0.449	0.467	5.70643e-43	6	MAF
1.89714e-45	-0.306178	0.336	0.391	5.82537e-41	6	DST
1.92265e-44	0.242696	0.47	0.354	5.90368e-40	6	RP11-624C23.1
5.12617e-43	-0.271808	0.392	0.425	1.57404e-38	6	CH17-437K3.1
7.91551e-43	-0.244448	0.563	0.63	2.43054e-38	6	ST6GALNAC3
1.54234e-42	-0.388672	0.24	0.298	4.73592e-38	6	SNRNP70
2.39267e-41	-0.255237	0.41	0.455	7.34692e-37	6	MCF2L
2.04426e-39	-0.241429	0.43	0.446	6.27709e-35	6	ZFP36L2
5.55852e-39	-0.289006	0.326	0.361	1.7068e-34	6	RSRP1
1.99067e-38	-0.237617	0.488	0.542	6.11256e-34	6	P2RY12
4.89244e-38	0.295807	0.315	0.219	1.50227e-33	6	FCGBP
7.92241e-38	-0.27163	0.363	0.418	2.43266e-33	6	RASGEF1C
5.15562e-37	-0.246873	0.394	0.418	1.58308e-32	6	KHDRBS3
5.71831e-37	-0.238372	0.38	0.416	1.75586e-32	6	CSF3R
8.00445e-37	-0.259535	0.25	0.261	2.45785e-32	6	MAT2A
1.0055e-36	-0.312521	0.4	0.412	3.0875e-32	6	NHSL1
1.69311e-36	-0.312321	0.306	0.341	5.19886e-32	6	CACNA1A
2.64641e-36	-0.252115	0.492	0.582	8.12607e-32	6	XIST
5.45356e-36	-0.241582	0.314	0.323	1.67457e-31	6	ARGLU1
3.04976e-35	-0.35946	0.257	0.297	9.36459e-31	6	LENG8
1.86398e-34	-0.260004	0.349	0.386	5.72353e-30	6	NCKAP5
4.37596e-33	-0.224489	0.237	0.263	1.34368e-28	6	GRAMD1B
2.08817e-31	-0.235162	0.214	0.251	6.41194e-27	6	RP11-489O18.1
2.27742e-31	-0.2257	0.301	0.328	6.99305e-27	6	VASH1
3.337e-30	-0.232186	0.303	0.309	1.02466e-25	6	MYO1E
5.66833e-30	-0.220937	0.576	0.617	1.74052e-25	6	RP11-556E13.1
5.83423e-30	-0.220032	0.404	0.437	1.79146e-25	6	SOCS6
3.17258e-27	0.256421	0.466	0.379	9.74172e-23	6	SIPA1L1
5.92139e-27	-0.235657	0.249	0.262	1.81822e-22	6	STARD13
2.6094e-26	0.246682	0.539	0.454	8.01241e-22	6	EPB41L3
7.69843e-26	-0.315634	0.298	0.374	2.36388e-21	6	GRID2
4.08417e-24	-0.24755	0.383	0.44	1.25409e-19	6	GLDN
0	0.921259	0.306	0.267	0	7	CH507-528H12.1
0	0.790315	0.499	0.507	0	7	CH507-513H4.1
0	0.511585	0.253	0.297	0	7	SNRNP70
0	0.502052	0.238	0.27	0	7	STAB1
0	0.456329	0.243	0.317	0	7	HNRNPDL
0	0.433817	0.209	0.289	0	7	MLXIPL
0	0.433236	0.333	0.419	0	7	RASGEF1C
0	0.430045	0.396	0.547	0	7	LPAR6
0	0.409278	0.288	0.398	0	7	SRRM2
0	0.400411	0.199	0.277	0	7	GAK
0	0.383326	0.211	0.303	0	7	PLCB2
0	0.377837	0.302	0.429	0	7	CH17-437K3.1
0	0.376463	0.293	0.399	0	7	BIN1
0	0.325157	0.315	0.459	0	7	MCF2L
0	0.295466	0.317	0.451	0	7	ZFP36L2
0	0.292535	0.276	0.445	0	7	MYO1F
0	0.291874	0.245	0.399	0	7	PPP6R2
0	0.265009	0.29	0.465	0	7	TNRC18
0	0.259461	0.163	0.273	0	7	GAS6
0	0.253658	0.27	0.45	0	7	SH3BGRL
0	0.244599	0.445	0.625	0	7	AOAH
0	0.240891	0.24	0.409	0	7	POU2F2
0	0.236103	0.155	0.26	0	7	R3HDM1
0	0.225718	0.164	0.289	0	7	SON
0	0.220986	0.219	0.366	0	7	RSRP1
0	-0.222196	0.264	0.608	0	7	NUMB
0	-0.22273	0.286	0.642	0	7	PIAS1
0	-0.224734	0.205	0.52	0	7	ATF6
0	-0.224841	0.166	0.461	0	7	ELF1
0	-0.225411	0.134	0.37	0	7	PDE8A
0	-0.225935	0.207	0.496	0	7	IRAK3
0	-0.226253	0.113	0.327	0	7	FCGR2A
0	-0.227095	0.189	0.48	0	7	NPL
0	-0.229287	0.191	0.487	0	7	RASA1
0	-0.229369	0.11	0.319	0	7	SNX9
0	-0.230921	0.297	0.603	0	7	TGFBR1
0	-0.233479	0.168	0.431	0	7	FNDC3A
0	-0.23992	0.162	0.434	0	7	MAP3K2
0	-0.241866	0.256	0.55	0	7	SSBP2
0	-0.243509	0.136	0.373	0	7	RBPJ
0	-0.24438	0.523	0.84	0	7	GNAQ
0	-0.245096	0.251	0.571	0	7	GRB2
0	-0.246902	0.527	0.842	0	7	MBNL1
0	-0.246939	0.092	0.297	0	7	PLSCR1
0	-0.246955	0.26	0.57	0	7	ATG7
0	-0.246955	0.104	0.324	0	7	RP11-1000B6.3
0	-0.246992	0.204	0.51	0	7	EPS15
0	-0.250397	0.104	0.321	0	7	GPD2
0	-0.251082	0.25	0.561	0	7	CTSB
0	-0.25159	0.103	0.323	0	7	AMBRA1
0	-0.253123	0.12	0.362	0	7	BBX
0	-0.254366	0.522	0.846	0	7	MED13L
0	-0.254931	0.167	0.446	0	7	DCAF6
0	-0.255373	0.265	0.618	0	7	RAP1A
0	-0.255605	0.116	0.352	0	7	TMEM65
0	-0.261763	0.535	0.828	0	7	BMP2K
0	-0.263283	0.08	0.286	0	7	CBWD5
0	-0.270117	0.314	0.639	0	7	SRGAP1
0	-0.271334	0.178	0.486	0	7	RNF13
0	-0.272724	0.231	0.563	0	7	ITM2B
0	-0.280104	0.112	0.352	0	7	ENTPD1-AS1
0	-0.286894	0.202	0.518	0	7	PIK3R1
0	-0.298967	0.517	0.849	0	7	PICALM
0	-0.301106	0.294	0.613	0	7	RAPGEF1
0	-0.312446	0.195	0.506	0	7	RNF149
0	-0.322283	0.244	0.558	0	7	LINC-PINT
0	-0.334422	0.116	0.357	0	7	MSR1
0	-0.341826	0.422	0.806	0	7	SRGAP2B
0	-0.344412	0.103	0.34	0	7	CPVL
0	-0.346744	0.324	0.713	0	7	SRGAP2C
0	-0.351247	0.134	0.406	0	7	REL
0	-0.360213	0.091	0.329	0	7	HLA-B
0	-0.417699	0.064	0.285	0	7	RAB11A
0	-0.423248	0.421	0.754	0	7	FKBP5
0	-0.427972	0.101	0.348	0	7	MAN1A1
0	-0.443782	0.15	0.44	0	7	C1QB
0	-0.445429	0.203	0.55	0	7	PELI1
0	-0.448935	0.118	0.397	0	7	HLA-DRA
0	-0.465427	0.084	0.353	0	7	HLA-DRB1
0	-0.485737	0.055	0.278	0	7	RP11-452H21.1
0	-0.496776	0.134	0.451	0	7	B2M
0	-0.500079	0.065	0.302	0	7	ABHD15-AS1
0	-0.502519	0.242	0.55	0	7	ELL2
0	-0.525375	0.307	0.705	0	7	CD74
0	-0.568657	0.087	0.41	0	7	LINC00486
0	-0.585895	0.101	0.388	0	7	C1QC
0	-0.628323	0.158	0.478	0	7	HIF1A
0	-0.687164	0.074	0.373	0	7	RP11-624C23.1
0	-0.698976	0.133	0.433	0	7	APOE
1.7440517298196e-321	-0.352554	0.102	0.331	5.35528524158406e-317	7	ASAH1
5.23709584591721e-321	-0.43862	0.188	0.47	1.60810265044734e-316	7	EPB41L3
1.21535208220488e-319	-0.423789	0.231	0.517	3.73186010361831e-315	7	FAM13A
3.92094222091022e-314	0.287923	0.203	0.299	0	7	LENG8
2.69179e-301	-0.580651	0.051	0.279	8.26542e-297	7	FAM177B
6.21391e-301	-0.231695	0.102	0.298	1.90804e-296	7	CD81
1.23161e-297	0.286808	0.183	0.272	3.78179e-293	7	RP11-480C22.1
2.12783e-297	-0.370414	0.096	0.315	6.5337e-293	7	C1QA
1.72248e-288	-0.338491	0.085	0.289	5.28906e-284	7	GPX1
7.18511e-286	-0.449075	0.082	0.301	2.20626e-281	7	UGCG
1.8038e-284	-0.24054	0.101	0.29	5.53875e-280	7	ATP13A3
1.44272e-273	0.231365	0.234	0.344	4.43003e-269	7	CACNA1A
2.51686e-271	-0.289344	0.092	0.284	7.72827e-267	7	FAM49A
4.36117e-271	-0.419271	0.139	0.38	1.33914e-266	7	ACSL1
4.45417e-271	-0.544401	0.084	0.314	1.3677e-266	7	RPS19
2.50567e-267	-0.480243	0.089	0.31	7.69391e-263	7	RPL13
5.90041e-265	-0.336365	0.082	0.274	1.81178e-260	7	MITF
1.74552e-261	-0.245135	0.111	0.299	5.3598e-257	7	GAB1
1.64387e-250	-0.252887	0.41	0.668	5.04768e-246	7	CSGALNACT1
1.10131e-248	0.332088	0.254	0.325	3.38169e-244	7	KCNIP1
6.50787e-247	-0.369174	0.103	0.306	1.99831e-242	7	CPM
9.23681e-246	0.425254	0.564	0.597	2.83625e-241	7	SYNDIG1
4.6218e-243	-0.500766	0.089	0.301	1.41917e-238	7	GNA13
1.0693e-224	-0.770074	0.057	0.265	3.2834e-220	7	RPLP1
2.17069e-220	-0.316887	0.081	0.253	6.66534e-216	7	RPL10
3.18573e-216	-0.559641	0.181	0.422	9.78209e-212	7	NHSL1
3.88159e-210	-0.435027	0.085	0.273	1.19188e-205	7	RNF144B
1.01893e-208	-0.239119	0.78	0.945	3.12872e-204	7	NEAT1
1.47432e-204	-0.304486	0.101	0.275	4.52705e-200	7	GBE1
2.92192e-198	-0.314358	0.188	0.392	8.97205e-194	7	SIPA1L1
8.08658e-197	-0.854513	0.245	0.499	2.48306e-192	7	FTL
9.23065e-180	-0.538507	0.162	0.376	2.83436e-175	7	SRGN
1.36817e-178	-0.292055	0.102	0.259	4.20111e-174	7	TPT1
1.99062e-176	-0.345574	0.157	0.345	6.11239e-172	7	HIST1H2AC
5.72952e-168	0.221807	0.18	0.255	1.75931e-163	7	UBC
1.28191e-110	-1.33207	0.131	0.3	3.93622e-106	7	FTH1
0	2.31376	0.5	0.144	0	8	MEG3
0	2.24359	0.393	0.038	0	8	PTGDS
0	2.07605	0.263	0.005	0	8	SLC1A2
0	2.02886	0.333	0.044	0	8	GFAP
0	1.97683	0.275	0.024	0	8	CLU
0	1.91627	0.296	0.049	0	8	CKB
0	1.78042	0.52	0.288	0	8	LENG8
0	1.67683	0.274	0.074	0	8	KIFC2
0	1.67601	0.508	0.288	0	8	SNRNP70
0	1.61235	0.269	0.084	0	8	ACADVL
0	1.44451	0.26	0.12	0	8	YPEL3
0	1.42644	0.422	0.319	0	8	ARGLU1
0	1.41815	0.295	0.173	0	8	KIAA0930
0	1.40214	0.267	0.151	0	8	CCNL2
0	1.3526	0.482	0.39	0	8	SRRM2
0	1.34931	0.356	0.257	0	8	MAT2A
0	1.33593	0.33	0.24	0	8	SRSF5
0	1.30817	0.392	0.312	0	8	HNRNPDL
0	1.29982	0.423	0.358	0	8	RSRP1
0	1.25193	0.259	0.186	0	8	CIRBP
0	1.19255	0.667	0.662	0	8	DDX17
0	1.18322	0.34	0.298	0	8	PLCB2
0	1.1392	0.446	0.392	0	8	LINGO1
0	1.1227	0.344	0.266	0	8	STAB1
0	1.10127	0.355	0.342	0	8	HP1BP3
0	0.975709	0.286	0.293	0	8	CLK1
0	0.894179	0.292	0.356	0	8	LUC7L3
0	0.871602	0.339	0.326	0	8	SLC26A3
0	0.84965	0.225	0.274	0	8	RBM5
0	0.824047	0.266	0.345	0	8	HNRNPA3
0	0.805326	0.514	0.623	0	8	DDX5
0	0.800746	0.226	0.287	0	8	SF3B1
0	0.786187	0.214	0.276	0	8	OGT
0	0.749862	0.232	0.307	0	8	RASSF4
0	0.734533	0.486	0.557	0	8	SAT1
0	0.711566	0.18	0.254	0	8	SF1
0	0.711039	0.233	0.321	0	8	INO80D
0	0.710905	0.243	0.361	0	8	ARRB2
0	0.701639	0.233	0.291	0	8	CD81
0	0.688997	0.335	0.483	0	8	HNRNPA2B1
0	0.686735	0.288	0.427	0	8	PNISR
0	0.681216	0.276	0.409	0	8	RBM39
0	0.674444	0.36	0.47	0	8	MAF
0	0.671157	0.199	0.282	0	8	KCTD12
0	0.66289	0.346	0.478	0	8	RASGEF1B
0	0.631336	0.283	0.429	0	8	EVL
0	0.626206	0.21	0.329	0	8	SRSF11
0	0.618106	0.216	0.331	0	8	VASH1
0	0.604774	0.231	0.331	0	8	IRF8
0	0.599999	0.188	0.289	0	8	MLXIPL
0	0.597917	0.174	0.271	0	8	GAS6
0	0.572733	0.265	0.42	0	8	CSF3R
0	0.55654	0.156	0.26	0	8	ARAP1
0	0.546221	0.17	0.288	0	8	SON
0	0.539057	0.287	0.492	0	8	HNRNPH1
0	0.533866	0.219	0.356	0	8	CYBA
0	0.53296	0.309	0.485	0	8	PSAP
0	0.501608	0.146	0.256	0	8	ACIN1
0	0.484118	0.155	0.261	0	8	ATG16L2
0	0.476492	0.17	0.31	0	8	TRIM22
0	0.474925	0.247	0.393	0	8	DST
0	0.467347	0.331	0.528	0	8	BHLHE41
0	0.460361	0.312	0.45	0	8	ZFP36L2
0	0.460265	0.145	0.267	0	8	FUBP1
0	0.458905	0.245	0.438	0	8	GTF2I
0	0.453899	0.155	0.294	0	8	HNRNPD
0	0.437991	0.248	0.399	0	8	BIN1
0	0.434275	0.277	0.499	0	8	MYO9B
0	0.431583	0.257	0.459	0	8	MCF2L
0	0.426469	0.179	0.322	0	8	MGEA5
0	0.417073	0.151	0.278	0	8	GAK
0	0.415517	0.179	0.353	0	8	CHKA
0	0.396972	0.173	0.351	0	8	CLEC7A
0	0.386111	0.154	0.284	0	8	GPX1
0	0.372179	0.2	0.373	0	8	ADGRG1
0	0.370123	0.148	0.3	0	8	SEMA4D
0	0.366728	0.252	0.414	0	8	ACTB
0	0.352716	0.15	0.301	0	8	ATP6V0A1
0	0.350909	0.231	0.378	0	8	DTNA
0	0.344638	0.149	0.307	0	8	HLA-E
0	0.330707	0.125	0.268	0	8	DMTF1
0	0.321886	0.154	0.331	0	8	MDM4
0	0.310699	0.136	0.297	0	8	P2RX7
0	0.309107	0.127	0.26	0	8	R3HDM1
0	0.301841	0.123	0.256	0	8	TYROBP
0	0.29708	0.295	0.557	0	8	MACF1
0	0.296844	0.128	0.284	0	8	KCTD7
0	0.295293	0.355	0.646	0	8	RHBDF2
0	0.28336	0.118	0.251	0	8	HTRA1
0	0.283077	0.116	0.273	0	8	ADD1
0	0.269138	0.112	0.259	0	8	SPAG9
0	0.263702	0.441	0.646	0	8	ZFP36L1
0	0.245688	0.152	0.36	0	8	TM6SF1
0	0.245011	0.439	0.697	0	8	SLCO2B1
0	0.23429	0.185	0.408	0	8	ITGAX
0	0.231014	0.304	0.505	0	8	MERTK
0	0.228043	0.169	0.393	0	8	AP1B1
0	0.222185	0.138	0.33	0	8	FUS
0	0.220887	0.136	0.346	0	8	LINC00969
0	-0.220153	0.069	0.299	0	8	B4GALT1
0	-0.220366	0.085	0.362	0	8	HAVCR2
0	-0.220572	0.06	0.283	0	8	NRF1
0	-0.220623	0.069	0.3	0	8	ARHGAP17
0	-0.221245	0.184	0.568	0	8	FMNL3
0	-0.22256	0.116	0.403	0	8	RFX3
0	-0.224006	0.139	0.486	0	8	IFI16
0	-0.224062	0.133	0.486	0	8	CD53
0	-0.226797	0.09	0.36	0	8	MIS18BP1
0	-0.227317	0.086	0.362	0	8	EHMT1
0	-0.23018	0.081	0.354	0	8	GPATCH2L
0	-0.230634	0.08	0.347	0	8	HECTD2
0	-0.231319	0.054	0.262	0	8	CTSS
0	-0.231329	0.111	0.423	0	8	GLS
0	-0.232874	0.078	0.342	0	8	BTAF1
0	-0.233708	0.058	0.27	0	8	BTRC
0	-0.235468	0.123	0.447	0	8	PABPC1
0	-0.236167	0.075	0.327	0	8	NUFIP2
0	-0.237589	0.048	0.256	0	8	WDR37
0	-0.238241	0.078	0.329	0	8	C1orf132
0	-0.239975	0.078	0.341	0	8	GSAP
0	-0.241409	0.05	0.254	0	8	ATP10D
0	-0.241575	0.056	0.27	0	8	KIAA0319L
0	-0.242365	0.078	0.335	0	8	SMCHD1
0	-0.244206	0.08	0.352	0	8	NFIC
0	-0.244314	0.094	0.388	0	8	ZNF280D
0	-0.244406	0.249	0.692	0	8	ATM
0	-0.247407	0.06	0.291	0	8	ZFR
0	-0.247705	0.095	0.401	0	8	TRAK1
0	-0.248405	0.055	0.282	0	8	CCDC50
0	-0.248971	0.093	0.345	0	8	MAN1A1
0	-0.249388	0.141	0.454	0	8	MIR99AHG
0	-0.249394	0.073	0.329	0	8	TMEM165
0	-0.250441	0.108	0.431	0	8	APPL2
0	-0.253456	0.052	0.273	0	8	CLEC2D
0	-0.254398	0.051	0.26	0	8	TNPO1
0	-0.254427	0.118	0.389	0	8	SCIN
0	-0.254958	0.259	0.658	0	8	C3
0	-0.257111	0.071	0.325	0	8	HERC2
0	-0.257141	0.201	0.606	0	8	BAZ2B
0	-0.257394	0.063	0.297	0	8	HIPK3
0	-0.261209	0.101	0.356	0	8	TRPS1
0	-0.263396	0.077	0.344	0	8	JPX
0	-0.26523	0.117	0.477	0	8	PUM1
0	-0.265283	0.108	0.438	0	8	HERC1
0	-0.26536	0.098	0.403	0	8	NT5C2
0	-0.267299	0.059	0.298	0	8	XRN1
0	-0.267795	0.048	0.259	0	8	OSBPL9
0	-0.267928	0.067	0.315	0	8	CNTRL
0	-0.26877	0.107	0.447	0	8	GNB1
0	-0.269293	0.057	0.282	0	8	PIKFYVE
0	-0.269457	0.051	0.27	0	8	ZDHHC21
0	-0.269671	0.099	0.426	0	8	MARK3
0	-0.270823	0.064	0.308	0	8	ATG4C
0	-0.270835	0.073	0.343	0	8	PLEKHA2
0	-0.272713	0.052	0.284	0	8	PDXDC1
0	-0.273544	0.081	0.365	0	8	SH3TC1
0	-0.274621	0.052	0.283	0	8	TRIM33
0	-0.276325	0.071	0.328	0	8	RABEP1
0	-0.276384	0.097	0.381	0	8	PEAK1
0	-0.277262	0.064	0.314	0	8	RHOQ
0	-0.277966	0.133	0.445	0	8	SOCS6
0	-0.278798	0.218	0.623	0	8	IL6ST
0	-0.279496	0.092	0.392	0	8	GPCPD1
0	-0.280402	0.064	0.313	0	8	KTN1
0	-0.281864	0.134	0.466	0	8	PPP3CA
0	-0.283658	0.06	0.3	0	8	RSF1
0	-0.285871	0.111	0.409	0	8	MAN2A1
0	-0.288019	0.117	0.468	0	8	TNRC18
0	-0.288683	0.06	0.303	0	8	TNKS
0	-0.288822	0.07	0.322	0	8	TSC22D2
0	-0.288975	0.052	0.271	0	8	PIAS2
0	-0.289623	0.111	0.44	0	8	ERBB2IP
0	-0.289743	0.049	0.269	0	8	TNKS2
0	-0.292495	0.052	0.273	0	8	HSPBAP1
0	-0.292691	0.055	0.281	0	8	SHPRH
0	-0.29351	0.058	0.3	0	8	USP25
0	-0.295567	0.068	0.337	0	8	PSME4
0	-0.296964	0.055	0.294	0	8	TRPC4AP
0	-0.297307	0.061	0.314	0	8	PCMTD1
0	-0.298768	0.052	0.278	0	8	SOS2
0	-0.298773	0.058	0.293	0	8	PTPN12
0	-0.299196	0.048	0.27	0	8	PAK2
0	-0.300576	0.115	0.42	0	8	CCND3
0	-0.300721	0.048	0.267	0	8	ZNF846
0	-0.30231	0.09	0.364	0	8	MBNL2
0	-0.303357	0.046	0.263	0	8	SEL1L
0	-0.303499	0.053	0.291	0	8	WAPL
0	-0.304147	0.102	0.434	0	8	KIAA1109
0	-0.306013	0.122	0.428	0	8	SIK3
0	-0.306786	0.052	0.287	0	8	PHF3
0	-0.307204	0.113	0.424	0	8	OSBPL3
0	-0.307411	0.048	0.271	0	8	GAPVD1
0	-0.307848	0.084	0.363	0	8	DENND5A
0	-0.307925	0.057	0.292	0	8	ABHD12
0	-0.308736	0.057	0.294	0	8	CIITA
0	-0.311312	0.05	0.276	0	8	PSPC1
0	-0.312127	0.063	0.311	0	8	RAP1GDS1
0	-0.317537	0.15	0.518	0	8	CH507-513H4.1
0	-0.317795	0.075	0.37	0	8	ETNK1
0	-0.317993	0.061	0.321	0	8	SOAT1
0	-0.318407	0.113	0.452	0	8	CCDC88A
0	-0.320136	0.114	0.484	0	8	SCAF11
0	-0.320694	0.078	0.362	0	8	RAB3GAP1
0	-0.320768	0.071	0.348	0	8	STAG2
0	-0.321538	0.059	0.319	0	8	USP9X
0	-0.321963	0.115	0.471	0	8	WNK1
0	-0.323591	0.061	0.327	0	8	LONP2
0	-0.325739	0.09	0.403	0	8	ANKRD12
0	-0.326173	0.052	0.298	0	8	TLK1
0	-0.327447	0.061	0.326	0	8	AVL9
0	-0.330114	0.05	0.282	0	8	DMXL1
0	-0.330248	0.081	0.384	0	8	ZCCHC11
0	-0.330777	0.102	0.439	0	8	ABI1
0	-0.330893	0.048	0.278	0	8	SLC23A2
0	-0.331148	0.053	0.295	0	8	CCM2
0	-0.331575	0.065	0.326	0	8	AGO3
0	-0.332486	0.056	0.313	0	8	HECTD1
0	-0.332666	0.079	0.368	0	8	EPB41
0	-0.332888	0.072	0.365	0	8	TSPAN14
0	-0.333343	0.071	0.321	0	8	POU2F1
0	-0.333487	0.143	0.492	0	8	TIAM1
0	-0.333937	0.06	0.322	0	8	ADAM17
0	-0.334035	0.097	0.413	0	8	RALGAPA2
0	-0.334307	0.047	0.278	0	8	FKBP15
0	-0.334528	0.078	0.384	0	8	PHC3
0	-0.338384	0.081	0.396	0	8	PAFAH1B1
0	-0.340989	0.062	0.32	0	8	BMPR2
0	-0.341569	0.052	0.284	0	8	MORC3
0	-0.343166	0.076	0.375	0	8	RNF145
0	-0.343667	0.071	0.35	0	8	MAP4K3
0	-0.344556	0.217	0.688	0	8	PREX1
0	-0.34475	0.072	0.35	0	8	TMEM65
0	-0.344764	0.057	0.313	0	8	MAP3K3
0	-0.345066	0.055	0.309	0	8	YTHDC2
0	-0.345069	0.101	0.431	0	8	SMARCA2
0	-0.346221	0.063	0.342	0	8	SPG11
0	-0.346906	0.152	0.579	0	8	N4BP2L2
0	-0.347865	0.102	0.439	0	8	PHC2
0	-0.350179	0.094	0.445	0	8	KIAA1033
0	-0.350196	0.092	0.406	0	8	RIN2
0	-0.350659	0.161	0.56	0	8	CTSB
0	-0.351447	0.064	0.31	0	8	SLC2A13
0	-0.351855	0.052	0.3	0	8	FOXJ3
0	-0.352571	0.059	0.314	0	8	GLG1
0	-0.353587	0.062	0.336	0	8	CTNNA1
0	-0.354206	0.091	0.43	0	8	TRIP12
0	-0.354781	0.052	0.286	0	8	RNF38
[truncated: 1,119 more rows]

## Sheet: DEGs_cluster_to_clust1
DEGs significantly differentiating the given cluster compared to cluster 1 (deemed most homeostatic)
Gene	p_val	avg_logFC	pct.1	pct.2	p_val_adj	Cluster
CH507-528H12.1	0	0.650916	0.275	0.278	0	2
CH507-513H4.1	0	0.63714	0.493	0.531	0	2
MEG3	0	0.573346	0.163	0.176	0	2
STAB1	0	0.482569	0.246	0.28	0	2
HSPA1A	0	0.372467	0.304	0.319	0	2
SNRNP70	0	0.338249	0.252	0.341	0	2
UBC	0	0.333895	0.18	0.218	0	2
DPP7	0	0.330466	0.11	0.141	0	2
HSP90AB1	0	0.300893	0.114	0.127	0	2
KAT2A	0	0.299105	0.119	0.155	0	2
HNRNPDL	0	0.292491	0.243	0.35	0	2
SRRM2	0	0.28845	0.312	0.444	0	2
BIN1	0	0.263301	0.333	0.445	0	2
PLEC	0	0.247729	0.086	0.111	0	2
TIMM23B	0	0.246691	0.125	0.182	0	2
SLC25A29	0	0.237495	0.116	0.169	0	2
PTGES3	0	0.236893	0.196	0.273	0	2
CACNA1A	0	0.231824	0.281	0.391	0	2
PABPN1	0	0.230764	0.151	0.227	0	2
TRMT1	0	0.230206	0.114	0.16	0	2
PLCB2	0	0.227776	0.236	0.361	0	2
MLXIPL	0	0.226524	0.236	0.354	0	2
RP11-440L14.1	0	0.226285	0.122	0.173	0	2
CCDC88B	0	0.223732	0.115	0.168	0	2
SUGP2	0	0.222346	0.143	0.217	0	2
MAPK8IP3	0	0.222257	0.133	0.196	0	2
SIPA1	0	0.220771	0.112	0.164	0	2
PICALM	0	-0.222413	0.679	0.926	0	2
C9orf84	0	-0.22413	0.06	0.165	0	2
CD14	0	-0.228256	0.095	0.237	0	2
B2M	0	-0.229504	0.203	0.451	0	2
SRGAP2B	0	-0.231016	0.615	0.904	0	2
RAB11A	0	-0.231124	0.13	0.309	0	2
RP11-452H21.1	0	-0.231175	0.126	0.3	0	2
DLEU7	0	-0.232052	0.076	0.223	0	2
C1QA	0	-0.234257	0.137	0.325	0	2
MCF2L2	0	-0.234987	0.08	0.216	0	2
HIST2H2BF	0	-0.238677	0.108	0.269	0	2
USP53	0	-0.240607	0.305	0.582	0	2
ENTPD1-AS1	0	-0.254079	0.187	0.421	0	2
LINC00486	0	-0.254668	0.195	0.442	0	2
SRGAP2C	0	-0.256351	0.49	0.817	0	2
C1QB	0	-0.260851	0.217	0.466	0	2
RP11-142M10.2	0	-0.266261	0.064	0.203	0	2
ABHD15-AS1	0	-0.272998	0.137	0.338	0	2
HLA-DRA	0	-0.282406	0.167	0.403	0	2
SRGN	0	-0.283725	0.203	0.366	0	2
ELMO1-AS1	0	-0.293821	0.07	0.214	0	2
HLA-DRB1	0	-0.306874	0.145	0.377	0	2
APOE	0	-0.313062	0.207	0.418	0	2
RP11-115J23.1	0	-0.315008	0.041	0.16	0	2
CD74	0	-0.357457	0.42	0.763	0	2
C1QC	0	-0.384827	0.158	0.413	0	2
RP11-624C23.1	0	-0.395816	0.164	0.43	0	2
FAM177B	0	-0.472385	0.107	0.348	0	2
HSPA6	5.05561e-258	0.226446	0.083	0.104	1.55238e-253	2
HSPH1	2.17476e-216	0.319066	0.181	0.197	6.67782e-212	2
PDK4	1.06734e-215	-0.288607	0.1	0.204	3.27738e-211	2
SLC2A3	3.67813e-207	-0.22147	0.123	0.225	1.12941e-202	2
HSP90AA1	7.74895e-194	0.416955	0.222	0.203	2.37939e-189	2
DLG2	1.10181e-193	0.250425	0.102	0.119	3.38321e-189	2
NPAS3	9.57096e-173	0.230058	0.091	0.104	2.93886e-168	2
HSPB1	2.1036e-165	0.384089	0.107	0.097	6.4593e-161	2
GRID2	1.45735e-114	-0.387642	0.325	0.439	4.47493e-110	2
MYO1E	0	0.946211	0.51	0.313	0	3
TPRG1	0	0.907498	0.195	0.056	0	3
STARD13	0	0.864943	0.491	0.256	0	3
IQGAP2	0	0.831649	0.254	0.077	0	3
GPNMB	0	0.824042	0.226	0.041	0	3
CD163	0	0.796098	0.275	0.109	0	3
DIRC3	0	0.794883	0.157	0.039	0	3
FTL	0	0.793448	0.57	0.419	0	3
CPM	0	0.788134	0.471	0.323	0	3
DPYD	0	0.785706	0.617	0.348	0	3
ACSL1	0	0.74781	0.535	0.341	0	3
ZNF804A	0	0.738409	0.218	0.067	0	3
MITF	0	0.679883	0.473	0.27	0	3
ARID5B	0	0.679359	0.34	0.198	0	3
ELL2	0	0.632888	0.65	0.584	0	3
ASAH1	0	0.542473	0.486	0.337	0	3
MSR1	0	0.541099	0.498	0.375	0	3
ATG7	0	0.535254	0.741	0.609	0	3
NPL	0	0.481988	0.629	0.52	0	3
TANC2	0	0.477435	0.675	0.579	0	3
KCNMA1	0	0.468343	0.785	0.685	0	3
NEAT1	0	0.37076	0.978	0.972	0	3
FOXN3	0	-0.269847	0.89	0.961	0	3
DOCK8	0	-0.275764	0.874	0.956	0	3
APBB1IP	0	-0.299009	0.799	0.92	0	3
SRGAP2	0	-0.315041	0.88	0.97	0	3
ANKRD44	0	-0.320946	0.823	0.924	0	3
INPP5D	0	-0.328767	0.71	0.859	0	3
ST6GAL1	0	-0.336026	0.822	0.928	0	3
MEF2C	0	-0.336198	0.817	0.934	0	3
PALD1	0	-0.379737	0.571	0.765	0	3
C3	0	-0.412294	0.529	0.747	0	3
IL6ST	0	-0.415144	0.527	0.728	0	3
CPED1	0	-0.43459	0.458	0.692	0	3
FRMD4A	0	-0.440612	0.9	0.982	0	3
OXR1	0	-0.46191	0.649	0.824	0	3
ARHGAP22	0	-0.463477	0.555	0.769	0	3
IGSF21	0	-0.475495	0.357	0.589	0	3
TIAM1	0	-0.483776	0.377	0.6	0	3
TENM4	0	-0.486932	0.266	0.48	0	3
ITPR2	0	-0.502336	0.802	0.954	0	3
P2RY12	0	-0.530357	0.436	0.687	0	3
CX3CR1	0	-0.53604	0.236	0.453	0	3
ABCC4	0	-0.537832	0.54	0.779	0	3
TANC1	0	-0.546678	0.187	0.4	0	3
KHDRBS3	0	-0.551038	0.304	0.521	0	3
SYNDIG1	0	-0.587217	0.432	0.716	0	3
TLN2	0	-0.589047	0.295	0.556	0	3
KCNIP1	0	-0.59379	0.205	0.419	0	3
RP11-707A18.1	0	-0.642342	0.33	0.626	0	3
FOXP2	0	-0.695129	0.409	0.731	0	3
PRKCA	0	-0.71153	0.395	0.681	0	3
NAV3	0	-0.731573	0.52	0.842	0	3
RASGEF1C	0	-0.767003	0.243	0.527	0	3
ST6GALNAC3	0	-0.780835	0.449	0.774	0	3
RP11-480C22.1	0	-0.854541	0.111	0.375	0	3
GRID2	0	-0.999444	0.217	0.439	0	3
ADAM28	1.23516411460312e-322	-0.302192	0.717	0.87	3.79269493030033e-318	3
UGCG	8.46966855352732e-319	0.612122	0.415	0.301	2.6006964260461e-314	3
APOE	8.7211973738251e-319	0.612305	0.566	0.418	2.67793086560674e-314	3
BLNK	5.20863025373207e-317	-0.415502	0.426	0.636	1.59936200571097e-312	3
CACNB4	1.00775001447295e-311	-0.535714	0.234	0.437	3.0944e-307	3
MEF2A	2.12514e-305	-0.238437	0.929	0.975	6.52546e-301	3
MGAT1	2.0158e-297	0.537382	0.358	0.231	6.18972e-293	3
GNA13	1.57368e-292	0.588512	0.386	0.288	4.83216e-288	3
CSF1R	1.65751e-286	-0.322408	0.578	0.763	5.08954e-282	3
EPB41L2	9.63537e-285	-0.24354	0.811	0.927	2.95864e-280	3
SRGAP2B	7.09226e-277	-0.270452	0.778	0.904	2.17775e-272	3
CD83	7.80581e-269	0.775775	0.192	0.079	2.39685e-264	3
FMN1	2.03392e-267	0.419103	0.689	0.625	6.24536e-263	3
FMNL2	1.73017e-265	0.432457	0.785	0.723	5.31266e-261	3
DENND3	2.00171e-265	-0.352177	0.631	0.78	6.14646e-261	3
NAMPT	6.70817e-265	0.853412	0.201	0.095	2.05981e-260	3
PCNXL2	9.63492e-263	-0.362354	0.455	0.645	2.9585e-258	3
GAS7	1.31092e-262	0.504747	0.388	0.248	4.02532e-258	3
SH3RF3	4.9456e-257	-0.328101	0.61	0.779	1.5186e-252	3
FRMD4B	4.40127e-251	0.386949	0.655	0.538	1.35145e-246	3
RAPGEF1	2.00839e-246	0.392502	0.692	0.671	6.16697e-242	3
SORL1	2.12003e-245	-0.23874	0.82	0.921	6.50978e-241	3
RP11-115J23.1	7.39421e-242	-0.411234	0.042	0.16	2.27047e-237	3
FNIP2	2.26441e-241	0.441759	0.47	0.389	6.9531e-237	3
SDCBP	1.28239e-240	0.501467	0.282	0.165	3.93771e-236	3
PRKCE	6.34185e-239	0.517079	0.363	0.247	1.94733e-234	3
PLXNC1	2.17005e-237	0.502785	0.154	0.055	6.66335e-233	3
PRDM11	6.07755e-237	-0.464537	0.062	0.189	1.86617e-232	3
PTPRE	2.65135e-235	-0.333963	0.604	0.76	8.14123e-231	3
RBM47	6.56121e-234	0.324004	0.758	0.706	2.01468e-229	3
TMEM156	1.80853e-232	-0.389907	0.342	0.525	5.55329e-228	3
MCTP1	1.35215e-228	0.458516	0.114	0.031	4.15192e-224	3
TMEM163	2.45952e-228	-0.449832	0.205	0.376	7.55221e-224	3
SH3PXD2A	1.59266e-227	0.439837	0.157	0.055	4.89041e-223	3
PICALM	5.22719e-227	-0.255479	0.838	0.926	1.60506e-222	3
RASSF8	4.15494e-226	-0.395215	0.431	0.61	1.27582e-221	3
PEAK1	1.78456e-224	0.418744	0.506	0.409	5.47967e-220	3
FTH1	4.06751e-222	0.87329	0.295	0.237	1.24897e-217	3
AOAH	5.86388e-216	-0.278797	0.566	0.732	1.80056e-211	3
GK	1.54522e-212	0.510354	0.262	0.171	4.74476e-208	3
EPB41L3	2.0831e-212	0.429611	0.532	0.507	6.39636e-208	3
LHFPL2	1.11221e-211	-0.273693	0.633	0.787	3.41514e-207	3
PTPRG	2.5499e-211	0.976156	0.116	0.046	7.82971e-207	3
RP11-588H23.3	2.66525e-210	-0.370809	0.21	0.374	8.18393e-206	3
SAMD4A	2.87592e-209	0.471998	0.377	0.263	8.83081e-205	3
ATP8B4	2.54473e-206	-0.241807	0.719	0.848	7.81384e-202	3
SIPA1L1	4.35805e-206	0.512971	0.471	0.409	1.33818e-201	3
NHSL1	4.70704e-204	0.504668	0.549	0.453	1.44534e-199	3
HIF1A	5.69847e-204	0.444205	0.552	0.49	1.74977e-199	3
HS3ST4	1.52227e-202	-0.233654	0.767	0.887	4.67428e-198	3
FYB	1.29669e-201	-0.223185	0.683	0.826	3.98161e-197	3
MTSS1	1.75242e-201	0.393035	0.606	0.513	5.38097e-197	3
DMXL2	1.88239e-201	0.419965	0.334	0.245	5.78006e-197	3
TGFBI	6.311e-200	0.392791	0.113	0.035	1.93785e-195	3
MCF2L	4.21505e-197	-0.298368	0.37	0.542	1.29427e-192	3
RUNX2	2.67486e-195	-0.313882	0.468	0.635	8.21344e-191	3
MAFB	1.38107e-194	0.436738	0.176	0.076	4.2407e-190	3
SUSD1	2.15199e-193	0.447065	0.193	0.095	6.60791e-189	3
ASAP1	2.55534e-193	0.414629	0.42	0.322	7.84642e-189	3
TNFAIP2	2.58568e-192	0.408386	0.199	0.103	7.93959e-188	3
CH17-437K3.1	1.4867e-190	-0.36432	0.348	0.515	4.56507e-186	3
CYTH1	8.30289e-190	0.358109	0.456	0.368	2.54949e-185	3
PPARG	2.21798e-189	0.494809	0.243	0.139	6.81052e-185	3
PREX1	1.02975e-186	-0.255981	0.638	0.777	3.16195e-182	3
SRGAP2C	1.06889e-184	-0.230651	0.681	0.817	3.28213e-180	3
MIR646HG	1.73524e-183	-0.370737	0.362	0.524	5.32823e-179	3
KBTBD12	1.10082e-181	-0.344588	0.152	0.291	3.38019e-177	3
ARHGAP18	6.54463e-180	0.413994	0.319	0.22	2.00959e-175	3
LPCAT2	2.24268e-175	-0.246885	0.611	0.754	6.88639e-171	3
ABCA1	4.07127e-173	0.415412	0.299	0.202	1.25013e-168	3
JAZF1	3.10694e-170	-0.23436	0.717	0.839	9.54016e-166	3
SLC4A7	3.45312e-168	-0.263295	0.525	0.678	1.06031e-163	3
EMB	9.38997e-167	-0.317078	0.149	0.28	2.88328e-162	3
HEATR5B	3.13126e-165	-0.329014	0.308	0.46	9.61483e-161	3
SEMA4D	1.2017e-163	-0.31651	0.226	0.372	3.68995e-159	3
IQGAP1	1.21868e-163	0.399205	0.181	0.087	3.74208e-159	3
C12orf42	2.9567e-162	-0.314364	0.027	0.106	9.07883e-158	3
AC008697.1	7.19134e-162	-0.365068	0.055	0.152	2.20817e-157	3
USP53	2.60626e-161	-0.23417	0.427	0.582	8.00278e-157	3
CTC-436P18.3	4.7554e-161	-0.283927	0.026	0.104	1.46019e-156	3
RASSF3	1.36384e-160	0.394428	0.34	0.257	4.18781e-156	3
FNDC3A	3.4062e-159	0.333623	0.515	0.469	1.04591e-154	3
ZNF331	2.52586e-158	0.651069	0.188	0.127	7.7559e-154	3
MIR99AHG	2.98299e-158	-0.293178	0.391	0.544	9.15957e-154	3
GPD2	1.38527e-157	0.335626	0.429	0.351	4.25362e-153	3
RNF144B	2.6467e-157	0.428685	0.34	0.275	8.12697e-153	3
ATM	5.00806e-157	-0.228757	0.654	0.781	1.53777e-152	3
SERPINB9	6.97262e-157	-0.331489	0.345	0.496	2.14101e-152	3
MVB12B	3.68938e-156	-0.264614	0.355	0.508	1.13286e-151	3
ABR	5.09356e-156	-0.237202	0.765	0.852	1.56403e-151	3
CYFIP1	2.32079e-155	-0.251509	0.664	0.779	7.12623e-151	3
FAM13A	5.15882e-155	0.263895	0.519	0.578	1.58407e-150	3
SNHG12	2.99018e-154	0.403344	0.123	0.055	9.18164e-150	3
ERC2	4.7217e-154	-0.436582	0.127	0.247	1.44984e-149	3
UBXN2B	5.92309e-154	0.376559	0.303	0.229	1.81874e-149	3
GLDN	1.19852e-153	0.248274	0.454	0.524	3.68018e-149	3
LINC01268	1.17068e-152	-0.301781	0.115	0.231	3.5947e-148	3
KLF12	1.40458e-152	-0.365248	0.117	0.234	4.31291e-148	3
ADGRG1	2.86852e-152	-0.237252	0.303	0.446	8.80809e-148	3
CECR2	1.6372e-151	-0.317016	0.053	0.144	5.0272e-147	3
RP11-489O18.1	1.66758e-151	-0.293676	0.206	0.341	5.12048e-147	3
CXCR4	7.54908e-151	0.384751	0.11	0.039	2.31802e-146	3
RP11-96H19.1	1.39189e-150	-0.414332	0.098	0.208	4.27393e-146	3
PIP5K1B	1.95669e-150	-0.345778	0.139	0.261	6.0082e-146	3
BHLHE41	2.75036e-149	-0.258611	0.472	0.62	8.44525e-145	3
NAIP	6.31853e-149	-0.226359	0.572	0.712	1.94017e-144	3
PDE8A	8.9624e-149	0.330428	0.461	0.391	2.75199e-144	3
GAK	1.01647e-148	-0.310545	0.205	0.34	3.12118e-144	3
PDE4B	2.32296e-148	0.41942	0.334	0.252	7.13289e-144	3
SPNS2	2.44127e-148	-0.313325	0.161	0.287	7.49617e-144	3
LIPA	8.01219e-148	0.374056	0.252	0.165	2.46022e-143	3
SESN3	5.92486e-147	-0.32041	0.185	0.315	1.81929e-142	3
P3H2	4.09419e-146	-0.341156	0.197	0.329	1.25716e-141	3
GALNT2	2.80345e-145	-0.241816	0.495	0.64	8.60827e-141	3
ZEB1	3.05909e-145	-0.337313	0.212	0.346	9.39323e-141	3
KYNU	7.14683e-145	0.322943	0.352	0.324	2.1945e-140	3
APOC1	6.36546e-144	0.410717	0.206	0.114	1.95458e-139	3
B2M	1.00725e-143	0.281197	0.501	0.451	3.09287e-139	3
DENND4C	1.21082e-143	0.30852	0.395	0.334	3.71793e-139	3
C4orf19	3.29738e-143	-0.337346	0.082	0.183	1.01249e-138	3
MLXIPL	4.88861e-143	-0.254853	0.222	0.354	1.5011e-138	3
TNFRSF1B	1.52933e-142	0.328355	0.428	0.375	4.69595e-138	3
BCAT1	1.91138e-142	0.415073	0.293	0.246	5.86909e-138	3
FPR3	2.4831e-141	0.327001	0.127	0.051	7.62461e-137	3
MALT1	8.57857e-141	0.41606	0.27	0.204	2.63413e-136	3
GARNL3	1.16901e-140	-0.30354	0.193	0.321	3.58955e-136	3
2021-03-03	5.81159e-140	-0.289623	0.277	0.416	1.78451e-135	3
VEGFA	5.81614e-139	0.464303	0.114	0.047	1.7859e-134	3
TBC1D4	6.36906e-139	-0.266421	0.359	0.503	1.95568e-134	3
C10orf54	3.2374e-138	-0.26027	0.325	0.466	9.94075e-134	3
HIVEP3	3.94797e-138	-0.235845	0.468	0.611	1.21226e-133	3
LIMD1	4.77938e-138	0.411149	0.258	0.175	1.46756e-133	3
PSAP	6.30492e-138	0.263088	0.56	0.515	1.93599e-133	3
FMNL3	1.04861e-137	-0.220007	0.527	0.667	3.21986e-133	3
SPIRE1	1.24617e-137	0.352434	0.26	0.18	3.8265e-133	3
PDE4DIP	2.09916e-137	0.375313	0.258	0.194	6.4457e-133	3
C12orf75	3.2511e-136	-0.305663	0.158	0.277	9.98284e-132	3
REL	2.13113e-135	0.2698	0.452	0.434	6.54385e-131	3
ITGAX	1.99573e-134	0.254375	0.484	0.452	6.12809e-130	3
FAM110B	3.02154e-134	0.458074	0.25	0.165	9.27793e-130	3
BNIP3L	9.1972e-133	0.441365	0.308	0.243	2.82409e-128	3
RBPJ	3.63284e-132	0.315257	0.45	0.397	1.1155e-127	3
LITAF	8.71422e-132	0.342488	0.2	0.12	2.67579e-127	3
CA8	1.00258e-131	-0.34144	0.053	0.137	3.07853e-127	3
SYTL3	3.53082e-130	0.371516	0.288	0.243	1.08417e-125	3
C20orf194	3.66933e-130	0.248483	0.541	0.49	1.12671e-125	3
RNF13	1.09174e-129	0.252532	0.589	0.538	3.35229e-125	3
LINC-PINT	5.44015e-129	0.276269	0.649	0.602	1.67045e-124	3
CSF3R	3.25336e-128	-0.242925	0.372	0.511	9.98976e-124	3
CTNNB1	6.51537e-128	0.288964	0.405	0.349	2.00061e-123	3
GBE1	9.0567e-128	0.405393	0.335	0.293	2.78095e-123	3
FCHO2	4.35259e-127	0.316443	0.318	0.277	1.33651e-122	3
SLC2A5	3.60036e-125	-0.293428	0.458	0.592	1.10553e-120	3
MAN1A1	1.4806e-124	0.343038	0.451	0.382	4.54632e-120	3
ESYT2	6.71716e-124	0.38289	0.197	0.142	2.06257e-119	3
PPP6R2	4.18855e-123	-0.253102	0.345	0.479	1.28614e-118	3
SPECC1	7.78527e-123	-0.221266	0.368	0.502	2.39055e-118	3
LINC00278	4.17468e-122	0.451374	0.194	0.125	1.28188e-117	3
SETBP1	8.44677e-122	-0.303447	0.224	0.348	2.59366e-117	3
MAP3K2	9.47952e-122	0.247298	0.511	0.472	2.91078e-117	3
TLR10	4.67346e-121	-0.26457	0.074	0.162	1.43503e-116	3
MRC2	2.14009e-120	-0.270296	0.11	0.21	6.57137e-116	3
ITGA9	1.26226e-119	-0.263933	0.212	0.332	3.87589e-115	3
AP000476.1	3.01641e-119	-0.279902	0.252	0.378	9.26219e-115	3
PGK1	4.15813e-119	0.351155	0.255	0.203	1.2768e-114	3
FAM105A	8.06194e-119	-0.247406	0.227	0.347	2.4755e-114	3
LIPC	4.58102e-118	-0.280576	0.065	0.15	1.40665e-113	3
STK17A	1.21605e-117	-0.279701	0.094	0.188	3.734e-113	3
ITGAM	6.46704e-117	-0.25035	0.271	0.397	1.98577e-112	3
MALAT1	8.92812e-117	0.40522	0.986	0.991	2.74147e-112	3
PTPN14	2.178e-116	-0.300855	0.082	0.171	6.68777e-112	3
CYTIP	2.29925e-116	0.376242	0.154	0.095	7.06009e-112	3
OSBPL6	4.99278e-116	-0.293154	0.118	0.219	1.53308e-111	3
CARD11	9.5766e-116	-0.240912	0.223	0.341	2.94059e-111	3
ZFP36L1	1.00162e-115	-0.270822	0.602	0.712	3.07556e-111	3
ADAMTSL2	1.09751e-114	-0.271562	0.12	0.22	3.37003e-110	3
THRB	8.58512e-114	0.359169	0.116	0.049	2.63615e-109	3
CDYL	1.39654e-113	-0.230787	0.324	0.451	4.28822e-109	3
CHST15	1.71656e-113	0.292041	0.354	0.31	5.27086e-109	3
NOTCH2	2.07365e-113	0.305765	0.285	0.21	6.36735e-109	3
RASGEF1B	6.97661e-112	0.254211	0.552	0.501	2.14224e-107	3
TMEM51	1.316e-111	0.317268	0.305	0.234	4.0409e-107	3
CACNA1D	1.90626e-110	-0.281248	0.249	0.37	5.85336e-106	3
FARP1	2.08914e-110	0.348814	0.228	0.147	6.41493e-106	3
IRF8	2.88855e-110	-0.293808	0.275	0.397	8.86959e-106	3
RPL13	5.84037e-110	0.334697	0.331	0.254	1.79334e-105	3
APBA2	1.26929e-109	-0.228937	0.038	0.106	3.89747e-105	3
MPZL1	1.38184e-109	-0.234826	0.28	0.403	4.24307e-105	3
PADI2	3.9516e-109	0.317032	0.445	0.424	1.21338e-104	3
EML1	6.00109e-109	-0.267635	0.11	0.205	1.84269e-104	3
PAPOLG	1.25846e-108	0.322936	0.219	0.17	3.86422e-104	3
AGFG1	1.62271e-108	0.265128	0.317	0.277	4.98269e-104	3
SOD2	1.06288e-107	0.320152	0.246	0.192	3.26368e-103	3
XACT	3.84263e-107	-0.414652	0.085	0.171	1.17992e-102	3
DLEU7-AS1	4.12133e-107	-0.226783	0.362	0.488	1.2655e-102	3
CTSB	4.1791e-107	0.227529	0.63	0.6	1.28323e-102	3
SLC11A1	1.17342e-106	0.30355	0.51	0.45	3.60311e-102	3
CFAP74	7.24093e-106	-0.226462	0.041	0.108	2.2234e-101	3
ACER3	1.46961e-105	0.237804	0.437	0.402	4.51257e-101	3
PAK1	7.91303e-105	-0.242695	0.202	0.312	2.42978e-100	3
PGM5	1.07369e-104	-0.229947	0.253	0.369	3.29686e-100	3
UBA6	1.75592e-104	0.273812	0.28	0.243	5.39174e-100	3
SP140	5.60165e-104	-0.276452	0.107	0.198	1.72004e-99	3
SEC14L1	9.46606e-104	0.248812	0.411	0.374	2.90665e-99	3
TTC7A	2.7327e-102	-0.23652	0.41	0.534	8.39102e-98	3
SIPA1L2	1.33982e-101	-0.229703	0.396	0.52	4.11406e-97	3
KCNMB2-AS1	1.86921e-101	-0.330456	0.12	0.214	5.73959e-97	3
COL4A3BP	4.07281e-101	0.229222	0.385	0.347	1.2506e-96	3
DUSP10	6.49835e-101	0.294154	0.127	0.065	1.99538e-96	3
RAP1GAP2	4.63552e-100	-0.24352	0.222	0.332	1.42338e-95	3
CCDC26	6.50415e-100	-0.395084	0.159	0.259	1.99716e-95	3
TMPRSS4-AS1	9.53547e-100	-0.265637	0.076	0.156	2.92796e-95	3
TXNRD1	1.00133e-99	0.286815	0.237	0.175	3.0747e-95	3
HIF1A-AS2	1.06546e-99	0.477902	0.214	0.142	3.27161e-95	3
CYSLTR1	1.71658e-99	-0.245519	0.043	0.109	5.27093e-95	3
DIP2A	4.37106e-99	-0.226377	0.367	0.489	1.34218e-94	3
LPCAT1	7.45008e-99	0.270816	0.137	0.097	2.28762e-94	3
SNX9	1.03565e-98	0.251157	0.381	0.344	3.18005e-94	3
RPL10	1.02651e-97	0.285689	0.264	0.203	3.15199e-93	3
KLHL6	7.61933e-97	0.270304	0.25	0.205	2.33959e-92	3
RPL41	2.43171e-96	0.307921	0.182	0.112	7.46681e-92	3
EXT1	3.7323e-96	-0.257425	0.16	0.258	1.14604e-91	3
SAMSN1	4.57967e-96	0.2285	0.549	0.548	1.40623e-91	3
BASP1	5.94689e-96	0.278633	0.219	0.192	1.82605e-91	3
LINC00578	6.98143e-96	-0.238085	0.104	0.189	2.14372e-91	3
JARID2	1.3896e-95	0.268585	0.401	0.34	4.26691e-91	3
PRKAG2	4.28544e-95	0.222583	0.493	0.478	1.31589e-90	3
ATP1B3	3.53983e-94	0.318307	0.211	0.158	1.08694e-89	3
ERO1A	5.36284e-94	0.33306	0.191	0.139	1.64671e-89	3
DEPTOR	7.03155e-94	-0.269732	0.19	0.293	2.15911e-89	3
MFSD1	7.14292e-94	0.230405	0.364	0.314	2.19331e-89	3
PTCHD4	1.77423e-93	-0.339323	0.108	0.195	5.44794e-89	3
ZNRF2	1.92085e-93	-0.220676	0.377	0.494	5.89818e-89	3
ITSN1	2.1198e-93	0.318724	0.219	0.162	6.50905e-89	3
SQSTM1	3.85831e-93	0.293119	0.192	0.129	1.18473e-88	3
HPCAL1	4.65468e-93	0.279421	0.188	0.131	1.42927e-88	3
BIN2	1.1057e-92	-0.22769	0.203	0.307	3.39515e-88	3
PLEKHA2	1.76401e-92	0.220648	0.411	0.378	5.41656e-88	3
XYLT1	5.61706e-92	0.278151	0.208	0.173	1.72478e-87	3
ZFP36L2	1.105e-91	-0.245288	0.408	0.524	3.39302e-87	3
RPLP1	2.48214e-91	0.339096	0.273	0.197	7.62165e-87	3
TTYH3	6.71848e-91	0.27027	0.156	0.102	2.06298e-86	3
FAM49A	6.5494e-90	0.228704	0.329	0.309	2.01106e-85	3
NLRP1	1.24208e-89	-0.231899	0.182	0.28	3.81394e-85	3
GNA12	1.85065e-89	0.253029	0.2	0.169	5.68259e-85	3
MGLL	2.41349e-89	0.272631	0.135	0.098	7.41087e-85	3
PLXND1	1.29736e-88	0.260207	0.225	0.168	3.98367e-84	3
SUSD3	5.61731e-88	-0.227198	0.082	0.158	1.72485e-83	3
HSD17B4	1.09913e-87	0.284893	0.259	0.202	3.37498e-83	3
IL15	2.01297e-87	0.298558	0.188	0.113	6.18104e-83	3
YEATS2	2.65485e-87	0.235074	0.245	0.217	8.15197e-83	3
ERGIC1	4.47671e-87	0.263749	0.271	0.21	1.37462e-82	3
CREG1	3.22147e-86	0.2613	0.226	0.171	9.89186e-82	3
FNDC3B	1.78116e-85	0.226062	0.494	0.452	5.46922e-81	3
PLA2G7	6.70235e-85	0.275868	0.161	0.104	2.05802e-80	3
GAPDH	1.14911e-84	0.343557	0.157	0.111	3.52845e-80	3
RP11-187O7.3	1.3745e-84	-0.345571	0.122	0.206	4.22053e-80	3
TNFRSF14	2.55798e-84	0.265735	0.121	0.073	7.85454e-80	3
ATG16L2	9.73981e-84	0.231929	0.327	0.276	2.99071e-79	3
SPAG9	3.01511e-83	0.224643	0.315	0.277	9.2582e-79	3
PDE3B	7.25063e-83	0.23581	0.657	0.644	2.22638e-78	3
RANBP2	1.38656e-81	0.236212	0.271	0.238	4.25758e-77	3
RP11-305L7.3	1.43654e-81	0.248091	0.263	0.226	4.41105e-77	3
ATP6V1B2	2.23816e-81	0.233307	0.323	0.271	6.87251e-77	3
RAB20	2.60712e-81	0.27517	0.178	0.125	8.00542e-77	3
CHSY1	6.32275e-81	0.226496	0.389	0.371	1.94146e-76	3
CTC-575N7.1	7.8364e-81	-0.316763	0.088	0.162	2.40625e-76	3
MMRN1	3.13639e-80	-0.223648	0.045	0.104	9.63061e-76	3
MPP1	1.71934e-79	0.230556	0.107	0.062	5.2794e-75	3
CLEC2B	5.37132e-79	0.342343	0.13	0.077	1.64932e-74	3
ZCCHC2	1.10812e-78	0.265398	0.236	0.184	3.40258e-74	3
TMEM2	6.55609e-78	0.333244	0.135	0.075	2.01311e-73	3
RFX3-AS1	6.45568e-77	-0.233062	0.122	0.202	1.98228e-72	3
GRAMD4	2.2961e-76	0.236233	0.137	0.09	7.05041e-72	3
EEF1A1	5.25727e-76	0.257547	0.231	0.173	1.6143e-71	3
TMSB10	6.75059e-76	0.288226	0.226	0.184	2.07284e-71	3
RPL19	7.86971e-76	0.280109	0.154	0.103	2.41647e-71	3
TFRC	8.27049e-76	0.391094	0.136	0.089	2.53954e-71	3
AP2A2	1.82105e-75	0.232984	0.25	0.205	5.59172e-71	3
RPS27A	7.12751e-75	0.280278	0.201	0.145	2.18857e-70	3
SPP1	2.60972e-74	0.330075	0.624	0.628	8.01342e-70	3
F13A1	5.02175e-74	0.450453	0.103	0.051	1.54198e-69	3
C5AR1	5.6656e-74	0.246028	0.103	0.053	1.73968e-69	3
FCGR2A	6.25396e-74	0.235091	0.387	0.322	1.92034e-69	3
RPS12	6.56106e-74	0.252276	0.146	0.093	2.01464e-69	3
RPL11	7.16052e-74	0.263419	0.189	0.135	2.19871e-69	3
GPX1	8.64158e-74	0.228803	0.315	0.276	2.65348e-69	3
LINC01091	2.22864e-73	-0.280882	0.145	0.228	6.84327e-69	3
GYPC	3.85729e-73	0.235558	0.146	0.097	1.18442e-68	3
RPL28	7.524e-72	0.276104	0.241	0.179	2.31032e-67	3
NGLY1	2.95754e-71	0.227042	0.216	0.189	9.08142e-67	3
RPS2	3.21067e-71	0.262866	0.211	0.156	9.85869e-67	3
MS4A4A	4.6102e-71	0.234543	0.16	0.117	1.41561e-66	3
PARVB	1.90139e-70	0.260024	0.213	0.144	5.83841e-66	3
TPT1	3.09664e-70	0.250991	0.234	0.192	9.50853e-66	3
NXN	3.33299e-70	-0.221517	0.14	0.219	1.02343e-65	3
IFI44L	1.79762e-69	0.292794	0.206	0.164	5.51977e-65	3
FAU	2.31767e-69	0.262682	0.155	0.101	7.11663e-65	3
SNX24	6.80486e-69	0.227024	0.321	0.269	2.0895e-64	3
CREM	7.31883e-69	0.283442	0.204	0.159	2.24732e-64	3
SCARB2	1.64828e-68	0.224958	0.246	0.196	5.06121e-64	3
RPL36	2.02244e-68	0.254109	0.137	0.082	6.21012e-64	3
RPL32	2.90334e-68	0.259098	0.139	0.091	8.91499e-64	3
RASGRP3	4.05886e-68	0.252665	0.168	0.122	1.24631e-63	3
RPS15	5.17219e-68	0.269805	0.191	0.13	1.58817e-63	3
ZBTB25	1.76099e-66	0.234596	0.143	0.101	5.40729e-62	3
RPS18	5.55661e-65	0.236177	0.141	0.092	1.70621e-60	3
RPL8	5.58587e-64	0.242992	0.14	0.092	1.7152e-59	3
RPL7A	1.38525e-62	0.243278	0.176	0.122	4.25356e-58	3
MB21D2	1.56198e-61	0.272715	0.153	0.101	4.79621e-57	3
CLEC5A	2.23212e-61	0.252688	0.141	0.086	6.85394e-57	3
PCSK5	7.1121e-61	0.232137	0.179	0.139	2.18384e-56	3
ENO1	1.1257e-60	0.228496	0.17	0.127	3.45658e-56	3
RP11-16C1.3	2.09921e-60	0.223842	0.235	0.197	6.44583e-56	3
DTNA	3.11767e-60	0.2364	0.453	0.399	9.5731e-56	3
RPS28	4.71265e-60	0.249443	0.228	0.168	1.44707e-55	3
FAM210A	1.60527e-59	0.230092	0.108	0.072	4.92915e-55	3
RPL34	1.93907e-59	0.232231	0.148	0.098	5.9541e-55	3
OOEP	1.02005e-57	0.223032	0.118	0.073	3.13216e-53	3
SPATS2L	5.88721e-57	0.257616	0.237	0.172	1.80773e-52	3
SGK1	2.5809e-55	0.233843	0.366	0.313	7.92493e-51	3
TMEM144	1.65406e-54	0.226992	0.132	0.089	5.07897e-50	3
PDE4D	1.69688e-54	-0.230904	0.084	0.141	5.21045e-50	3
RAB27A	8.01519e-54	0.223044	0.134	0.089	2.46114e-49	3
RPS23	1.1123e-53	0.224458	0.137	0.094	3.41543e-49	3
ADAMTS17	1.14034e-53	0.298167	0.125	0.094	3.50153e-49	3
ZHX2	6.09287e-53	0.23403	0.177	0.131	1.87088e-48	3
HIVEP2	8.58435e-53	0.277035	0.124	0.083	2.63591e-48	3
CD163L1	1.0763e-51	0.227144	0.135	0.084	3.30488e-47	3
RPS19	1.41079e-50	0.221974	0.33	0.281	4.33198e-46	3
GLUL	4.60105e-50	0.223667	0.225	0.211	1.4128e-45	3
AGAP1	8.8812e-50	0.234678	0.145	0.105	2.72706e-45	3
FOS	3.80218e-48	-0.242347	0.123	0.185	1.1675e-43	3
SRGN	2.34741e-45	0.24888	0.408	0.366	7.20794e-41	3
RGL1	1.37669e-41	0.234417	0.26	0.218	4.22726e-37	3
FTH1	0	1.89191	0.422	0.237	0	4
FTL	0	1.86429	0.878	0.419	0	4
RPLP1	0	1.38177	0.645	0.197	0	4
RPL19	0	1.36773	0.488	0.103	0	4
TMSB10	0	1.32074	0.523	0.184	0	4
TPT1	0	1.27138	0.541	0.192	0	4
RPS27A	0	1.21588	0.516	0.145	0	4
RPL11	0	1.1942	0.482	0.135	0	4
RPL32	0	1.19081	0.409	0.091	0	4
RPS15	0	1.18178	0.498	0.13	0	4
RPS24	0	1.17916	0.486	0.156	0	4
RPL13	0	1.17379	0.656	0.254	0	4
RPS23	0	1.14553	0.416	0.094	0	4
GAPDH	0	1.13306	0.307	0.111	0	4
PLEKHA7	0	1.12728	0.38	0.082	0	4
RPL28	0	1.11385	0.543	0.179	0	4
APOE	0	1.08369	0.648	0.418	0	4
FAU	0	1.08276	0.418	0.101	0	4
RPL41	0	1.08273	0.433	0.112	0	4
RPS27	0	1.07405	0.385	0.08	0	4
RPS19	0	1.07274	0.627	0.281	0	4
RPS8	0	1.07245	0.445	0.126	0	4
CST3	0	1.06797	0.488	0.212	0	4
RPLP2	0	1.05852	0.431	0.122	0	4
RPL10	0	1.01826	0.506	0.203	0	4
TMSB4X	0	1.01529	0.747	0.5	0	4
EEF1A1	0	1.01315	0.474	0.173	0	4
RPL37A	0	0.997402	0.43	0.134	0	4
AIF1	0	0.985812	0.35	0.108	0	4
RPS3	0	0.980447	0.426	0.132	0	4
RPL8	0	0.972336	0.365	0.092	0	4
RPS2	0	0.969529	0.453	0.156	0	4
RPS12	0	0.966113	0.357	0.093	0	4
ATP5E	0	0.964606	0.325	0.078	0	4
C1QC	0	0.957754	0.664	0.413	0	4
RPS25	0	0.947138	0.342	0.088	0	4
RPS14	0	0.945372	0.397	0.122	0	4
RPL7A	0	0.94144	0.4	0.122	0	4
C1QB	0	0.937615	0.7	0.466	0	4
RPS6	0	0.935975	0.331	0.085	0	4
RPL34	0	0.932972	0.342	0.098	0	4
RPL35	0	0.927672	0.372	0.105	0	4
OOEP	0	0.916496	0.319	0.073	0	4
RPS18	0	0.912301	0.352	0.092	0	4
RPL30	0	0.907626	0.33	0.095	0	4
RPL37	0	0.893781	0.376	0.133	0	4
RPL23A	0	0.883347	0.299	0.062	0	4
RPL36	0	0.867188	0.322	0.082	0	4
RPS11	0	0.855551	0.349	0.121	0	4
RPL13A	0	0.853492	0.392	0.14	0	4
RPL18	0	0.849889	0.414	0.168	0	4
RPL29	0	0.846982	0.289	0.076	0	4
TXNRD1	0	0.841022	0.422	0.175	0	4
RPL6	0	0.832704	0.338	0.107	0	4
RPL14	0	0.831213	0.279	0.067	0	4
RPS28	0	0.827722	0.412	0.168	0	4
RPL3	0	0.82669	0.337	0.105	0	4
SERF2	0	0.82633	0.373	0.146	0	4
B2M	0	0.824167	0.657	0.451	0	4
C1QA	0	0.82128	0.551	0.325	0	4
UBA52	0	0.820677	0.289	0.073	0	4
RPS15A	0	0.813305	0.282	0.066	0	4
RPL38	0	0.810432	0.274	0.06	0	4
APOC1	0	0.8095	0.287	0.114	0	4
NACA	0	0.796457	0.314	0.115	0	4
RPS4X	0	0.768008	0.235	0.051	0	4
BAIAP2L1	0	0.75656	0.219	0.04	0	4
RPL35A	0	0.748582	0.248	0.064	0	4
MECOM	0	0.745664	0.207	0.031	0	4
HLA-DRA	0	0.732084	0.59	0.403	0	4
PTMA	0	0.731957	0.314	0.122	0	4
S100A11	0	0.728727	0.251	0.078	0	4
RPL27	0	0.720269	0.235	0.063	0	4
RPS16	0	0.709866	0.265	0.087	0	4
APOO	0	0.704975	0.241	0.072	0	4
GPX1	0	0.692948	0.449	0.276	0	4
CD74	0	0.691689	0.864	0.763	0	4
TYROBP	0	0.685472	0.432	0.246	0	4
RPL23	0	0.681302	0.253	0.084	0	4
ACTB	0	0.680826	0.606	0.427	0	4
RPL15	0	0.677928	0.243	0.078	0	4
CD81	0	0.677091	0.476	0.311	0	4
CALR	0	0.671564	0.3	0.149	0	4
HLA-DRB5	0	0.66815	0.322	0.19	0	4
RPS13	0	0.66726	0.197	0.04	0	4
RPS7	0	0.664997	0.25	0.082	0	4
TUBA1B	0	0.659208	0.339	0.171	0	4
RPS9	0	0.65827	0.331	0.144	0	4
RPS20	0	0.656301	0.247	0.085	0	4
UQCRB	0	0.652757	0.192	0.043	0	4
HLA-DPA1	0	0.644931	0.398	0.236	0	4
CD63	0	0.642302	0.257	0.104	0	4
ARMC9	0	0.637898	0.291	0.121	0	4
FCER1G	0	0.630256	0.302	0.144	0	4
MAMDC2	0	0.62928	0.255	0.088	0	4
RPL27A	0	0.624776	0.229	0.077	0	4
HLA-B	0	0.622992	0.485	0.336	0	4
EIF1	0	0.622886	0.266	0.11	0	4
RPS5	0	0.616112	0.215	0.062	0	4
CYBA	0	0.612922	0.523	0.392	0	4
AMBRA1	0	0.561036	0.47	0.32	0	4
CTC-471J1.9	0	0.536438	0.143	0.02	0	4
PSAP	0	0.467693	0.613	0.515	0	4
PLXDC2	0	-0.252555	0.988	0.998	0	4
MEF2A	0	-0.297449	0.916	0.975	0	4
DOCK4	0	-0.304694	0.961	0.99	0	4
DOCK8	0	-0.319815	0.872	0.956	0	4
ARHGAP24	0	-0.371543	0.862	0.956	0	4
C10orf11	0	-0.393646	0.942	0.987	0	4
NAV3	0	-0.424408	0.653	0.842	0	4
FRMD4A	0	-0.425528	0.93	0.982	0	4
ST6GALNAC3	0	-0.581145	0.503	0.774	0	4
SYNDIG1	0	-0.585893	0.497	0.716	0	4
ANKRD44	8.21631169033993e-321	-0.360405	0.808	0.924	2.52290066763578e-316	4
HSP90AA1	2.94739801683054e-319	0.921283	0.391	0.203	9.05028035047986e-315	4
RP11-707A18.1	5.02834842591765e-313	-0.521353	0.384	0.626	0	4
ITM2B	7.39910178616528e-313	0.437186	0.689	0.625	2.27197e-308	4
RPL21	2.51631e-305	0.549311	0.202	0.068	7.72659e-301	4
RPL10A	5.25121e-301	0.547358	0.191	0.056	1.61244e-296	4
ADAM28	3.90416e-296	-0.342444	0.696	0.87	1.19881e-291	4
HSP90AB1	6.89023e-296	0.719349	0.277	0.127	2.11571e-291	4
NBEAL1	4.01186e-294	0.545799	0.375	0.228	1.23188e-289	4
HSPA1A	2.74354e-291	0.804894	0.469	0.319	8.42431e-287	4
HSP90B1	1.6626e-290	0.646006	0.325	0.183	5.10519e-286	4
HSPA5	5.33303e-289	0.695116	0.239	0.097	1.63756e-284	4
C1orf56	3.70712e-287	0.615097	0.287	0.123	1.13831e-282	4
RPSA	1.37195e-285	0.559536	0.258	0.121	4.21271e-281	4
OXR1	3.61419e-285	-0.487217	0.66	0.824	1.10977e-280	4
RPL36AL	1.45964e-283	0.501498	0.146	0.031	4.48197e-279	4
EEF1B2	3.0008e-279	0.525118	0.177	0.053	9.21425e-275	4
ELMO1	9.53529e-279	-0.289002	0.882	0.964	2.92791e-274	4
RPS29	1.65232e-277	0.557812	0.249	0.109	5.07361e-273	4
RPLP0	1.6598e-275	0.550345	0.244	0.106	5.0966e-271	4
HSPB1	1.84989e-269	0.822371	0.255	0.097	5.68028e-265	4
CD14	3.3752e-269	0.581006	0.373	0.237	1.03639e-264	4
LDLRAD4	3.75031e-269	-0.335041	0.819	0.929	1.15157e-264	4
HLA-DPB1	5.81763e-266	0.499122	0.328	0.216	1.78636e-261	4
YBX1	4.79198e-265	0.58621	0.205	0.091	1.47143e-260	4
PFDN5	5.74937e-265	0.527107	0.199	0.077	1.7654e-260	4
ABR	7.9251e-261	-0.368087	0.7	0.852	2.43348e-256	4
ARHGAP15	1.06289e-259	-0.337712	0.713	0.869	3.2637e-255	4
TMA7	2.98484e-259	0.540087	0.181	0.061	9.16524e-255	4
UBB	1.33264e-257	0.556308	0.149	0.036	4.092e-253	4
RPL7	4.37706e-250	0.47465	0.15	0.042	1.34402e-245	4
TOMM7	7.97527e-249	0.481129	0.148	0.04	2.44889e-244	4
CD68	1.37371e-247	0.512356	0.204	0.093	4.2181e-243	4
NPC2	1.26717e-244	0.516531	0.243	0.122	3.89096e-240	4
RPL4	4.52504e-243	0.512209	0.17	0.058	1.38946e-238	4
ITGB2	1.02304e-242	0.404705	0.365	0.288	3.14136e-238	4
ARHGAP22	2.02854e-242	-0.368938	0.576	0.769	6.22884e-238	4
FOXP2	4.62178e-238	-0.360172	0.527	0.731	1.41916e-233	4
RPL12	7.62082e-238	0.505237	0.196	0.075	2.34005e-233	4
COX7C	2.06471e-237	0.45874	0.135	0.034	6.3399e-233	4
HSPH1	4.15019e-236	0.735156	0.356	0.197	1.27436e-231	4
AOAH	2.06408e-235	-0.393724	0.538	0.732	6.33797e-231	4
BST2	4.82506e-235	0.526322	0.243	0.121	1.48158e-230	4
FCGR3A	1.93233e-231	0.470459	0.4	0.29	5.93342e-227	4
KCNIP1	3.93646e-231	-0.558936	0.217	0.419	1.20873e-226	4
TREM2	2.50941e-230	0.513785	0.248	0.136	7.70539e-226	4
HLA-A	1.42657e-229	0.432178	0.299	0.212	4.38043e-225	4
SIK3	4.90438e-229	0.430628	0.535	0.431	1.50594e-224	4
FCGR1A	6.89194e-228	0.461989	0.336	0.233	2.11624e-223	4
FOXN3	2.97811e-224	-0.245868	0.895	0.961	9.14459e-220	4
ITPR2	3.962e-219	-0.25354	0.886	0.954	1.21657e-214	4
ABCC4	6.8719e-219	-0.359575	0.604	0.779	2.11009e-214	4
MEG3	4.86891e-218	-0.434258	0.044	0.176	1.49505e-213	4
P2RY12	4.45652e-217	-0.397742	0.492	0.687	1.36842e-212	4
LENG8	7.17782e-215	-0.336543	0.172	0.348	2.20402e-210	4
RPL31	4.62918e-213	0.486705	0.214	0.105	1.42144e-208	4
CSTB	2.04649e-212	0.458147	0.131	0.037	6.28396e-208	4
MEF2C	1.13524e-207	-0.272058	0.844	0.934	3.48587e-203	4
KCNQ3	5.10558e-207	-0.345124	0.705	0.844	1.56772e-202	4
HSPA1B	1.87271e-206	0.616543	0.368	0.266	5.75034e-202	4
RPL5	7.91333e-206	0.450722	0.231	0.124	2.42987e-201	4
UBC	1.99786e-204	0.594975	0.306	0.218	6.13462e-200	4
RASGEF1C	1.47515e-200	-0.467308	0.332	0.527	4.52961e-196	4
LAPTM5	1.62106e-200	0.371575	0.54	0.454	4.97764e-196	4
PALD1	1.18118e-198	-0.298984	0.586	0.765	3.62692e-194	4
PFN1	1.29911e-198	0.471894	0.206	0.104	3.98904e-194	4
HLA-DRB1	4.30907e-197	0.369475	0.44	0.377	1.32314e-192	4
RP11-480C22.1	8.61522e-196	-0.455378	0.193	0.375	2.64539e-191	4
AUTS2	1.32462e-195	-0.338582	0.509	0.697	4.06739e-191	4
HLA-C	9.48954e-195	0.392177	0.263	0.186	2.91386e-190	4
PCNXL2	2.69639e-194	-0.331533	0.451	0.645	8.27952e-190	4
ST6GAL1	2.83602e-194	-0.278219	0.837	0.928	8.70828e-190	4
PTGES3	7.3334e-194	0.481802	0.369	0.273	2.25179e-189	4
TIAM1	2.31e-193	-0.367627	0.404	0.6	7.09309e-189	4
SFMBT2	6.77305e-193	-0.303019	0.835	0.924	2.07973e-188	4
HCST	1.11211e-192	0.463488	0.172	0.068	3.41483e-188	4
ACTG1	1.89599e-190	0.457903	0.195	0.087	5.82184e-186	4
UQCR10	1.88344e-188	0.418418	0.122	0.034	5.78328e-184	4
MAML3	2.47533e-188	-0.267069	0.763	0.889	7.60073e-184	4
GNB2L1	1.21899e-186	0.436041	0.21	0.111	3.74304e-182	4
TMBIM6	1.26267e-185	0.406818	0.304	0.22	3.87717e-181	4
CHST11	1.45166e-185	-0.223554	0.867	0.95	4.45746e-181	4
ZBTB20	3.09874e-185	-0.328856	0.524	0.706	9.51499e-181	4
TBC1D22A	7.41661e-185	-0.272155	0.671	0.824	2.27734e-180	4
SSH2	5.97518e-177	-0.222563	0.839	0.936	1.83474e-172	4
SH3BGRL3	5.77595e-175	0.423729	0.118	0.035	1.77356e-170	4
SLC8A1	1.68381e-174	-0.25224	0.791	0.899	5.17031e-170	4
RPS17	3.02771e-174	0.437526	0.161	0.063	9.2969e-170	4
FCGR2A	1.80632e-173	0.412902	0.424	0.322	5.54648e-169	4
CSF3R	7.49183e-173	-0.328513	0.327	0.511	2.30044e-168	4
GNAS	1.79393e-172	0.335624	0.46	0.404	5.50844e-168	4
TCEB2	5.91666e-172	0.375613	0.104	0.026	1.81677e-167	4
SNRNP70	1.19113e-170	-0.305618	0.184	0.341	3.65748e-166	4
FOLR2	8.85206e-169	0.414621	0.16	0.08	2.71811e-164	4
PPIB	5.1577e-167	0.413444	0.162	0.078	1.58372e-162	4
PABPC1	8.90019e-166	0.275939	0.517	0.484	2.73289e-161	4
SLC47A1	2.35736e-165	0.40464	0.139	0.051	7.23851e-161	4
EEF1D	7.61399e-164	0.414137	0.195	0.103	2.33795e-159	4
INPP5D	1.0861e-163	-0.23747	0.727	0.859	3.33499e-159	4
FMNL3	1.613e-163	-0.28263	0.489	0.667	4.95286e-159	4
P4HA1	2.41554e-163	0.462403	0.553	0.459	7.41716e-159	4
DNAJA1	8.07874e-163	0.499271	0.206	0.105	2.48066e-158	4
ATP8B4	1.82432e-162	-0.234814	0.71	0.848	5.60176e-158	4
CCND3	8.22621e-162	-0.333725	0.32	0.498	2.52594e-157	4
OST4	8.57635e-162	0.369	0.102	0.029	2.63345e-157	4
ALOX5AP	3.29162e-161	0.401674	0.24	0.163	1.01072e-156	4
HSPA8	2.03865e-156	0.475623	0.134	0.052	6.25987e-152	4
GAK	1.18992e-154	-0.270494	0.192	0.34	3.65377e-150	4
SARAF	8.42362e-154	0.382798	0.346	0.256	2.58656e-149	4
EPB41L2	1.61261e-152	-0.22452	0.843	0.927	4.95168e-148	4
CSGALNACT1	5.21954e-151	-0.272902	0.608	0.766	1.60271e-146	4
TANC1	3.66116e-150	-0.327093	0.239	0.4	1.1242e-145	4
CFL1	4.66724e-150	0.397781	0.151	0.072	1.43312e-145	4
GRN	5.60115e-150	0.338649	0.245	0.185	1.71989e-145	4
CHCHD10	1.62339e-149	0.382748	0.129	0.054	4.98477e-145	4
CACNB4	8.34826e-149	-0.374493	0.27	0.437	2.56342e-144	4
DLEU7-AS1	1.52259e-147	-0.339093	0.318	0.488	4.67527e-143	4
HIST2H2BF	2.55275e-147	0.34976	0.333	0.269	7.83849e-143	4
COMMD6	5.64049e-147	0.366864	0.117	0.043	1.73197e-142	4
MIR99AHG	2.65708e-146	-0.327585	0.373	0.544	8.15883e-142	4
ZEB1	1.38394e-145	-0.404398	0.192	0.346	4.24952e-141	4
RPL24	3.91155e-145	0.361038	0.122	0.046	1.20108e-140	4
TMIGD3	7.75063e-145	0.278318	0.307	0.27	2.37991e-140	4
COX4I1	1.80449e-144	0.375312	0.126	0.052	5.54087e-140	4
ARPC1B	3.50659e-143	0.310666	0.27	0.211	1.07673e-138	4
RSRP1	8.0208e-143	-0.274413	0.281	0.44	2.46287e-138	4
BDNF-AS	1.25812e-142	0.377937	0.153	0.064	3.86318e-138	4
CTSZ	2.02408e-142	0.312898	0.322	0.264	6.21515e-138	4
PRDX1	2.83159e-142	0.373914	0.105	0.035	8.69469e-138	4
PARK2	1.32387e-141	-0.29314	0.437	0.604	4.06507e-137	4
VSIG4	2.83432e-141	0.364617	0.425	0.345	8.70306e-137	4
RP11-439A17.10	7.62258e-139	0.34363	0.253	0.186	2.34059e-134	4
SPP1	9.03946e-139	0.433556	0.688	0.628	2.77566e-134	4
ZEB2	2.63586e-138	-0.259091	0.646	0.787	8.09366e-134	4
HLA-E	9.01307e-138	0.281814	0.382	0.338	2.76755e-133	4
NAALADL2	2.94701e-136	-0.397473	0.276	0.435	9.04908e-132	4
CTSS	7.65027e-135	0.263237	0.318	0.289	2.34909e-130	4
CAMK1D	1.04901e-133	-0.291445	0.468	0.629	3.2211e-129	4
CLIC1	2.61518e-133	0.340095	0.108	0.039	8.03017e-129	4
TENM4	4.82048e-133	-0.283776	0.32	0.48	1.48018e-128	4
ATP5G2	6.37335e-133	0.362642	0.174	0.1	1.957e-128	4
ATP5I	1.16458e-132	0.360925	0.123	0.053	3.57596e-128	4
SNX29	5.87401e-132	-0.242525	0.581	0.732	1.80367e-127	4
MIS18BP1	1.41742e-131	-0.248284	0.28	0.431	4.35233e-127	4
RP11-588H23.3	1.48931e-131	-0.293471	0.227	0.374	4.57307e-127	4
ARPC3	1.63331e-131	0.287171	0.301	0.254	5.01524e-127	4
SERP1	1.15755e-130	0.356892	0.191	0.112	3.55437e-126	4
BTF3	3.38141e-130	0.329908	0.104	0.038	1.0383e-125	4
CSF2RA	3.80303e-129	-0.292897	0.358	0.518	1.16776e-124	4
RTTN	1.59185e-128	-0.479614	0.302	0.454	4.88794e-124	4
PCBP1	1.67955e-128	0.365912	0.14	0.065	5.15724e-124	4
TMEM156	1.80737e-128	-0.260889	0.366	0.525	5.5497e-124	4
PPP6R2	3.49797e-128	-0.270495	0.323	0.479	1.07409e-123	4
MARCKS	1.49894e-127	0.291277	0.265	0.22	4.60266e-123	4
PDIA6	5.64597e-126	0.371795	0.198	0.122	1.73365e-121	4
CYFIP1	1.21406e-125	-0.267154	0.652	0.779	3.7279e-121	4
AKT3	2.58143e-124	-0.25574	0.491	0.646	7.92653e-120	4
MYL6	2.7622e-124	0.338445	0.162	0.093	8.4816e-120	4
IGSF21	3.37031e-124	-0.255677	0.432	0.589	1.03489e-119	4
FXYD5	2.82676e-123	0.342356	0.125	0.059	8.67985e-119	4
C9orf84	3.38255e-123	0.372844	0.247	0.165	1.03865e-118	4
MT-ND3	1.60367e-121	0.509844	0.121	0.042	4.92423e-117	4
CHORDC1	4.18119e-121	0.397572	0.23	0.149	1.28388e-116	4
SNAP23	1.87743e-120	0.32786	0.362	0.297	5.76483e-116	4
JAZF1	1.95103e-120	-0.235364	0.717	0.839	5.99082e-116	4
AZIN2	3.25764e-120	-0.296979	0.075	0.179	1.00029e-115	4
PRAM1	4.42308e-120	-0.241845	0.173	0.297	1.35815e-115	4
PGM5	6.84758e-120	-0.225955	0.235	0.369	2.10262e-115	4
LHFPL2	1.71311e-118	-0.246837	0.656	0.787	5.26026e-114	4
CNPY3	3.31692e-118	0.25078	0.245	0.219	1.01849e-113	4
GPX4	3.69535e-117	0.343334	0.138	0.074	1.13469e-112	4
CANX	3.76934e-117	0.294789	0.209	0.158	1.15741e-112	4
HSPA6	5.57449e-117	0.524759	0.169	0.104	1.7117e-112	4
ABHD3	8.16617e-117	0.297854	0.445	0.394	2.50751e-112	4
MS4A6A	1.30122e-116	0.252086	0.49	0.465	3.99552e-112	4
RP11-96H19.1	1.91043e-116	-0.428059	0.096	0.208	5.86616e-112	4
DHRS7	7.86022e-116	0.326268	0.149	0.088	2.41356e-111	4
RFX3-AS1	7.89205e-116	-0.348615	0.092	0.202	2.42333e-111	4
OGFRL1	7.00596e-115	0.220462	0.486	0.475	2.15125e-110	4
DSCAM	1.66261e-114	-0.361237	0.358	0.508	5.10522e-110	4
VAMP8	4.22684e-114	0.304761	0.103	0.041	1.29789e-109	4
DST	2.73992e-113	-0.222182	0.324	0.466	8.4132e-109	4
CIRBP	8.26217e-113	-0.227608	0.124	0.232	2.53698e-108	4
DNAJB1	2.36027e-112	0.540139	0.126	0.052	7.24746e-108	4
ANAPC16	4.72341e-112	0.297078	0.365	0.312	1.45037e-107	4
RP11-552D4.1	8.38939e-112	0.329344	0.174	0.116	2.57604e-107	4
HDAC9	1.67005e-110	-0.244995	0.687	0.804	5.12805e-106	4
GNAI2	1.75423e-110	0.245516	0.299	0.26	5.38655e-106	4
DNAJB6	4.22121e-110	0.271997	0.356	0.317	1.29616e-105	4
ST13	5.51707e-110	0.3877	0.19	0.108	1.69407e-105	4
FCGBP	2.05157e-109	0.522827	0.322	0.242	6.29954e-105	4
TBC1D19	1.43836e-108	0.32095	0.244	0.171	4.41661e-104	4
C5orf17	2.06872e-108	0.444445	0.141	0.059	6.35221e-104	4
HS3ST4	4.86113e-108	-0.235365	0.803	0.887	1.49266e-103	4
L3MBTL4	5.22623e-108	-0.243056	0.374	0.52	1.60477e-103	4
ZNF90	1.73283e-106	0.308052	0.149	0.086	5.32082e-102	4
SEPW1	1.88562e-106	0.337544	0.123	0.059	5.78999e-102	4
PLD4	2.29276e-106	0.280204	0.185	0.148	7.04015e-102	4
RPS6KA2	6.78697e-106	-0.276671	0.342	0.486	2.08401e-101	4
PELI2	1.41323e-105	-0.273998	0.191	0.315	4.33948e-101	4
PRDM11	3.34097e-105	-0.327844	0.087	0.189	1.02588e-100	4
LINC01091	6.54743e-105	-0.323351	0.118	0.228	2.01045e-100	4
KBTBD12	1.15151e-104	-0.233377	0.176	0.291	3.53583e-100	4
CTC-575N7.1	3.40535e-104	-0.38627	0.068	0.162	1.04565e-99	4
NINJ1	2.7812e-103	0.280701	0.212	0.165	8.53995e-99	4
USMG5	4.54718e-103	0.296333	0.101	0.04	1.39626e-98	4
GMDS-AS1	6.98504e-103	-0.283319	0.31	0.45	2.14483e-98	4
KCTD12	1.43647e-102	0.232717	0.35	0.322	4.41082e-98	4
DNAJC3	1.61776e-102	0.255475	0.299	0.269	4.96748e-98	4
ATP5L	5.14941e-102	0.313181	0.123	0.061	1.58118e-97	4
RAP1GAP2	1.59151e-101	-0.231463	0.211	0.332	4.88689e-97	4
PDIA3	1.04479e-99	0.326739	0.221	0.152	3.20813e-95	4
EML1	2.87239e-99	-0.246879	0.106	0.205	8.81995e-95	4
ACSS1	5.99998e-99	-0.230828	0.123	0.224	1.84235e-94	4
FXR1	1.30668e-98	0.274652	0.306	0.258	4.0123e-94	4
ALDOA	1.87644e-98	0.313954	0.115	0.064	5.7618e-94	4
HSPD1	4.92025e-98	0.351636	0.158	0.099	1.51081e-93	4
PDE4D	5.14488e-98	-0.376829	0.056	0.141	1.57979e-93	4
GYPC	7.07079e-98	0.290646	0.149	0.097	2.17116e-93	4
RP11-452H21.1	2.66252e-97	0.270396	0.354	0.3	8.17554e-93	4
PRKCA	3.30789e-97	-0.228342	0.547	0.681	1.01572e-92	4
ATP6V0B	6.32486e-97	0.227234	0.199	0.174	1.94211e-92	4
CDC42SE1	6.48569e-97	0.248639	0.293	0.251	1.9915e-92	4
RAB11A	7.20066e-97	0.255066	0.353	0.309	2.21103e-92	4
TSPO	7.40665e-97	0.325344	0.142	0.079	2.27429e-92	4
BRI3	1.6213e-96	0.265418	0.192	0.146	4.97837e-92	4
LIPA	8.51863e-96	0.300204	0.223	0.165	2.61573e-91	4
PFKFB3	3.06e-95	-0.231737	0.277	0.405	9.39603e-91	4
2021-03-03	3.33343e-95	-0.272987	0.284	0.416	1.02356e-90	4
KHDRBS3	4.46237e-95	-0.233324	0.385	0.521	1.37021e-90	4
RPS27L	3.54668e-94	0.306891	0.176	0.117	1.08904e-89	4
MYDGF	6.09621e-94	0.269959	0.123	0.077	1.8719e-89	4
TMEM176B	6.12847e-94	0.228052	0.17	0.14	1.88181e-89	4
CTSH	7.1703e-93	0.221353	0.212	0.186	2.20171e-88	4
CCT3	1.00078e-92	0.296759	0.146	0.091	3.07298e-88	4
GABPB1-AS1	1.75523e-92	-0.233051	0.11	0.206	5.38962e-88	4
SNX3	2.03112e-92	0.308447	0.233	0.171	6.23674e-88	4
TPK1	5.7899e-92	-0.227912	0.353	0.485	1.77785e-87	4
XPO5	1.14324e-91	0.289045	0.168	0.106	3.51044e-87	4
AC018890.6	1.56565e-91	0.291321	0.174	0.111	4.80749e-87	4
SOD2	7.47357e-91	0.293196	0.248	0.192	2.29484e-86	4
HAMP	2.78535e-90	0.420529	0.247	0.18	8.55269e-86	4
ZC3HAV1	3.49399e-89	0.268909	0.375	0.328	1.07287e-84	4
IDH1	5.39967e-89	0.297821	0.206	0.152	1.65802e-84	4
SP140	2.52713e-88	-0.227965	0.107	0.198	7.75982e-84	4
HERPUD1	3.26282e-87	0.253067	0.306	0.269	1.00188e-82	4
RTN1	1.27308e-85	-0.22723	0.041	0.108	3.90913e-81	4
ANKUB1	3.18141e-85	0.248532	0.201	0.157	9.76882e-81	4
TUBB	8.47679e-85	0.275564	0.113	0.062	2.60288e-80	4
MIR646HG	1.00931e-84	-0.267205	0.394	0.524	3.09918e-80	4
SEC62	1.20277e-84	0.25517	0.18	0.139	3.69321e-80	4
FHIT	1.5133e-83	-0.221896	0.672	0.779	4.64673e-79	4
LINC01266	1.91554e-83	-0.305051	0.046	0.119	5.88186e-79	4
SRGAP3	4.06507e-83	-0.222594	0.263	0.382	1.24822e-78	4
EEF2	1.19411e-82	0.265015	0.127	0.077	3.66662e-78	4
GNG5	2.65541e-82	0.271561	0.103	0.055	8.15371e-78	4
RASSF8	2.23253e-81	-0.237074	0.484	0.61	6.85522e-77	4
CCNI	6.06599e-81	0.22881	0.291	0.252	1.86262e-76	4
C12orf42	1.29105e-80	-0.24623	0.039	0.106	3.96431e-76	4
SPATS2L	1.33345e-80	0.319842	0.237	0.172	4.09449e-76	4
DLG2	6.68352e-80	-0.331232	0.048	0.119	2.05224e-75	4
IGSF6	1.03352e-79	0.230809	0.157	0.122	3.17352e-75	4
XACT	3.35247e-79	-0.464654	0.085	0.171	1.02941e-74	4
OLR1	3.14876e-78	-0.258052	0.298	0.418	9.66857e-74	4
GNA13	1.16646e-77	0.239596	0.301	0.288	3.58173e-73	4
C3AR1	2.8468e-77	0.224991	0.183	0.149	8.74138e-73	4
HSPA4	3.30249e-77	0.244664	0.18	0.148	1.01406e-72	4
OSBPL1A	7.45007e-76	-0.23947	0.25	0.363	2.28762e-71	4
CEBPB	1.39315e-75	0.26086	0.293	0.243	4.2778e-71	4
H3F3B	7.34123e-75	0.288011	0.177	0.118	2.2542e-70	4
CCT4	3.37045e-73	0.251705	0.161	0.115	1.03493e-68	4
STIP1	7.66824e-73	0.281885	0.145	0.097	2.35461e-68	4
RP11-202G18.1	2.36345e-71	-0.232346	0.08	0.155	7.25722e-67	4
BTG1	1.18376e-70	0.227039	0.163	0.129	3.63484e-66	4
FPR1	1.30679e-70	0.259672	0.138	0.077	4.01263e-66	4
JUND	2.02252e-70	0.256326	0.134	0.092	6.21034e-66	4
SPCS2	2.27743e-70	0.239451	0.158	0.111	6.99308e-66	4
CTSL	1.86107e-69	0.224831	0.107	0.07	5.7146e-65	4
DIAPH2-AS1	3.51681e-69	0.233177	0.138	0.103	1.07987e-64	4
RP11-16C1.3	2.30511e-67	0.260412	0.254	0.197	7.07806e-63	4
BCAP31	2.5111e-67	0.226459	0.102	0.065	7.71057e-63	4
GATM	3.75619e-67	0.244805	0.156	0.123	1.15338e-62	4
STEAP1B	1.16065e-66	0.255372	0.242	0.19	3.56389e-62	4
BRK1	1.72787e-66	0.23771	0.105	0.058	5.30561e-62	4
GPSM3	2.63351e-66	0.227578	0.103	0.061	8.08644e-62	4
PPID	5.62755e-66	0.221504	0.103	0.073	1.72799e-61	4
TMEM59	2.42458e-65	0.221357	0.153	0.118	7.44492e-61	4
LYVE1	3.91017e-64	0.304044	0.138	0.083	1.20066e-59	4
PLCL1	9.09253e-64	-0.278815	0.118	0.201	2.79195e-59	4
HMOX1	1.69272e-62	0.317683	0.141	0.087	5.19767e-58	4
CXCL16	6.22244e-62	0.233242	0.177	0.133	1.91066e-57	4
AC008697.1	1.08158e-61	-0.236907	0.08	0.152	3.32109e-57	4
MAFB	1.76981e-61	0.2685	0.124	0.076	5.43437e-57	4
GPR183	2.59313e-59	-0.265989	0.082	0.153	7.96245e-55	4
ACSL1	1.28281e-55	0.245159	0.387	0.341	3.93901e-51	4
NAV2	8.15473e-55	-0.27735	0.157	0.241	2.50399e-50	4
TXNIP	1.0152e-54	0.222693	0.285	0.268	3.11729e-50	4
MRPS6	1.90189e-54	0.227948	0.128	0.091	5.83995e-50	4
LDHA	1.14452e-50	0.234633	0.124	0.08	3.51437e-46	4
FOS	9.96353e-49	-0.239548	0.115	0.185	3.0594e-44	4
KCNMB2-AS1	2.83648e-48	-0.242878	0.138	0.214	8.70971e-44	4
NEK10	7.03411e-45	0.255851	0.184	0.131	2.15989e-40	4
GRID2	2.40058e-35	-0.302681	0.365	0.439	7.37123e-31	4
CD163	7.94651e-30	0.229989	0.155	0.109	2.44006e-25	4
HSP90AA1	0	2.27807	0.688	0.203	0	5
HSPH1	0	1.87126	0.515	0.197	0	5
CD83	0	1.77139	0.402	0.079	0	5
DNAJB1	0	1.58785	0.352	0.052	0	5
HSPB1	0	1.55797	0.423	0.097	0	5
NAMPT	0	1.48204	0.324	0.095	0	5
SLC2A3	0	1.4399	0.563	0.225	0	5
P4HA1	0	1.42757	0.698	0.459	0	5
HSPA1A	0	1.369	0.773	0.319	0	5
SRGN	0	1.29152	0.733	0.366	0	5
UBC	0	1.27518	0.56	0.218	0	5
FTH1	0	1.24657	0.449	0.237	0	5
HIF1A-AS2	0	1.19244	0.41	0.142	0	5
GLUL	0	1.17365	0.45	0.211	0	5
HSPA1B	0	1.16723	0.664	0.266	0	5
HIF1A	0	1.16352	0.755	0.49	0	5
HSP90AB1	0	1.16097	0.377	0.127	0	5
HSPD1	0	1.14204	0.296	0.099	0	5
BCAS2	0	1.135	0.192	0.029	0	5
GNA13	0	1.11419	0.518	0.288	0	5
HMOX1	0	1.11034	0.271	0.087	0	5
HIST1H2AC	0	1.08744	0.628	0.372	0	5
DUSP1	0	1.05547	0.516	0.175	0	5
RGS1	0	1.04323	0.707	0.353	0	5
DDIT4	0	1.02291	0.473	0.196	0	5
ACSL1	0	0.973494	0.58	0.341	0	5
GPR183	0	0.973188	0.401	0.153	0	5
HK2	0	0.973036	0.408	0.272	0	5
PTGES3	0	0.968298	0.472	0.273	0	5
PGK1	0	0.94804	0.418	0.203	0	5
H3F3B	0	0.941885	0.274	0.118	0	5
HSPA8	0	0.941568	0.194	0.052	0	5
SLC7A5	0	0.926034	0.284	0.112	0	5
FAM13A	0	0.912243	0.664	0.578	0	5
SPP1	0	0.892971	0.784	0.628	0	5
ELL2	0	0.836863	0.679	0.584	0	5
RANBP2	0	0.825484	0.379	0.238	0	5
FOS	0	0.801831	0.423	0.185	0	5
SGK1	0	0.785379	0.455	0.313	0	5
PFKFB3	0	0.754274	0.562	0.405	0	5
MALAT1	0	0.708554	0.997	0.991	0	5
CLK1	0	0.694131	0.46	0.311	0	5
CTSB	0	0.606213	0.668	0.6	0	5
P2RY12	0	-0.749528	0.355	0.687	0	5
PADI2	1.8347776152776e-313	0.724247	0.569	0.424	0	5
HIST1H2BJ	2.6953175430399e-312	0.84659	0.202	0.045	8.27624e-308	5
PPP1R15A	5.20258128052805e-310	0.664761	0.138	0.018	1.5975e-305	5
TFRC	1.88363e-304	1.22003	0.223	0.089	5.78388e-300	5
REL	9.15166e-304	0.616352	0.558	0.434	2.81011e-299	5
HSPE1-MOB4	8.94259e-302	0.700769	0.117	0.01	2.74591e-297	5
BAG3	6.29714e-301	0.882485	0.175	0.037	1.9336e-296	5
CX3CR1	3.56577e-299	-0.667686	0.194	0.453	1.09491e-294	5
RNF144B	1.74374e-293	0.835725	0.401	0.275	5.35432e-289	5
UGCG	2.33413e-292	0.784896	0.383	0.301	7.16719e-288	5
ANKRD37	1.30369e-290	0.909761	0.148	0.03	4.00311e-286	5
NEAT1	5.0806e-283	0.406285	0.974	0.972	1.56005e-278	5
SLC9A9	1.23706e-282	-0.368505	0.68	0.877	3.79851e-278	5
TRA2B	1.36059e-281	0.643725	0.384	0.268	4.17783e-277	5
VEGFA	7.93668e-281	0.906101	0.184	0.047	2.43704e-276	5
RGS2	9.64601e-274	0.74856	0.182	0.043	2.96191e-269	5
SAT1	1.33507e-272	0.556474	0.634	0.584	4.09946e-268	5
TNFRSF1B	1.27621e-271	0.590192	0.488	0.375	3.91873e-267	5
MEF2C	1.30656e-267	-0.306117	0.787	0.934	4.01193e-263	5
OLR1	2.07827e-265	0.606813	0.553	0.418	6.38153e-261	5
HIST1H2BG	6.15434e-256	0.654617	0.214	0.077	1.88975e-251	5
ITPR2	3.44871e-253	-0.248676	0.819	0.954	1.05896e-248	5
RLF	4.06907e-253	0.547181	0.478	0.366	1.24945e-248	5
BCAT1	3.53149e-251	0.737638	0.357	0.246	1.08438e-246	5
CLEC2B	2.71213e-246	0.789493	0.212	0.077	8.32787e-242	5
USP36	8.92778e-245	0.668927	0.216	0.106	2.74136e-240	5
ZNF331	1.93758e-244	0.948266	0.221	0.127	5.94952e-240	5
BNIP3L	4.47159e-240	0.744754	0.372	0.243	1.37305e-235	5
MSN	4.32922e-239	0.59961	0.441	0.355	1.32933e-234	5
FTL	1.06244e-234	0.780523	0.533	0.419	3.26232e-230	5
DNAJB6	3.70808e-232	0.58754	0.431	0.317	1.1386e-227	5
FCGR2A	6.1234e-226	0.583513	0.432	0.322	1.88025e-221	5
GADD45B	1.16795e-225	0.625803	0.138	0.031	3.5863e-221	5
HIST2H2BE	1.87263e-224	0.58517	0.317	0.168	5.75009e-220	5
IER5	1.62933e-223	0.718997	0.174	0.054	5.00301e-219	5
SLCO2B1	7.31383e-221	-0.338246	0.582	0.792	2.24578e-216	5
CSF1R	2.95189e-217	-0.341926	0.548	0.763	9.06406e-213	5
CDKN1A	2.68562e-214	0.63856	0.241	0.098	8.24645e-210	5
ATP13A3	4.22097e-214	0.590992	0.393	0.327	1.29609e-209	5
MAF	6.2541e-211	-0.488452	0.302	0.53	1.92038e-206	5
IFRD1	1.21367e-208	0.681575	0.206	0.126	3.7267e-204	5
ERO1A	1.30537e-206	0.667581	0.243	0.139	4.00828e-202	5
DNAJA1	1.30499e-204	0.692053	0.227	0.105	4.00709e-200	5
CACYBP	1.53431e-198	0.607866	0.15	0.045	4.71127e-194	5
GPBP1	5.2343e-198	0.491461	0.457	0.382	1.60724e-193	5
SOD2	1.25285e-197	0.590369	0.268	0.192	3.84701e-193	5
HERPUD1	7.56575e-197	0.567994	0.37	0.269	2.32314e-192	5
USPL1	2.11259e-196	0.579441	0.243	0.147	6.48691e-192	5
SSH2	5.14663e-194	0.284262	0.906	0.936	1.58032e-189	5
JUN	8.41465e-194	0.546642	0.16	0.049	2.5838e-189	5
FXR1	1.30955e-193	0.536825	0.329	0.258	4.02109e-189	5
ESYT2	2.09336e-192	0.65367	0.237	0.142	6.42786e-188	5
GATM	1.94274e-189	0.621186	0.213	0.123	5.96539e-185	5
CYTIP	1.10391e-188	0.645515	0.195	0.095	3.38967e-184	5
DIAPH2	3.11805e-188	-0.286536	0.678	0.849	9.57429e-184	5
HIST1H2BD	3.64014e-188	0.602687	0.21	0.094	1.11774e-183	5
MGAT1	1.90351e-187	0.579222	0.327	0.231	5.8449e-183	5
PRDM1	2.53364e-187	0.597654	0.215	0.098	7.7798e-183	5
NAV3	4.03995e-187	-0.288441	0.663	0.842	1.24051e-182	5
FYB	1.19329e-186	-0.289209	0.646	0.826	3.66411e-182	5
SOCS6	1.16715e-185	-0.453042	0.31	0.525	3.58385e-181	5
BACH1	1.45654e-185	-0.41725	0.447	0.657	4.47246e-181	5
HDAC9	7.5183e-185	-0.329146	0.617	0.804	2.30857e-180	5
HSPA6	1.35354e-183	0.761015	0.214	0.104	4.15618e-179	5
LINC01094	4.49854e-183	-0.497877	0.16	0.353	1.38132e-178	5
ZEB2	7.12751e-183	-0.348827	0.602	0.787	2.18857e-178	5
MAML2	8.1291e-183	-0.253436	0.777	0.914	2.49612e-178	5
RAPGEF1	2.52797e-181	0.443041	0.692	0.671	7.76238e-177	5
GBE1	6.60207e-180	0.615314	0.35	0.293	2.02723e-175	5
PER1	1.66571e-178	0.54424	0.233	0.114	5.11474e-174	5
CD69	1.42908e-176	0.685614	0.208	0.079	4.38812e-172	5
CXCR4	5.59593e-176	0.57042	0.143	0.039	1.71829e-171	5
RGS16	8.87339e-176	0.693562	0.166	0.058	2.72466e-171	5
TXNIP	9.15133e-176	0.59974	0.371	0.268	2.81001e-171	5
PAPOLG	1.80042e-175	0.554937	0.268	0.17	5.52837e-171	5
B3GNT5	1.9602e-173	0.422878	0.476	0.435	6.01899e-169	5
DENND5A	3.09294e-173	0.445183	0.476	0.394	9.49717e-169	5
HIVEP3	4.36379e-173	-0.378459	0.402	0.611	1.33994e-168	5
LIMD1	1.77979e-169	0.554185	0.256	0.175	5.46504e-165	5
SPRED1	3.06802e-166	-0.336004	0.467	0.669	9.42065e-162	5
STIP1	1.22579e-165	0.550706	0.202	0.097	3.76391e-161	5
PDK3	1.05286e-164	0.497524	0.297	0.193	3.23291e-160	5
ADAM9	1.62924e-164	0.448978	0.394	0.333	5.00275e-160	5
ST13	3.47599e-164	0.56831	0.2	0.108	1.06734e-159	5
RIPK2	1.53302e-162	0.537584	0.207	0.108	4.7073e-158	5
LINC-PINT	7.20446e-162	0.426365	0.668	0.602	2.2122e-157	5
LDHA	3.40545e-161	0.517024	0.186	0.08	1.04568e-156	5
TAGAP	1.45021e-158	0.634817	0.197	0.101	4.45301e-154	5
FAM110B	3.39513e-158	0.657583	0.28	0.165	1.04251e-153	5
CHSY1	9.0017e-157	0.484352	0.422	0.371	2.76406e-152	5
PDK1	3.25185e-156	0.528837	0.248	0.158	9.98514e-152	5
MALT1	1.9522e-155	0.55826	0.287	0.204	5.99444e-151	5
GRB2	3.42248e-155	0.400514	0.627	0.627	1.05091e-150	5
SMAP2	8.89387e-155	0.321055	0.782	0.749	2.73095e-150	5
DOCK10	1.00324e-154	-0.262129	0.637	0.806	3.08055e-150	5
ZNF710	2.34295e-154	-0.35056	0.408	0.605	7.19428e-150	5
CHORDC1	4.35282e-154	0.561552	0.234	0.149	1.33658e-149	5
RP11-707A18.1	1.05172e-153	-0.373878	0.432	0.626	3.22942e-149	5
ATP8B4	1.47771e-151	-0.24893	0.695	0.848	4.53746e-147	5
LPCAT1	5.10852e-151	0.488842	0.188	0.097	1.56862e-146	5
SDCBP	1.6903e-149	0.513939	0.254	0.165	5.19024e-145	5
SHTN1	4.67107e-149	-0.261808	0.514	0.703	1.4343e-144	5
ZNF292	8.59173e-149	0.394859	0.577	0.519	2.63818e-144	5
RAB1A	3.90636e-147	0.357558	0.583	0.537	1.19949e-142	5
HSPA9	5.83955e-143	0.461991	0.189	0.122	1.79309e-138	5
CHD9	1.40836e-142	-0.29575	0.557	0.733	4.32452e-138	5
RP11-489O18.1	5.37478e-142	-0.417597	0.172	0.341	1.65038e-137	5
PPP1CB	1.69534e-141	0.454486	0.27	0.178	5.20571e-137	5
APBB1IP	2.04558e-140	-0.228168	0.809	0.92	6.28116e-136	5
MXD1	3.24271e-140	0.543378	0.149	0.058	9.95707e-136	5
ENTPD1	3.53083e-140	-0.329298	0.383	0.572	1.08418e-135	5
DDX3Y	4.60234e-140	0.456177	0.101	0.035	1.41319e-135	5
FAM210A	9.51848e-140	0.484887	0.14	0.072	2.92274e-135	5
PRKAG2	9.83974e-140	0.383143	0.562	0.478	3.02139e-135	5
DLEU2	3.98066e-139	-0.277797	0.559	0.735	1.2223e-134	5
JDP2	9.88741e-139	0.420476	0.267	0.226	3.03603e-134	5
LHFPL2	5.58003e-138	-0.249669	0.621	0.787	1.7134e-133	5
RSRP1	2.30692e-137	-0.384288	0.26	0.44	7.08362e-133	5
SERPINE1	3.0124e-136	1.02963	0.121	0.055	9.24987e-132	5
2021-03-01	5.17137e-136	-0.317089	0.518	0.694	1.58792e-131	5
ENO1	1.07489e-135	0.487641	0.216	0.127	3.30055e-131	5
MKNK1	4.64999e-135	-0.324943	0.408	0.593	1.42783e-130	5
NAIP	1.50448e-133	-0.269255	0.536	0.712	4.61966e-129	5
GPR34	1.95132e-133	-0.391461	0.139	0.295	5.99174e-129	5
C1QB	2.23411e-132	-0.338395	0.286	0.466	6.86005e-128	5
COMMD10	1.43772e-131	-0.340886	0.33	0.512	4.41466e-127	5
BLNK	3.37729e-131	-0.305135	0.456	0.636	1.03703e-126	5
YEATS2	7.34164e-131	0.438917	0.303	0.217	2.25433e-126	5
VSIG4	5.62138e-130	-0.436182	0.181	0.345	1.7261e-125	5
CYTH1	7.85355e-129	0.384993	0.428	0.368	2.41151e-124	5
VMP1	1.23445e-128	0.329611	0.544	0.49	3.79049e-124	5
NCK2	2.77962e-128	-0.313883	0.5	0.673	8.53509e-124	5
ST8SIA4	4.44086e-127	-0.360113	0.338	0.516	1.36361e-122	5
RP11-701P16.2	1.21969e-126	0.411903	0.104	0.029	3.74518e-122	5
SKAP2	7.45132e-126	-0.270775	0.565	0.732	2.288e-121	5
SIPA1L1	2.49137e-125	0.49724	0.454	0.409	7.65e-121	5
KLHL5	8.49886e-125	-0.328516	0.357	0.534	2.60966e-120	5
C1QC	1.74424e-124	-0.32852	0.245	0.413	5.35587e-120	5
A2M	1.30733e-123	-0.289735	0.474	0.648	4.0143e-119	5
KDM4B	1.55288e-120	0.371743	0.39	0.294	4.76827e-116	5
GAPDH	1.9313e-120	0.548628	0.189	0.111	5.93024e-116	5
HSD17B4	2.42191e-120	0.426054	0.254	0.202	7.4367e-116	5
ASAH1	5.04721e-120	0.37149	0.372	0.337	1.5498e-115	5
EPB41L3	1.24419e-119	0.409044	0.537	0.507	3.82042e-115	5
MXI1	4.03848e-119	0.510904	0.116	0.043	1.24005e-114	5
SQSTM1	1.22002e-118	0.464191	0.178	0.129	3.74619e-114	5
RBPJ	1.62311e-118	0.373543	0.44	0.397	4.98391e-114	5
LY86	1.77596e-118	-0.28013	0.389	0.563	5.45326e-114	5
MERTK	2.25017e-118	-0.310327	0.392	0.566	6.90938e-114	5
RCSD1	2.81339e-118	-0.261756	0.418	0.591	8.6388e-114	5
SYK	5.00915e-118	-0.228411	0.609	0.766	1.53811e-113	5
FAM49A	2.71853e-117	0.421154	0.383	0.309	8.34751e-113	5
MAP3K5	3.34892e-117	-0.234008	0.551	0.716	1.02832e-112	5
RP1-34B20.21	8.98508e-116	0.451317	0.197	0.095	2.75896e-111	5
DLEU7-AS1	1.18171e-114	-0.327814	0.319	0.488	3.62856e-110	5
GLDN	3.81106e-114	-0.403687	0.357	0.524	1.17022e-109	5
FRMD4B	1.26379e-113	-0.317513	0.368	0.538	3.8806e-109	5
LINC01141	3.67515e-113	-0.368271	0.163	0.311	1.12849e-108	5
ADGRG1	8.30278e-113	-0.305164	0.282	0.446	2.54945e-108	5
B2M	1.10303e-112	0.327014	0.477	0.451	3.38696e-108	5
ETS2	1.29232e-112	0.358587	0.411	0.368	3.96819e-108	5
KDM3A	4.757e-112	0.433114	0.273	0.185	1.46069e-107	5
C6orf62	1.53231e-110	-0.313497	0.257	0.417	4.70513e-106	5
CTA-29F11.1	1.69312e-110	0.567243	0.19	0.097	5.19891e-106	5
INSIG2	4.26856e-110	0.404462	0.187	0.133	1.3107e-105	5
UBE2B	4.44345e-110	0.385242	0.258	0.192	1.36441e-105	5
TCP1	7.11795e-110	0.399279	0.119	0.054	2.18564e-105	5
CH507-513H4.1	7.90972e-110	0.367826	0.544	0.531	2.42876e-105	5
ST6GALNAC3	1.18042e-109	-0.250717	0.625	0.774	3.62461e-105	5
PTP4A1	2.7481e-109	0.396667	0.102	0.037	8.43832e-105	5
CDK6	8.34162e-109	-0.322642	0.32	0.485	2.56138e-104	5
PDE4DIP	2.09848e-108	0.409656	0.234	0.194	6.4436e-104	5
TPT1	6.80793e-108	0.410455	0.272	0.192	2.09044e-103	5
AOAH	1.11719e-107	-0.230025	0.576	0.732	3.43045e-103	5
H3F3A	3.11862e-107	0.372561	0.165	0.094	9.57602e-103	5
RP6-159A1.4	3.56619e-107	-0.365546	0.154	0.295	1.09503e-102	5
TM6SF1	4.53894e-107	-0.30392	0.275	0.434	1.39373e-102	5
XPO1	2.35449e-106	0.330449	0.448	0.411	7.22969e-102	5
MGEA5	4.0708e-106	0.344844	0.4	0.349	1.24998e-101	5
ARHGAP31	7.60566e-106	-0.316988	0.248	0.404	2.33539e-101	5
LCP2	1.04269e-105	-0.38421	0.186	0.332	3.20168e-101	5
JUND	1.0546e-105	0.435037	0.166	0.092	3.23827e-101	5
CHD1	2.89395e-105	0.298056	0.446	0.436	8.88616e-101	5
GSN	4.47516e-105	-0.270768	0.348	0.51	1.37414e-100	5
FMN1	8.18817e-105	-0.226988	0.463	0.625	2.51426e-100	5
AP000476.1	9.3705e-105	-0.326857	0.226	0.378	2.87731e-100	5
EXOC4	2.196e-104	-0.233288	0.543	0.698	6.74303e-100	5
RASSF3	3.31356e-104	0.376911	0.284	0.257	1.01746e-99	5
HNRNPU	5.64027e-104	0.367146	0.19	0.126	1.7319e-99	5
WSB1	1.1842e-103	0.272451	0.593	0.584	3.6362e-99	5
PFKFB4	1.6578e-103	0.442106	0.132	0.057	5.09045e-99	5
JAZF1	2.76637e-103	-0.221118	0.711	0.839	8.49442e-99	5
AKAP10	9.40327e-103	0.287134	0.498	0.481	2.88737e-98	5
MCF2L2	6.69783e-102	0.409959	0.288	0.216	2.05664e-97	5
RP11-480C22.1	8.21697e-102	-0.367145	0.225	0.375	2.5231e-97	5
MIR646HG	1.10331e-101	-0.304683	0.363	0.524	3.38782e-97	5
GLTSCR1L	3.89858e-101	-0.317592	0.198	0.343	1.1971e-96	5
NUDT3	1.09627e-100	-0.319622	0.156	0.291	3.36621e-96	5
FKBP4	1.45978e-100	0.418177	0.111	0.044	4.48241e-96	5
HSPA4	2.38123e-100	0.381614	0.194	0.148	7.31179e-96	5
NSMCE2	2.60837e-100	-0.256493	0.383	0.542	8.00927e-96	5
PAQR8	3.52535e-100	-0.3629	0.122	0.249	1.08249e-95	5
NUTM2A-AS1	4.19124e-100	-0.296212	0.25	0.401	1.28696e-95	5
NFKBID	5.38746e-100	0.39326	0.137	0.065	1.65427e-95	5
SNX24	6.58342e-99	-0.354616	0.138	0.269	2.0215e-94	5
CHSY3	9.64222e-99	-0.427953	0.173	0.311	2.96074e-94	5
MT2A	1.71178e-98	0.985516	0.106	0.043	5.25618e-94	5
ARHGAP25	2.85046e-98	-0.232875	0.391	0.548	8.75262e-94	5
TTC17	3.65981e-98	-0.239349	0.436	0.594	1.12378e-93	5
ZNF280D	4.53364e-98	-0.279848	0.306	0.46	1.3921e-93	5
ARID4B	1.87039e-97	0.287791	0.503	0.467	5.74322e-93	5
PDE8A	3.61182e-97	0.336682	0.428	0.391	1.10904e-92	5
ETV5	4.30793e-97	-0.324799	0.206	0.349	1.32279e-92	5
KBTBD12	4.72487e-96	-0.35002	0.158	0.291	1.45082e-91	5
WAC	5.50397e-96	0.252175	0.603	0.583	1.69005e-91	5
KMT2E	9.15471e-96	0.257908	0.551	0.533	2.81105e-91	5
DSCAM	8.3106e-95	-0.348074	0.353	0.508	2.55185e-90	5
NCKAP5	8.73094e-95	-0.296486	0.311	0.464	2.68092e-90	5
LPP	1.50795e-94	-0.221418	0.663	0.794	4.63032e-90	5
FGD2	2.42528e-94	-0.249359	0.366	0.52	7.44705e-90	5
RNMT	3.75651e-94	0.38641	0.191	0.122	1.15347e-89	5
SPAG9	4.66098e-94	0.331842	0.329	0.277	1.4312e-89	5
LPAR1	1.12738e-93	-0.325439	0.195	0.333	3.46172e-89	5
RAB20	1.60477e-92	0.409945	0.199	0.125	4.92759e-88	5
IKZF1	1.71493e-92	-0.234059	0.479	0.631	5.26587e-88	5
EML4	1.96811e-92	-0.246735	0.414	0.568	6.04327e-88	5
OTUD1	2.6844e-92	0.357356	0.133	0.059	8.24273e-88	5
CPQ	3.23779e-92	-0.315505	0.253	0.398	9.94196e-88	5
BTG2	7.28688e-92	0.378913	0.245	0.183	2.23751e-87	5
RNF145	1.44998e-91	0.25728	0.433	0.415	4.4523e-87	5
JPX	4.59589e-91	-0.297158	0.27	0.416	1.41121e-86	5
GAREM1	7.58329e-91	-0.264352	0.291	0.438	2.32852e-86	5
SCFD2	2.02181e-90	-0.326295	0.215	0.354	6.20816e-86	5
SNAP23	3.54031e-90	0.321589	0.316	0.297	1.08709e-85	5
SLC2A5	1.87621e-89	0.319756	0.606	0.592	5.7611e-85	5
NAALADL2	1.97428e-89	-0.338109	0.289	0.435	6.06222e-85	5
UBE2R2	2.69607e-89	0.3132	0.319	0.276	8.27856e-85	5
TMEM51	7.09615e-89	0.365143	0.291	0.234	2.17894e-84	5
NOP58	8.70372e-89	0.328024	0.158	0.117	2.67256e-84	5
ENTPD1-AS1	1.47396e-88	-0.283025	0.277	0.421	4.52593e-84	5
PLCL2	1.75922e-88	-0.24642	0.419	0.569	5.40185e-84	5
ALDOA	1.90586e-88	0.354827	0.124	0.064	5.85212e-84	5
RP11-41O4.1	7.63588e-88	-0.318139	0.037	0.12	2.34467e-83	5
EPS15	8.83411e-88	-0.263581	0.427	0.577	2.7126e-83	5
P3H2	1.08148e-87	-0.343379	0.195	0.329	3.32081e-83	5
ZC3HAV1	1.6979e-87	0.325756	0.358	0.328	5.21357e-83	5
IRAK2	2.70961e-87	0.363502	0.168	0.102	8.32014e-83	5
ANOS1	3.19144e-87	-0.282837	0.245	0.384	9.79963e-83	5
DUSP10	5.50591e-87	0.367486	0.129	0.065	1.69064e-82	5
RP11-248J23.7	7.7549e-87	-0.301107	0.214	0.35	2.38122e-82	5
RBMS1	8.77502e-87	-0.286591	0.226	0.364	2.69446e-82	5
FAM162A	1.08733e-86	0.371327	0.128	0.06	3.33876e-82	5
ZDHHC14	2.33277e-86	-0.289277	0.312	0.458	7.16299e-82	5
SYNDIG1	2.47844e-86	-0.234734	0.577	0.716	7.6103e-82	5
SLC7A6	9.87825e-86	-0.263789	0.17	0.294	3.03322e-81	5
GPI	3.60127e-85	0.365025	0.139	0.081	1.10581e-80	5
HLA-DRB1	4.87393e-85	0.282055	0.405	0.377	1.49659e-80	5
UBA6	6.75169e-85	0.312312	0.259	0.243	2.07317e-80	5
GABARAPL1	1.00492e-84	0.31793	0.103	0.043	3.08571e-80	5
NPL	1.09564e-84	-0.257053	0.374	0.52	3.36428e-80	5
CACNB4	1.58739e-84	-0.30077	0.294	0.437	4.87423e-80	5
PAPD5	1.79866e-84	0.344271	0.224	0.185	5.52297e-80	5
SYTL3	2.93325e-84	0.371608	0.284	0.243	9.00685e-80	5
CHN2	5.56266e-84	-0.305656	0.373	0.518	1.70807e-79	5
FBXO42	7.01959e-84	0.291323	0.314	0.277	2.15543e-79	5
CTSC	7.48649e-84	-0.269729	0.222	0.354	2.2988e-79	5
FARS2	1.17665e-83	-0.277965	0.275	0.414	3.61301e-79	5
MAN2A1	1.7775e-83	0.248969	0.456	0.465	5.45799e-79	5
TBC1D8	2.44637e-83	0.376212	0.334	0.258	7.51183e-79	5
HIST2H2BF	2.57808e-83	0.348374	0.329	0.269	7.91626e-79	5
SLC11A1	4.25237e-83	0.336105	0.508	0.45	1.30573e-78	5
ADK	4.40413e-83	-0.224607	0.402	0.547	1.35233e-78	5
NGLY1	4.531e-83	0.324055	0.225	0.189	1.39129e-78	5
ID2	8.08694e-83	0.502509	0.215	0.148	2.48318e-78	5
RP11-386I14.4	1.47233e-82	0.399639	0.12	0.072	4.52094e-78	5
EPC2	2.87421e-82	-0.267025	0.175	0.298	8.82554e-78	5
WIPF1	9.04838e-82	-0.221137	0.406	0.55	2.77839e-77	5
LINC00578	1.88356e-81	-0.334718	0.087	0.189	5.78367e-77	5
WDR7	3.30801e-81	-0.258426	0.271	0.408	1.01576e-76	5
UGGT2	4.68454e-81	-0.259634	0.212	0.34	1.43843e-76	5
WDR45B	6.50046e-81	0.331879	0.186	0.125	1.99603e-76	5
ATP6V0A1	6.77766e-81	0.273769	0.365	0.323	2.08115e-76	5
TLR1	1.13204e-80	-0.238271	0.254	0.388	3.47605e-76	5
CCNY	1.24633e-80	0.228879	0.625	0.627	3.82697e-76	5
PKM	3.27774e-80	0.338415	0.221	0.164	1.00646e-75	5
PLEKHA2	3.48125e-80	0.245454	0.392	0.378	1.06895e-75	5
SNX9	5.06015e-80	0.29418	0.366	0.344	1.55377e-75	5
HCK	6.29774e-80	-0.254885	0.281	0.417	1.93379e-75	5
BCL6	7.27128e-80	0.357933	0.226	0.177	2.23272e-75	5
BASP1	1.48987e-79	0.363943	0.235	0.192	4.5748e-75	5
MAP3K2	3.03749e-79	0.230263	0.469	0.472	9.32692e-75	5
BIN1	3.67784e-79	-0.284977	0.306	0.445	1.12932e-74	5
RP11-16C1.3	4.21213e-79	0.322512	0.228	0.197	1.29338e-74	5
EDA	6.59449e-79	-0.3088	0.158	0.276	2.0249e-74	5
HLA-DQB1	7.13512e-79	0.336997	0.223	0.158	2.19091e-74	5
SPATA5	1.19567e-78	-0.280817	0.236	0.368	3.67143e-74	5
GMDS-AS1	1.68627e-78	-0.233124	0.313	0.45	5.17785e-74	5
BIN2	3.21898e-78	-0.273867	0.184	0.307	9.8842e-74	5
ANXA4	3.51187e-78	-0.305858	0.156	0.274	1.07835e-73	5
NPEPPS	3.97734e-78	0.294115	0.33	0.282	1.22128e-73	5
FBXL17	4.75721e-78	-0.272062	0.341	0.481	1.46075e-73	5
ADRBK2	5.27822e-78	0.233949	0.557	0.54	1.62073e-73	5
CERK	6.89167e-78	0.303413	0.201	0.155	2.11616e-73	5
KLF6	7.79596e-78	0.319157	0.284	0.239	2.39383e-73	5
FCGR1A	2.00912e-77	-0.2853	0.124	0.233	6.16921e-73	5
ARRDC2	2.3321e-77	0.311341	0.157	0.106	7.16095e-73	5
CIRBP	2.70267e-77	-0.238363	0.125	0.232	8.29882e-73	5
WWOX	3.59945e-77	-0.229768	0.455	0.594	1.10525e-72	5
PLEK	4.31657e-77	0.270787	0.172	0.185	1.32545e-72	5
AIG1	5.23573e-77	-0.263462	0.217	0.344	1.60768e-72	5
CPM	8.24699e-77	-0.317274	0.198	0.323	2.53232e-72	5
PDE4B	2.42187e-76	0.390129	0.333	0.252	7.43658e-72	5
ARRDC3	2.6475e-76	0.391857	0.122	0.061	8.1294e-72	5
PTAFR	6.00111e-76	-0.29335	0.091	0.189	1.8427e-71	5
KLHL24	7.09808e-76	0.300908	0.27	0.224	2.17954e-71	5
AFF4	1.37488e-75	0.255411	0.327	0.295	4.2217e-71	5
TMEM156	1.85504e-75	-0.232595	0.386	0.525	5.69609e-71	5
CYBA	2.07903e-75	-0.230656	0.262	0.392	6.38387e-71	5
KLHL6	4.54694e-75	0.316165	0.26	0.205	1.39618e-70	5
TOP1	1.16575e-74	0.289662	0.379	0.332	3.57956e-70	5
FTCDNL1	1.47072e-74	-0.315127	0.075	0.168	4.51598e-70	5
RHOB	1.6701e-74	0.345337	0.153	0.078	5.12821e-70	5
E2F3	1.72316e-74	-0.277782	0.183	0.303	5.29114e-70	5
NLK	1.75441e-74	-0.252007	0.246	0.374	5.38709e-70	5
TMSB4X	1.9868e-74	0.236904	0.503	0.5	6.10068e-70	5
ME2	1.98889e-74	-0.259687	0.188	0.307	6.10708e-70	5
TTC28	3.99456e-74	-0.241625	0.354	0.49	1.22657e-69	5
ARFIP1	5.58566e-74	-0.261339	0.194	0.315	1.71513e-69	5
TAPT1-AS1	6.1755e-74	-0.295293	0.157	0.271	1.89625e-69	5
ZFP36	8.70003e-74	0.36606	0.299	0.218	2.67143e-69	5
TMSB10	9.6598e-74	0.335149	0.206	0.184	2.96614e-69	5
KCNK13	2.42859e-73	-0.249579	0.271	0.401	7.45723e-69	5
LINC01004	7.35777e-73	-0.286103	0.098	0.197	2.25928e-68	5
SH3RF1	1.03922e-72	-0.318298	0.118	0.223	3.19103e-68	5
CD84	1.58699e-72	-0.276942	0.166	0.281	4.873e-68	5
METTL7A	1.84004e-72	-0.250695	0.138	0.244	5.65002e-68	5
GPAT4	5.20589e-72	0.300676	0.149	0.106	1.59852e-67	5
ABL1	1.34123e-71	-0.264094	0.212	0.333	4.11839e-67	5
ASCC3	2.35365e-71	-0.229531	0.291	0.42	7.22712e-67	5
GLIPR1	2.7201e-71	-0.27528	0.077	0.168	8.35233e-67	5
ATXN7L1	2.75232e-71	-0.253935	0.226	0.349	8.45128e-67	5
HTRA1	7.01515e-71	-0.262905	0.189	0.305	2.15407e-66	5
NSL1	7.69213e-71	-0.252078	0.14	0.246	2.36195e-66	5
BICD1	8.65805e-71	-0.28769	0.153	0.264	2.65854e-66	5
APBA1	1.3046e-70	-0.258191	0.229	0.351	4.00589e-66	5
RP11-437B10.1	2.66007e-70	0.250936	0.257	0.225	8.16802e-66	5
CCNL1	3.12217e-70	0.256383	0.296	0.256	9.58693e-66	5
SMCHD1	4.14921e-70	0.25182	0.392	0.364	1.27406e-65	5
STEAP1B	6.67441e-70	-0.277653	0.096	0.19	2.04944e-65	5
TMEM2	6.78522e-70	0.444932	0.139	0.075	2.08347e-65	5
PDGFB	1.04825e-69	0.32308	0.199	0.143	3.21875e-65	5
KCNMB2-AS1	1.34359e-69	-0.360713	0.113	0.214	4.12563e-65	5
RFX3	1.46296e-69	-0.233992	0.342	0.473	4.49215e-65	5
PPARD	3.08098e-69	0.24562	0.495	0.465	9.46046e-65	5
MARCKS	3.28093e-69	-0.234265	0.121	0.22	1.00744e-64	5
ABI1	3.42806e-69	0.229154	0.499	0.494	1.05262e-64	5
KYNU	4.44974e-69	0.245467	0.33	0.324	1.36634e-64	5
PIK3CB	8.31957e-69	0.235337	0.246	0.239	2.55461e-64	5
GAL3ST4	1.41304e-68	-0.245005	0.05	0.126	4.33887e-64	5
SLC39A10	1.56788e-68	-0.27859	0.164	0.276	4.81433e-64	5
EGLN1	1.74321e-68	0.298133	0.302	0.253	5.3527e-64	5
CAPN7	2.17423e-68	0.264372	0.24	0.22	6.67618e-64	5
GCNT2	3.47736e-68	-0.237717	0.221	0.339	1.06776e-63	5
LAPTM5	7.79883e-68	-0.224432	0.325	0.454	2.39471e-63	5
NCOA5	7.82492e-68	-0.249714	0.087	0.176	2.40272e-63	5
NSRP1	8.76023e-68	-0.231533	0.171	0.281	2.68991e-63	5
PCED1B	2.27198e-67	-0.242511	0.16	0.267	6.97634e-63	5
ZFAND5	2.59076e-67	0.268765	0.12	0.084	7.9552e-63	5
CTNNB1	5.60609e-67	0.231242	0.36	0.349	1.72141e-62	5
TFEC	2.00672e-66	-0.228022	0.292	0.417	6.16185e-62	5
COPA	2.01028e-66	0.23236	0.313	0.292	6.17277e-62	5
C1QA	3.04083e-66	-0.227623	0.212	0.325	9.33716e-62	5
AC008697.1	4.26589e-66	-0.28349	0.068	0.152	1.30988e-61	5
MSL2	6.0946e-66	-0.244345	0.082	0.168	1.87141e-61	5
AP1B1	6.46952e-66	-0.222288	0.33	0.457	1.98653e-61	5
ABHD15-AS1	8.31996e-66	0.279923	0.397	0.338	2.55473e-61	5
RECK	1.17597e-65	-0.259743	0.185	0.297	3.61093e-61	5
UBA1	1.27637e-65	0.278861	0.143	0.109	3.91922e-61	5
FMNL2	1.30019e-65	0.280916	0.702	0.723	3.99235e-61	5
KRCC1	4.96562e-65	-0.263987	0.115	0.213	1.52474e-60	5
MORC3	5.20067e-65	0.224351	0.329	0.306	1.59692e-60	5
BCAR3	7.17341e-65	-0.246171	0.228	0.346	2.20267e-60	5
RCBTB2	1.34787e-64	-0.23364	0.186	0.296	4.13878e-60	5
GPX1	1.88003e-64	0.271113	0.319	0.276	5.77283e-60	5
RP11-588H23.3	2.10724e-64	-0.245523	0.254	0.374	6.47049e-60	5
C5AR1	3.06287e-64	0.308433	0.109	0.053	9.40486e-60	5
NCK1-AS1	3.44898e-64	-0.245135	0.078	0.163	1.05904e-59	5
CD81	3.51852e-64	-0.223103	0.202	0.311	1.0804e-59	5
ASXL2	1.02689e-63	-0.225096	0.241	0.358	3.15317e-59	5
BCL2L1	1.26436e-63	-0.259095	0.107	0.201	3.88235e-59	5
LATS1	1.60134e-63	-0.240987	0.106	0.198	4.91706e-59	5
LINC01268	1.71024e-63	-0.222273	0.134	0.231	5.25146e-59	5
LMO2	1.71873e-63	-0.256287	0.128	0.227	5.27754e-59	5
ELP4	2.22275e-63	-0.266822	0.137	0.236	6.82517e-59	5
YTHDC1	3.10284e-63	0.24057	0.274	0.239	9.52759e-59	5
SMAD2	7.45442e-63	-0.242486	0.285	0.406	2.28895e-58	5
2021-03-03	1.19781e-62	-0.250269	0.294	0.416	3.67799e-58	5
FCGR1B	1.27201e-62	-0.262177	0.065	0.144	3.90584e-58	5
NEDD4L	1.29962e-62	0.272701	0.464	0.425	3.9906e-58	5
KCTD7	7.27443e-62	-0.221057	0.223	0.336	2.23369e-57	5
PLCG2	7.86205e-62	0.248224	0.58	0.607	2.41412e-57	5
GPATCH2	1.02261e-61	-0.271161	0.109	0.202	3.14004e-57	5
ZBTB1	1.09239e-61	0.23584	0.248	0.23	3.35428e-57	5
CREB3L2	1.39694e-61	-0.237486	0.137	0.236	4.28943e-57	5
PIBF1	2.37412e-61	-0.268817	0.184	0.293	7.28996e-57	5
MORF4L2	2.40936e-61	0.27117	0.134	0.097	7.39819e-57	5
ARHGEF7	3.60772e-61	0.229343	0.352	0.332	1.10779e-56	5
GMDS	3.63919e-61	-0.275529	0.212	0.324	1.11745e-56	5
MGST2	4.25175e-61	-0.240912	0.161	0.263	1.30554e-56	5
ZBTB38	4.26476e-61	-0.231904	0.063	0.139	1.30954e-56	5
PNRC1	4.56328e-61	0.284806	0.209	0.151	1.4012e-56	5
FAM46A	6.39277e-61	0.364286	0.144	0.088	1.96296e-56	5
ADAP2	6.89894e-61	-0.232819	0.203	0.312	2.11839e-56	5
R3HDM1	2.2359e-60	-0.240159	0.198	0.306	6.86555e-56	5
NRP1	3.35028e-60	-0.33249	0.108	0.199	1.02874e-55	5
CCT4	1.31311e-59	0.2786	0.162	0.115	4.03203e-55	5
PDS5B	3.64669e-59	0.237408	0.396	0.372	1.11975e-54	5
TMEM119	7.07612e-59	-0.242124	0.055	0.127	2.17279e-54	5
IFI44L	7.51436e-59	-0.298175	0.082	0.164	2.30736e-54	5
RAB30-AS1	6.53308e-58	-0.223135	0.05	0.12	2.00605e-53	5
USP37	7.01573e-58	0.224305	0.191	0.174	2.15425e-53	5
DTNBP1	7.08547e-58	-0.232145	0.191	0.296	2.17566e-53	5
PAPD7	1.93149e-57	0.227597	0.19	0.169	5.93082e-53	5
AP2A2	5.40637e-57	0.234184	0.23	0.205	1.66008e-52	5
OLA1	5.52096e-57	-0.228787	0.159	0.257	1.69526e-52	5
BTG1	5.54629e-57	0.295583	0.178	0.129	1.70304e-52	5
PDGFC	6.60442e-57	-0.268554	0.223	0.332	2.02795e-52	5
DNAJC10	1.37613e-56	-0.222861	0.106	0.192	4.22554e-52	5
GNA12	2.10934e-56	0.258445	0.199	0.169	6.47694e-52	5
C1orf132	2.18471e-56	0.229457	0.4	0.365	6.70838e-52	5
SYAP1	2.78618e-56	0.322263	0.106	0.063	8.55525e-52	5
TBCA	2.78773e-56	-0.240879	0.139	0.233	8.55999e-52	5
KLHDC10	7.07788e-56	-0.224868	0.103	0.186	2.17333e-51	5
HIVEP2	8.38479e-56	0.36746	0.132	0.083	2.57463e-51	5
SMYD3	1.09916e-55	-0.253435	0.429	0.548	3.37508e-51	5
ATP6V1B2	1.40928e-55	0.222943	0.291	0.271	4.32734e-51	5
C16orf52	2.42716e-55	-0.225248	0.079	0.156	7.45285e-51	5
TIAM2	4.58542e-55	-0.23496	0.17	0.269	1.408e-50	5
ZNF718	6.26216e-55	-0.222431	0.128	0.217	1.92286e-50	5
ARID5B	8.87765e-55	0.29747	0.224	0.198	2.72597e-50	5
DDX3X	9.55587e-55	0.235698	0.299	0.273	2.93423e-50	5
SSBP2	1.41143e-54	0.241663	0.612	0.614	4.33393e-50	5
CD226	1.64659e-54	-0.23704	0.1	0.183	5.056e-50	5
C20orf196	1.73823e-54	-0.227488	0.095	0.175	5.33741e-50	5
PTCHD4	5.29748e-54	-0.326747	0.109	0.195	1.62665e-49	5
SALL1	5.74213e-54	-0.221984	0.059	0.129	1.76318e-49	5
IKZF2	1.37946e-53	-0.301428	0.123	0.211	4.23577e-49	5
ZMIZ1	1.65656e-53	0.235648	0.233	0.199	5.08663e-49	5
RP11-554D14.6	2.67491e-53	-0.238524	0.057	0.126	8.21359e-49	5
RP11-83A24.2	3.87701e-53	-0.223935	0.124	0.211	1.19048e-48	5
ZC3H12C	3.90809e-53	-0.242979	0.091	0.171	1.20002e-48	5
UBXN2B	5.29503e-53	0.243793	0.252	0.229	1.62589e-48	5
ENOX2	8.58535e-53	-0.234615	0.142	0.233	2.63622e-48	5
NUP58	9.52435e-53	0.229804	0.163	0.139	2.92455e-48	5
FAR2	1.4928e-52	-0.255096	0.24	0.346	4.58378e-48	5
MAPRE2	2.40503e-52	0.24109	0.223	0.204	7.38488e-48	5
HLA-DPB1	6.82458e-52	0.236302	0.251	0.216	2.09555e-47	5
ZBTB25	3.3349e-51	0.241085	0.135	0.101	1.02401e-46	5
GABPB1-AS1	3.6664e-51	-0.230691	0.12	0.206	1.12581e-46	5
ARMCX4	5.4236e-51	-0.251579	0.095	0.175	1.66537e-46	5
MCL1	1.10146e-50	0.259283	0.158	0.112	3.38215e-46	5
CA8	1.79992e-50	-0.280828	0.067	0.137	5.52683e-46	5
ZNF75D	1.85711e-50	-0.223184	0.06	0.128	5.70244e-46	5
SERTAD2	6.69257e-49	-0.252217	0.112	0.194	2.05502e-44	5
PCSK5	8.17278e-49	0.272641	0.173	0.139	2.50953e-44	5
GALNT7	1.11341e-48	-0.235885	0.137	0.223	3.41883e-44	5
KLHL8	1.67184e-48	-0.231906	0.131	0.215	5.13354e-44	5
ITSN1	1.81889e-48	0.261215	0.197	0.162	5.58509e-44	5
TRIM13	2.04406e-48	-0.231855	0.087	0.161	6.27648e-44	5
ZNF721	3.56976e-48	-0.225711	0.143	0.231	1.09613e-43	5
DNAJB14	8.84863e-48	-0.224904	0.16	0.25	2.71706e-43	5
DCAF10	1.75874e-47	-0.22804	0.128	0.211	5.40038e-43	5
CREBRF	2.17643e-47	0.22767	0.279	0.251	6.68295e-43	5
DAAM1	7.38794e-47	-0.22217	0.144	0.23	2.26854e-42	5
SAP30	7.61545e-47	0.245954	0.103	0.058	2.3384e-42	5
BRWD3	1.55025e-46	0.224119	0.287	0.259	4.76019e-42	5
SARAF	1.76161e-46	0.229384	0.291	0.256	5.4092e-42	5
LINC01184	3.08669e-46	-0.230471	0.078	0.148	9.478e-42	5
USP9Y	3.2608e-46	0.278986	0.138	0.097	1.00126e-41	5
KLF7	1.73984e-45	-0.226946	0.112	0.19	5.34235e-41	5
ADGRB3	2.05918e-45	0.339025	0.13	0.078	6.32293e-41	5
ATP1B3	2.72905e-45	0.273469	0.182	0.158	8.37982e-41	5
WNT2B	3.02271e-45	-0.225089	0.14	0.224	9.28154e-41	5
FCGBP	1.06829e-44	-0.404826	0.157	0.242	3.28029e-40	5
CROCC	2.25364e-44	0.406232	0.149	0.133	6.92001e-40	5
KDM5B	1.2143e-43	0.249054	0.145	0.109	3.72864e-39	5
CYP27A1	4.21244e-43	0.255119	0.193	0.156	1.29347e-38	5
HLA-DQA1	1.9296e-42	0.250316	0.129	0.093	5.92502e-38	5
APP	1.00717e-40	0.318756	0.107	0.087	3.09262e-36	5
ZBTB16	1.45266e-40	0.262804	0.34	0.309	4.46055e-36	5
RP11-707P17.1	1.91924e-40	-0.246134	0.111	0.184	5.89323e-36	5
JUNB	3.23889e-40	0.246243	0.148	0.101	9.94534e-36	5
CTD-2341M24.1	3.83128e-39	-0.233262	0.12	0.194	1.17643e-34	5
APOC1	4.39897e-39	0.241406	0.13	0.114	1.35075e-34	5
CREM	1.3974e-38	0.258348	0.192	0.159	4.29086e-34	5
CCNG2	1.26578e-37	0.223185	0.124	0.089	3.8867e-33	5
LINC01091	7.29782e-37	-0.239634	0.151	0.228	2.24087e-32	5
TSC22D3	3.26526e-36	0.266985	0.138	0.09	1.00263e-31	5
LINC01266	1.08989e-33	-0.229431	0.064	0.119	3.34661e-29	5
GK	1.32101e-32	0.221809	0.194	0.171	4.05628e-28	5
ERC2	4.05227e-31	-0.251975	0.174	0.247	1.24429e-26	5
GRID2	9.51014e-31	0.282206	0.497	0.439	2.92018e-26	5
RP11-187O7.3	2.81238e-30	-0.309622	0.139	0.206	8.63569e-26	5
UTY	3.71464e-29	0.242267	0.186	0.145	1.14062e-24	5
NAV2	8.04422e-29	-0.271563	0.172	0.241	2.47006e-24	5
PDK4	1.05174e-25	0.296796	0.184	0.204	3.22946e-21	5
CD163	2.60262e-22	0.280897	0.135	0.109	7.99162e-18	5
FTH1	0	3.32689	0.908	0.237	0	6
FTL	0	2.88753	0.982	0.419	0	6
RPL19	0	2.54384	0.908	0.103	0	6
RPS24	0	2.32665	0.912	0.156	0	6
RPL32	0	2.32505	0.863	0.091	0	6
MT2A	0	2.28681	0.278	0.043	0	6
TMSB10	0	2.26759	0.867	0.184	0	6
RPS27A	0	2.24729	0.87	0.145	0	6
PLEKHA7	0	2.20708	0.776	0.082	0	6
RPL11	0	2.19916	0.85	0.135	0	6
TPT1	0	2.16644	0.851	0.192	0	6
RPLP1	0	2.14203	0.842	0.197	0	6
RPS27	0	2.1073	0.797	0.08	0	6
RPS23	0	2.09058	0.734	0.094	0	6
GAPDH	0	2.0844	0.598	0.111	0	6
RPS15	0	2.02631	0.842	0.13	0	6
RPL37A	0	1.9843	0.819	0.134	0	6
RPS25	0	1.97297	0.781	0.088	0	6
RPS6	0	1.96252	0.758	0.085	0	6
RPLP2	0	1.95578	0.799	0.122	0	6
RPL23A	0	1.9509	0.758	0.062	0	6
RPS8	0	1.94858	0.788	0.126	0	6
RPS4X	0	1.90296	0.679	0.051	0	6
RPL28	0	1.89703	0.833	0.179	0	6
RPL41	0	1.86206	0.676	0.112	0	6
RPS11	0	1.84256	0.807	0.121	0	6
EEF1A1	0	1.81147	0.753	0.173	0	6
ATP5E	0	1.80658	0.692	0.078	0	6
RPS12	0	1.79477	0.593	0.093	0	6
RPS18	0	1.77193	0.691	0.092	0	6
RPL14	0	1.77152	0.679	0.067	0	6
OOEP	0	1.76121	0.656	0.073	0	6
FAU	0	1.75772	0.682	0.101	0	6
MECOM	0	1.74346	0.637	0.031	0	6
RPL8	0	1.74286	0.676	0.092	0	6
RPL37	0	1.71868	0.745	0.133	0	6
RPL10	0	1.70853	0.711	0.203	0	6
NACA	0	1.70315	0.725	0.115	0	6
RPL38	0	1.70149	0.659	0.06	0	6
RPL35	0	1.69732	0.707	0.105	0	6
TMSB4X	0	1.67747	0.935	0.5	0	6
AIF1	0	1.65808	0.608	0.108	0	6
RPL13	0	1.65719	0.839	0.254	0	6
RPL6	0	1.62169	0.678	0.107	0	6
BAIAP2L1	0	1.60537	0.486	0.04	0	6
RPS3	0	1.60424	0.691	0.132	0	6
RPL34	0	1.57987	0.568	0.098	0	6
UBA52	0	1.57785	0.628	0.073	0	6
RPS14	0	1.57354	0.651	0.122	0	6
RPL30	0	1.55488	0.552	0.095	0	6
RPL13A	0	1.53424	0.71	0.14	0	6
UQCRB	0	1.5268	0.576	0.043	0	6
RPL29	0	1.51446	0.506	0.076	0	6
RPL23	0	1.50898	0.617	0.084	0	6
APOC1	0	1.44438	0.493	0.114	0	6
RPL3	0	1.43279	0.623	0.105	0	6
YBX1	0	1.42253	0.499	0.091	0	6
RPS20	0	1.41444	0.57	0.085	0	6
RPS2	0	1.40524	0.625	0.156	0	6
RPL36	0	1.38266	0.527	0.082	0	6
TXNRD1	0	1.37219	0.638	0.175	0	6
RPS13	0	1.36977	0.398	0.04	0	6
RPS15A	0	1.34719	0.456	0.066	0	6
RPL35A	0	1.32216	0.452	0.064	0	6
APOO	0	1.31127	0.462	0.072	0	6
EEF1B2	0	1.30205	0.468	0.053	0	6
MAMDC2	0	1.29954	0.527	0.088	0	6
RPL7A	0	1.29063	0.563	0.122	0	6
RPS7	0	1.27835	0.453	0.082	0	6
PFDN5	0	1.26758	0.511	0.077	0	6
PTMA	0	1.2602	0.542	0.122	0	6
EIF1	0	1.2544	0.524	0.11	0	6
RPL27A	0	1.22554	0.504	0.077	0	6
SERF2	0	1.2229	0.558	0.146	0	6
RPL15	0	1.22181	0.473	0.078	0	6
NBEAL1	0	1.21579	0.656	0.228	0	6
RPS19	0	1.21122	0.709	0.281	0	6
RPL27	0	1.21017	0.457	0.063	0	6
CTC-471J1.9	0	1.19918	0.401	0.02	0	6
TOMM7	0	1.18365	0.438	0.04	0	6
RPL31	0	1.17937	0.53	0.105	0	6
RPL4	0	1.1765	0.454	0.058	0	6
RPS16	0	1.15955	0.448	0.087	0	6
RPL7	0	1.1527	0.398	0.042	0	6
RPL10A	0	1.14772	0.432	0.056	0	6
RPL12	0	1.13611	0.428	0.075	0	6
RPL36AL	0	1.11502	0.383	0.031	0	6
BDNF-AS	0	1.11285	0.455	0.064	0	6
RPS9	0	1.10788	0.547	0.144	0	6
SIK3	0	1.10557	0.814	0.431	0	6
RPL5	0	1.10219	0.508	0.124	0	6
RPL21	0	1.08469	0.382	0.068	0	6
AMBRA1	0	1.06112	0.715	0.32	0	6
RPS28	0	1.01446	0.515	0.168	0	6
GNB2L1	0	1.01077	0.463	0.111	0	6
RPS29	0	1.0047	0.433	0.109	0	6
S100A11	0	0.997303	0.381	0.078	0	6
COX7C	0	0.995642	0.343	0.034	0	6
UBB	0	0.968705	0.292	0.036	0	6
RPL18	0	0.947016	0.504	0.168	0	6
TMA7	0	0.932008	0.343	0.061	0	6
CSTB	0	0.929303	0.302	0.037	0	6
TUBA1B	0	0.912829	0.399	0.171	0	6
RPS5	0	0.908262	0.361	0.062	0	6
ARMC9	0	0.904913	0.427	0.121	0	6
HLA-DPB1	0	0.87378	0.495	0.216	0	6
RPS17	0	0.8521	0.338	0.063	0	6
TBC1D3P1-DHX40P1	0	0.844166	0.27	0.011	0	6
TYROBP	0	0.828432	0.537	0.246	0	6
COMMD6	0	0.807067	0.268	0.043	0	6
BTF3	0	0.802591	0.283	0.038	0	6
RPL24	0	0.782128	0.304	0.046	0	6
SLC47A1	0	0.776593	0.289	0.051	0	6
RPLP0	0	0.769007	0.363	0.106	0	6
ACTG1	0	0.763904	0.322	0.087	0	6
EEF1D	0	0.760571	0.378	0.103	0	6
ATP5I	0	0.737256	0.272	0.053	0	6
UQCR10	0	0.71911	0.247	0.034	0	6
USMG5	0	0.706764	0.24	0.04	0	6
NDUFS5	0	0.698444	0.214	0.022	0	6
DBI	0	0.697965	0.222	0.027	0	6
OST4	0	0.689988	0.222	0.029	0	6
LGALS1	0	0.68228	0.149	0.008	0	6
ATP5EP2	0	0.638957	0.2	0.009	0	6
RP11-608O21.1	0	0.608662	0.191	0.02	0	6
SNRPD2	0	0.598678	0.19	0.015	0	6
C19orf53	0	0.512973	0.159	0.011	0	6
PLXDC2	1.95400448971096e-311	-0.260982	0.981	0.998	5.99997e-307	6
TCEB2	6.83114977349049e-311	0.626378	0.196	0.026	2.09757e-306	6
ATP5G2	4.44821617548811e-310	0.711537	0.338	0.1	1.36587e-305	6
GXYLT2	0	0.413368	0.12	0.005	6.6248e-304	6
FRMD4A	2.2694e-308	-0.37931	0.936	0.982	6.96842e-304	6
HLA-DRA	1.88569e-298	0.685122	0.636	0.403	5.79021e-294	6
COX4I1	3.07557e-292	0.666216	0.246	0.052	9.44383e-288	6
VAMP8	4.81224e-290	0.604659	0.225	0.041	1.47765e-285	6
ACTB	7.6276e-290	0.690655	0.646	0.427	2.34213e-285	6
B2M	9.26111e-286	0.661272	0.662	0.451	2.84372e-281	6
SH3BGRL3	3.43513e-279	0.652089	0.207	0.035	1.05479e-274	6
RPL22	1.44865e-265	0.553612	0.207	0.037	4.44822e-261	6
PPDPF	6.35772e-247	0.437027	0.111	0.007	1.9522e-242	6
MYL6	1.74068e-243	0.635092	0.297	0.093	5.34494e-239	6
RPS3A	1.34377e-241	0.516485	0.195	0.037	4.12617e-237	6
SERP1	5.99582e-238	0.631035	0.326	0.112	1.84108e-233	6
ATP5J	7.29329e-237	0.542288	0.184	0.033	2.23948e-232	6
CLIC1	2.57486e-236	0.545654	0.197	0.039	7.90637e-232	6
NAV3	9.68228e-231	-0.448964	0.64	0.842	2.97304e-226	6
ITPR2	1.50941e-229	-0.349818	0.874	0.954	4.63481e-225	6
ATP5H	2.49104e-224	0.473059	0.149	0.021	7.64899e-220	6
RPSA	2.78765e-223	0.618945	0.329	0.121	8.55976e-219	6
CARD16	1.39483e-222	0.392702	0.109	0.008	4.28295e-218	6
PABPC1	8.18182e-221	0.534528	0.646	0.484	2.51231e-216	6
DAPK1	1.65173e-220	0.483259	0.142	0.019	5.0718e-216	6
ZNF90	1.6767e-214	0.576379	0.272	0.086	5.14849e-210	6
C1QA	1.87024e-214	0.624321	0.533	0.325	5.74277e-210	6
HCST	1.76423e-211	0.561723	0.245	0.068	5.41726e-207	6
MZT2B	3.9873e-211	0.459125	0.162	0.028	1.22434e-206	6
RPS21	3.27315e-210	0.480976	0.174	0.033	1.00505e-205	6
UQCRQ	4.0292e-208	0.475416	0.143	0.021	1.23721e-203	6
SRP14	1.05771e-207	0.473891	0.162	0.028	3.2478e-203	6
COX6B1	1.984e-207	0.517372	0.184	0.038	6.09206e-203	6
ATP5L	2.14131e-205	0.58518	0.223	0.061	6.5751e-201	6
NDUFA1	1.05136e-203	0.441007	0.158	0.028	3.2283e-199	6
SAP18	2.07829e-203	0.438641	0.141	0.021	6.3816e-199	6
FOXN3	2.01142e-196	-0.304885	0.896	0.961	6.17628e-192	6
NSA2	2.86551e-196	0.496854	0.182	0.04	8.79884e-192	6
C1QB	1.64827e-194	0.574514	0.65	0.466	5.06117e-190	6
PFN1	2.6252e-192	0.583394	0.288	0.104	8.06093e-188	6
GTF3A	1.20965e-191	0.539318	0.259	0.085	3.71434e-187	6
UBC	1.50071e-191	0.725658	0.431	0.218	4.60807e-187	6
RNF181	1.65865e-190	0.356215	0.11	0.012	5.09305e-186	6
BRK1	1.24445e-189	0.495865	0.215	0.058	3.8212e-185	6
NOP10	4.3312e-188	0.425904	0.126	0.017	1.32994e-183	6
COX7B	6.10454e-188	0.471365	0.164	0.034	1.87446e-183	6
LDHA	1.66602e-187	0.596468	0.249	0.08	5.11568e-183	6
ST6GALNAC3	2.4464e-187	-0.457754	0.562	0.774	7.5119e-183	6
C10orf11	4.54134e-187	-0.245523	0.957	0.987	1.39446e-182	6
PCBP1	3.37486e-185	0.54467	0.223	0.065	1.03628e-180	6
IFITM3	9.38931e-184	0.455917	0.134	0.021	2.88308e-179	6
MYEOV2	1.71806e-181	0.370696	0.103	0.011	5.27547e-177	6
XPO5	3.9212e-180	0.527962	0.287	0.106	1.20404e-175	6
FCER1G	2.22066e-179	0.613401	0.323	0.144	6.81875e-175	6
S100A8	1.1524e-178	0.520097	0.125	0.019	3.53854e-174	6
ELMO1	2.10059e-178	-0.327849	0.904	0.964	6.45006e-174	6
ALDOA	4.84242e-178	0.585005	0.213	0.064	1.48691e-173	6
GPX1	2.42413e-173	0.566276	0.474	0.276	7.44355e-169	6
CD63	4.2316e-172	0.57378	0.27	0.104	1.29935e-167	6
S100A9	2.37912e-171	0.445093	0.117	0.017	7.30534e-167	6
MEF2A	4.23946e-167	-0.25208	0.935	0.975	1.30177e-162	6
ATP6V1F	1.06706e-165	0.368462	0.118	0.018	3.27653e-161	6
C4orf3	7.02408e-164	0.469598	0.18	0.047	2.15681e-159	6
POLR2J	1.78367e-161	0.371258	0.114	0.017	5.47693e-157	6
SYNDIG1	2.84699e-160	-0.470163	0.511	0.716	8.74196e-156	6
NPC2	9.29426e-159	0.541055	0.287	0.122	2.85389e-154	6
NDUFB4	1.42706e-158	0.434836	0.171	0.044	4.38192e-154	6
HSPB1	1.11185e-157	0.682907	0.265	0.097	3.41406e-153	6
DOCK8	3.84497e-157	-0.290376	0.896	0.956	1.18064e-152	6
SRGAP2	5.19303e-156	-0.258306	0.916	0.97	1.59457e-151	6
HLA-DPA1	1.46299e-154	0.535986	0.418	0.236	4.49224e-150	6
STEAP1B	1.71214e-153	0.520851	0.385	0.19	5.25729e-149	6
ST6GAL1	1.362e-152	-0.286625	0.823	0.928	4.18215e-148	6
GMFG	2.24979e-151	0.484371	0.257	0.096	6.90821e-147	6
EIF3K	2.55701e-151	0.440381	0.198	0.06	7.85156e-147	6
NPM1	7.06417e-150	0.440323	0.188	0.055	2.16912e-145	6
SLC25A5	1.35142e-148	0.331109	0.108	0.016	4.14968e-144	6
P2RY12	3.40297e-144	-0.421177	0.488	0.687	1.04492e-139	6
ARHGAP22	1.89973e-143	-0.389	0.6	0.769	5.8333e-139	6
NDUFA4	8.66374e-142	0.392722	0.118	0.023	2.66029e-137	6
ANKRD44	7.25997e-141	-0.293994	0.841	0.924	2.22925e-136	6
EIF3G	3.77747e-140	0.37026	0.147	0.035	1.15991e-135	6
SFMBT2	5.8483e-140	-0.347023	0.844	0.924	1.79578e-135	6
RPL22L1	2.24321e-139	0.380309	0.136	0.03	6.888e-135	6
MEF2C	2.20488e-138	-0.282627	0.854	0.934	6.7703e-134	6
SEC61G	3.3627e-137	0.366364	0.123	0.025	1.03255e-132	6
NDUFA2	2.44212e-136	0.338778	0.127	0.027	7.49878e-132	6
APOE	1.2897e-133	0.615613	0.573	0.418	3.96015e-129	6
CFL1	2.2468e-133	0.448585	0.209	0.072	6.89902e-129	6
NDUFA3	6.10843e-133	0.383416	0.114	0.022	1.87565e-128	6
HAMP	9.83152e-133	0.676244	0.342	0.18	3.01887e-128	6
NDUFC1	1.05655e-129	0.367253	0.128	0.029	3.24424e-125	6
PLEKHA6	2.08073e-129	0.342977	0.111	0.021	6.38908e-125	6
TMIGD3	1.43952e-128	0.488401	0.425	0.27	4.42018e-124	6
UQCRH	2.22249e-128	0.41357	0.169	0.051	6.82438e-124	6
HS3ST4	2.58696e-127	-0.347231	0.786	0.887	7.94353e-123	6
COX20	3.69777e-127	0.451908	0.223	0.084	1.13544e-122	6
DYNLL1	3.15646e-126	0.400785	0.116	0.026	9.69223e-122	6
CHCHD3	2.94346e-125	0.418995	0.582	0.412	9.0382e-121	6
CST3	3.29925e-125	0.583106	0.373	0.212	1.01307e-120	6
FAM26F	4.89697e-125	0.3169	0.102	0.018	1.50366e-120	6
RPS4Y1	8.11542e-125	0.368209	0.125	0.029	2.49192e-120	6
ANP32A	2.87032e-124	0.437698	0.536	0.369	8.8136e-120	6
CHCHD10	3.07986e-124	0.407148	0.173	0.054	9.45702e-120	6
FXYD5	7.05081e-124	0.439043	0.179	0.059	2.16502e-119	6
GUK1	3.04482e-123	0.387574	0.171	0.053	9.34943e-119	6
DRAP1	7.35852e-123	0.343674	0.117	0.025	2.25951e-118	6
EPB41L2	3.77606e-122	-0.258421	0.835	0.927	1.15948e-117	6
TPI1	2.0175e-121	0.422658	0.154	0.045	6.19492e-117	6
NDUFB3	3.32109e-121	0.31237	0.104	0.02	1.01977e-116	6
SSR4	9.06764e-120	0.376032	0.14	0.037	2.78431e-115	6
UFC1	3.40456e-119	0.311164	0.108	0.022	1.0454e-114	6
CD68	5.58137e-119	0.468907	0.221	0.093	1.71381e-114	6
GNG5	1.31108e-118	0.430622	0.17	0.055	4.02581e-114	6
NDUFA12	4.81633e-118	0.357923	0.142	0.039	1.4789e-113	6
BRI3	4.87065e-118	0.465734	0.29	0.146	1.49558e-113	6
RP11-707A18.1	2.24573e-117	-0.39844	0.438	0.626	6.89574e-113	6
SLC25A6	6.18721e-117	0.369275	0.162	0.05	1.89985e-112	6
INPP5D	2.66932e-115	-0.284506	0.75	0.859	8.1964e-111	6
EEF2	8.13729e-115	0.41577	0.206	0.077	2.49864e-110	6
APBB1IP	1.32796e-114	-0.273121	0.837	0.92	4.07762e-110	6
FOXP2	2.1253e-114	-0.375591	0.571	0.731	6.52594e-110	6
ARPC3	1.26829e-112	0.45186	0.412	0.254	3.8944e-108	6
C14orf2	1.54957e-112	0.330832	0.135	0.037	4.75812e-108	6
EDF1	3.12393e-112	0.368677	0.156	0.048	9.59235e-108	6
PPIA	4.33498e-112	0.418527	0.189	0.069	1.3311e-107	6
DOCK4	4.41916e-112	-0.220161	0.968	0.99	1.35695e-107	6
C1QC	9.22883e-112	0.46145	0.562	0.413	2.8338e-107	6
ABCC4	2.49774e-111	-0.326246	0.634	0.779	7.66957e-107	6
SRGAP2B	3.04919e-111	-0.289369	0.815	0.904	9.36284e-107	6
COX5B	2.98139e-110	0.297478	0.103	0.022	9.15465e-106	6
ABR	5.70715e-110	-0.278197	0.737	0.852	1.75244e-105	6
ARHGAP24	3.95847e-109	-0.247013	0.905	0.956	1.21549e-104	6
HINT1	4.09413e-109	0.352527	0.134	0.037	1.25714e-104	6
PALD1	1.58529e-106	-0.295038	0.609	0.765	4.86779e-102	6
OXR1	5.9404e-104	-0.359804	0.717	0.824	1.82406e-99	6
CHCHD2	3.37345e-103	0.318747	0.132	0.038	1.03585e-98	6
CSGALNACT1	1.26105e-102	-0.403808	0.628	0.766	3.87218e-98	6
NAMPT	3.20313e-101	0.75256	0.197	0.095	9.83554e-97	6
HDAC9	5.43553e-100	-0.31921	0.663	0.804	1.66903e-95	6
HSP90AB1	4.08142e-99	0.530393	0.26	0.127	1.25324e-94	6
AOAH	2.13348e-98	-0.329169	0.589	0.732	6.55108e-94	6
MAML2	1.66936e-97	-0.270124	0.83	0.914	5.12595e-93	6
C9orf16	5.30394e-97	0.295928	0.102	0.024	1.62863e-92	6
UXT	3.68775e-95	0.280711	0.108	0.028	1.13236e-90	6
CD74	1.35967e-94	0.322314	0.831	0.763	4.175e-90	6
SNHG8	1.42496e-94	0.363484	0.174	0.065	4.37547e-90	6
RGS10	1.24778e-93	0.363304	0.546	0.412	3.83145e-89	6
HSPA8	4.82739e-93	0.40937	0.15	0.052	1.4823e-88	6
COX5A	1.48389e-92	0.27313	0.108	0.028	4.55643e-88	6
IFITM2	2.96031e-92	0.309744	0.107	0.028	9.08991e-88	6
KCNQ3	4.32452e-92	-0.28763	0.738	0.844	1.32789e-87	6
POMP	1.02657e-91	0.384259	0.216	0.097	3.15218e-87	6
RASGEF1C	1.08167e-91	-0.394914	0.363	0.527	3.32138e-87	6
TUBB	9.26508e-90	0.366949	0.165	0.062	2.84493e-85	6
PPIB	1.18428e-89	0.39221	0.187	0.078	3.63644e-85	6
ARHGAP15	1.07956e-88	-0.254435	0.782	0.869	3.31489e-84	6
MAML3	2.83866e-88	-0.254033	0.803	0.889	8.71639e-84	6
SLC1A3	5.67804e-88	-0.231864	0.844	0.925	1.7435e-83	6
GSTP1	1.53035e-87	0.304161	0.113	0.033	4.69908e-83	6
LHFPL2	8.1302e-87	-0.3081	0.659	0.787	2.49646e-82	6
RBFOX2	1.23207e-86	0.342763	0.165	0.063	3.7832e-82	6
H3F3B	1.24609e-85	0.402023	0.243	0.118	3.82625e-81	6
XIST	1.57229e-84	-0.276501	0.492	0.658	4.82787e-80	6
HNRNPA1	5.71029e-84	0.379227	0.272	0.142	1.7534e-79	6
SET	6.21593e-83	0.333201	0.152	0.057	1.90866e-78	6
PARK7	9.23409e-83	0.311457	0.124	0.04	2.83542e-78	6
DIAPH2	4.79583e-82	-0.250858	0.746	0.849	1.47261e-77	6
PRDX1	7.21897e-82	0.347461	0.114	0.035	2.21666e-77	6
MED13L	9.02923e-82	-0.223907	0.851	0.92	2.77251e-77	6
UBE2E2	1.38298e-81	-0.24401	0.802	0.882	4.24659e-77	6
PSMA7	3.37686e-80	0.318337	0.142	0.052	1.0369e-75	6
MYL12A	8.74025e-80	0.288917	0.108	0.032	2.68378e-75	6
ALOX5AP	1.47124e-79	0.41729	0.284	0.163	4.5176e-75	6
TBXAS1	2.07869e-79	-0.232034	0.797	0.877	6.38282e-75	6
AC018890.6	8.52004e-79	0.33127	0.229	0.111	2.61616e-74	6
DOCK10	1.08581e-78	-0.255104	0.689	0.806	3.33407e-74	6
CYFIP1	1.22177e-78	-0.259118	0.67	0.779	3.75156e-74	6
CCND3	1.26078e-77	-0.384663	0.35	0.498	3.87134e-73	6
COX6C	4.07438e-77	0.324691	0.137	0.051	1.25108e-72	6
DIP2B	4.92553e-76	-0.265472	0.665	0.777	1.51243e-71	6
ATP8B4	2.66172e-75	-0.233801	0.756	0.848	8.17309e-71	6
SLC9A9	3.8576e-75	-0.236031	0.785	0.877	1.18452e-70	6
SEC61B	9.21056e-74	0.290368	0.127	0.045	2.82819e-69	6
BLNK	1.17993e-73	-0.286793	0.489	0.636	3.6231e-69	6
HSP90AA1	1.28901e-73	0.591193	0.319	0.203	3.95805e-69	6
SLCO2B1	8.3415e-73	-0.238556	0.666	0.792	2.56134e-68	6
FMNL3	6.19086e-72	-0.294044	0.542	0.667	1.90097e-67	6
LPCAT2	1.93893e-71	-0.252942	0.631	0.754	5.95367e-67	6
IL6ST	4.52052e-71	-0.243489	0.592	0.728	1.38807e-66	6
RP11-552D4.1	6.48747e-71	0.396063	0.218	0.116	1.99204e-66	6
GRID2	1.78452e-69	-0.513789	0.298	0.439	5.47953e-65	6
RWDD1	3.4053e-69	0.256141	0.112	0.038	1.04563e-64	6
ZFAS1	6.26858e-69	0.303689	0.161	0.069	1.92483e-64	6
DYNLRB1	6.34263e-69	0.292543	0.125	0.046	1.94757e-64	6
PDCD5	1.09019e-68	0.249278	0.107	0.035	3.34753e-64	6
RP11-489O18.1	1.84258e-67	-0.363303	0.213	0.341	5.65783e-63	6
GPX4	3.01204e-67	0.310056	0.167	0.074	9.24876e-63	6
VEGFA	3.44031e-67	0.420391	0.123	0.047	1.05638e-62	6
DISC1	6.53987e-67	-0.251247	0.706	0.803	2.00813e-62	6
KHDRBS3	8.37086e-67	-0.383353	0.394	0.521	2.57036e-62	6
ATPIF1	1.43027e-66	0.267331	0.115	0.041	4.3918e-62	6
PYCARD	3.00562e-66	0.252127	0.127	0.049	9.22906e-62	6
RPS27L	4.02382e-66	0.374592	0.217	0.117	1.23555e-61	6
GYPC	5.03799e-66	0.332675	0.197	0.097	1.54697e-61	6
HSBP1	3.84657e-65	0.26616	0.123	0.046	1.18113e-60	6
C14orf166	4.39712e-65	0.242552	0.111	0.039	1.35018e-60	6
CPED1	6.35399e-65	-0.261561	0.56	0.692	1.95106e-60	6
GNAS	1.5165e-64	0.331887	0.533	0.404	4.65657e-60	6
HLA-B	4.3667e-64	0.353021	0.458	0.336	1.34084e-59	6
EIF3F	4.55513e-64	0.260983	0.137	0.056	1.3987e-59	6
SPP1	6.94135e-64	0.317972	0.736	0.628	2.13141e-59	6
TOMM20	1.1667e-63	0.252205	0.119	0.044	3.58248e-59	6
TIAM1	1.88706e-62	-0.306782	0.477	0.6	5.79441e-58	6
PREX1	1.17399e-61	-0.23074	0.683	0.777	3.60485e-57	6
RASSF8	6.37498e-61	-0.33137	0.485	0.61	1.9575e-56	6
NDUFB1	1.39321e-60	0.281264	0.125	0.05	4.27801e-56	6
GLDN	3.07515e-60	-0.278378	0.382	0.524	9.44256e-56	6
MRPS21	6.82926e-60	0.272704	0.142	0.061	2.09699e-55	6
DST	6.90733e-60	-0.322808	0.335	0.466	2.12096e-55	6
PCNXL2	7.0083e-60	-0.267641	0.533	0.645	2.15197e-55	6
EIF4G3	1.05891e-59	-0.226936	0.69	0.792	3.25148e-55	6
HLA-A	1.16197e-59	0.341409	0.323	0.212	3.56794e-55	6
RP11-556E13.1	1.26061e-59	-0.273671	0.577	0.704	3.87083e-55	6
SHTN1	2.20081e-59	-0.237045	0.575	0.703	6.75779e-55	6
SLC4A7	3.64579e-59	-0.253056	0.553	0.678	1.11948e-54	6
CH17-437K3.1	4.58652e-59	-0.333399	0.391	0.515	1.40834e-54	6
EIF3L	1.39478e-58	0.283887	0.206	0.108	4.28283e-54	6
SYK	1.70397e-58	-0.231527	0.66	0.766	5.23221e-54	6
GNA13	2.76942e-58	0.413077	0.375	0.288	8.50379e-54	6
CSF3R	4.70464e-58	-0.2836	0.379	0.511	1.44461e-53	6
MCF2L	2.41115e-57	-0.263936	0.409	0.542	7.40369e-53	6
ACSL1	6.27068e-57	0.39838	0.441	0.341	1.92548e-52	6
SPRED1	2.55553e-56	-0.237868	0.537	0.669	7.84701e-52	6
CAMK1D	1.01908e-55	-0.275829	0.524	0.629	3.12917e-51	6
MAP4K4	2.36298e-55	-0.229786	0.682	0.774	7.25576e-51	6
SRGN	4.44802e-55	0.379712	0.488	0.366	1.36581e-50	6
LAPTM5	1.25719e-54	0.271934	0.577	0.454	3.86034e-50	6
ENO1	1.28365e-54	0.342494	0.224	0.127	3.94159e-50	6
FAM149A	1.33698e-54	-0.26877	0.489	0.611	4.10532e-50	6
RUNX2	2.76533e-54	-0.267973	0.526	0.635	8.49123e-50	6
C1orf56	3.30985e-54	0.313839	0.222	0.123	1.01632e-49	6
SLIRP	4.2362e-54	0.232621	0.174	0.089	1.30077e-49	6
FAM162A	5.49632e-54	0.305875	0.136	0.06	1.6877e-49	6
ZBTB20	5.93614e-54	-0.255069	0.606	0.706	1.82275e-49	6
TAB2	1.37039e-53	-0.235777	0.681	0.772	4.20791e-49	6
SEPW1	4.95978e-53	0.261997	0.133	0.059	1.52295e-48	6
SNX29	1.53327e-52	-0.230363	0.642	0.732	4.70806e-48	6
PPM1G	1.60176e-52	0.268178	0.142	0.065	4.91837e-48	6
KBTBD12	9.47478e-52	-0.322928	0.178	0.291	2.90932e-47	6
PCBP2	1.09407e-51	0.291315	0.4	0.284	3.35946e-47	6
TENM4	1.75039e-51	-0.298353	0.362	0.48	5.37476e-47	6
TSPO	2.15076e-50	0.258283	0.16	0.079	6.60413e-46	6
EPB41L3	9.4247e-50	0.331472	0.538	0.507	2.89395e-45	6
TBC1D4	9.49905e-50	-0.284923	0.387	0.503	2.91678e-45	6
C19orf43	4.30898e-49	0.22957	0.125	0.056	1.32312e-44	6
SERPINA1	4.44596e-48	0.23229	0.127	0.058	1.36518e-43	6
SIPA1L1	4.59262e-48	0.379281	0.466	0.409	1.41021e-43	6
STAG1	1.2291e-47	-0.220279	0.639	0.735	3.77408e-43	6
BTG1	2.11724e-47	0.294421	0.221	0.129	6.5012e-43	6
NCKAP5	3.04274e-47	-0.282821	0.349	0.464	9.34305e-43	6
SOCS6	3.36381e-47	-0.265326	0.404	0.525	1.03289e-42	6
ST13	5.39509e-47	0.294037	0.196	0.108	1.65662e-42	6
TREM2	8.58389e-47	0.297753	0.23	0.136	2.63577e-42	6
RIN2	1.28733e-46	-0.284096	0.381	0.484	3.95289e-42	6
ARHGAP25	2.09772e-46	-0.253323	0.434	0.548	6.44125e-42	6
SKP1	2.25922e-46	0.257437	0.128	0.06	6.93716e-42	6
KCNIP1	2.8186e-46	-0.314512	0.303	0.419	8.6548e-42	6
TMEM156	5.96509e-46	-0.26327	0.417	0.525	1.83164e-41	6
RSRP1	6.54112e-46	-0.267813	0.326	0.44	2.00852e-41	6
LRRK1	2.24891e-45	-0.234805	0.524	0.627	6.90549e-41	6
DNAJB1	2.30454e-45	0.440073	0.115	0.052	7.07632e-41	6
IKZF1	3.63904e-45	-0.22869	0.525	0.631	1.1174e-40	6
TLN2	7.50011e-45	-0.253779	0.455	0.556	2.30298e-40	6
NDUFB2	1.00865e-44	0.240791	0.125	0.058	3.09717e-40	6
GALNT2	1.07817e-44	-0.224393	0.534	0.64	3.31062e-40	6
TBCA	1.30531e-44	0.257979	0.343	0.233	4.0081e-40	6
RP11-480C22.1	6.00067e-44	-0.313134	0.266	0.375	1.84256e-39	6
PARK2	7.07275e-44	-0.250769	0.503	0.604	2.17176e-39	6
FAM110B	2.64724e-43	0.385947	0.245	0.165	8.12862e-39	6
CACNB4	3.33161e-43	-0.298908	0.329	0.437	1.02301e-38	6
SDK1	3.50478e-43	-0.262922	0.558	0.647	1.07618e-38	6
TBC1D1	5.24575e-43	-0.245743	0.484	0.583	1.61076e-38	6
CALM1	5.52489e-43	0.278192	0.163	0.089	1.69647e-38	6
CALR	1.74419e-42	0.333609	0.233	0.149	5.35571e-38	6
APPL2	2.67097e-42	-0.243705	0.406	0.515	8.20147e-38	6
TANC1	6.97654e-42	-0.291252	0.298	0.4	2.14222e-37	6
SAT1	1.12493e-41	0.265196	0.664	0.584	3.4542e-37	6
CD163	4.28388e-41	0.300523	0.19	0.109	1.31541e-36	6
PLTP	4.46245e-41	0.256506	0.125	0.06	1.37024e-36	6
CTTNBP2	5.66941e-41	-0.253878	0.436	0.541	1.74085e-36	6
CACYBP	9.21716e-41	0.265208	0.102	0.045	2.83022e-36	6
CD83	1.08005e-40	0.423089	0.136	0.079	3.3164e-36	6
CSF2RA	1.59573e-40	-0.245326	0.426	0.518	4.89986e-36	6
CX3CR1	1.98188e-40	-0.258722	0.343	0.453	6.08556e-36	6
HIF1A-AS2	3.90455e-40	0.366056	0.227	0.142	1.19893e-35	6
IGSF21	7.33837e-40	-0.224741	0.483	0.589	2.25332e-35	6
HSPA5	1.00395e-39	0.347454	0.164	0.097	3.08273e-35	6
KDM5B	2.14593e-39	0.255167	0.188	0.109	6.5893e-35	6
DLEU7-AS1	2.46086e-39	-0.246379	0.384	0.488	7.55633e-35	6
ELL2	7.05281e-39	0.298007	0.592	0.584	2.16564e-34	6
RYR1	1.95688e-38	-0.236985	0.391	0.494	6.0088e-34	6
ZFP36L2	2.0083e-38	-0.266378	0.429	0.524	6.16669e-34	6
TTC28	2.38042e-38	-0.255072	0.383	0.49	7.30931e-34	6
GLUL	2.98287e-38	0.337511	0.297	0.211	9.15921e-34	6
JPX	4.42871e-38	-0.246518	0.32	0.416	1.35988e-33	6
RP11-588H23.3	6.87922e-38	-0.263408	0.277	0.374	2.11233e-33	6
NAALADL2	1.26444e-37	-0.298038	0.339	0.435	3.8826e-33	6
SNRNP70	2.56699e-37	-0.22921	0.239	0.341	7.8822e-33	6
HSPH1	3.57144e-37	0.464567	0.271	0.197	1.09665e-32	6
LINC01141	4.67406e-37	-0.277241	0.222	0.311	1.43522e-32	6
BST2	5.17954e-37	0.266404	0.2	0.121	1.59043e-32	6
ADAMTSL2	7.49146e-37	-0.244361	0.133	0.22	2.30033e-32	6
HSPA1A	9.84055e-37	0.396804	0.395	0.319	3.02164e-32	6
ISCU	1.15684e-36	0.232981	0.125	0.065	3.55221e-32	6
CD37	1.62571e-36	0.246758	0.28	0.193	4.9919e-32	6
OSBPL3	2.02019e-36	-0.249179	0.391	0.488	6.20321e-32	6
P3H2	2.35006e-36	-0.284438	0.238	0.329	7.21609e-32	6
NCOA3	2.90891e-36	-0.221926	0.5	0.595	8.93209e-32	6
C8orf59	3.13888e-36	0.224758	0.146	0.079	9.63825e-32	6
MALT1	3.67052e-36	0.330731	0.259	0.204	1.12707e-31	6
FER	3.89984e-36	-0.222072	0.569	0.657	1.19749e-31	6
LPAR1	1.01328e-35	-0.263486	0.244	0.333	3.11138e-31	6
SSR3	1.48794e-35	0.222385	0.156	0.087	4.56888e-31	6
CTBP2	2.73425e-35	-0.221153	0.443	0.538	8.39579e-31	6
HLA-DRB5	1.41169e-34	0.273616	0.268	0.19	4.33475e-30	6
COMMD10	1.6175e-34	-0.229692	0.413	0.512	4.96668e-30	6
TNFRSF1B	1.78481e-34	0.255434	0.411	0.375	5.48045e-30	6
AP000476.1	2.12276e-34	-0.265276	0.286	0.378	6.51815e-30	6
L3MBTL4	2.62408e-34	-0.234558	0.427	0.52	8.0575e-30	6
LINC00278	5.91301e-34	0.248722	0.201	0.125	1.81565e-29	6
PGK1	7.39896e-34	0.291145	0.284	0.203	2.27193e-29	6
ARHGDIB	8.18719e-34	0.254751	0.28	0.196	2.51396e-29	6
ZNF846	1.40368e-33	-0.249414	0.238	0.325	4.31013e-29	6
TAL1	3.2472e-33	-0.235768	0.208	0.295	9.97085e-29	6
BNIP3L	6.12881e-33	0.323553	0.32	0.243	1.88191e-28	6
RTTN	7.48839e-33	-0.286897	0.363	0.454	2.29938e-28	6
PRDM11	9.56832e-33	-0.253025	0.112	0.189	2.93805e-28	6
MIR99AHG	1.48376e-32	-0.228907	0.452	0.544	4.55603e-28	6
WNT2B	1.86149e-32	-0.261034	0.148	0.224	5.71589e-28	6
MEG3	5.59818e-32	-0.229455	0.102	0.176	1.71898e-27	6
HSPA6	1.44113e-31	0.287404	0.173	0.104	4.42512e-27	6
ARPC1B	1.4979e-31	0.246106	0.296	0.211	4.59944e-27	6
KCNK13	3.44418e-31	-0.242406	0.313	0.401	1.05757e-26	6
PRAM1	5.47407e-31	-0.223823	0.212	0.297	1.68087e-26	6
GLRX	6.454e-31	0.226577	0.209	0.134	1.98177e-26	6
HSP90B1	7.30168e-31	0.302708	0.255	0.183	2.24205e-26	6
RNF144B	1.14878e-30	0.29612	0.335	0.275	3.52743e-26	6
MIR646HG	1.18712e-30	-0.224027	0.433	0.524	3.64519e-26	6
APBA1	1.48255e-30	-0.245759	0.269	0.351	4.5523e-26	6
PTGES3	1.73349e-30	0.291393	0.343	0.273	5.32284e-26	6
MXD1	5.94256e-30	0.276834	0.108	0.058	1.82472e-25	6
CARD11	6.95262e-30	-0.230056	0.251	0.341	2.13487e-25	6
DSCAM	7.63964e-30	-0.23025	0.417	0.508	2.34583e-25	6
GRAMD1B	1.32302e-29	-0.235351	0.236	0.314	4.06246e-25	6
P4HA1	1.72961e-29	0.296462	0.531	0.459	5.31094e-25	6
STRBP	3.00546e-29	-0.240165	0.269	0.351	9.22857e-25	6
NLRP1	3.62647e-29	-0.246508	0.201	0.28	1.11354e-24	6
CLEC2B	3.95766e-29	0.258325	0.136	0.077	1.21524e-24	6
HLA-DQB1	9.92073e-29	0.225443	0.234	0.158	3.04626e-24	6
HSPD1	1.49973e-28	0.273056	0.155	0.099	4.60509e-24	6
FCGBP	2.04427e-28	0.340285	0.316	0.242	6.27712e-24	6
PGM5P2	2.82762e-28	-0.221122	0.274	0.354	8.68249e-24	6
MEF2C-AS1	6.25662e-28	-0.243748	0.354	0.428	1.92116e-23	6
RP11-16C1.3	6.51091e-28	0.24759	0.276	0.197	1.99924e-23	6
C12orf75	7.39912e-28	0.228575	0.365	0.277	2.27197e-23	6
HLA-C	7.70657e-28	0.227511	0.259	0.186	2.36638e-23	6
FAM13A	9.69767e-28	0.23561	0.572	0.578	2.97777e-23	6
CACNA1A	1.24665e-27	-0.27151	0.306	0.391	3.82797e-23	6
RP11-96H19.1	1.55663e-27	-0.299475	0.138	0.208	4.77979e-23	6
SOD2	1.58483e-27	0.249245	0.27	0.192	4.86637e-23	6
CYTIP	4.65708e-27	0.260404	0.145	0.095	1.43e-22	6
DNAJA1	5.39311e-27	0.261271	0.168	0.105	1.65601e-22	6
2021-03-03	1.44493e-26	-0.23617	0.336	0.416	4.43682e-22	6
ARID5B	4.2483e-26	0.265801	0.27	0.198	1.30448e-21	6
HSPA1B	6.49758e-26	0.288009	0.32	0.266	1.99515e-21	6
HIF1A	9.7741e-26	0.265097	0.541	0.49	3.00123e-21	6
GLTSCR1L	1.18853e-25	-0.224933	0.27	0.343	3.6495e-21	6
GARNL3	2.36726e-25	-0.221373	0.241	0.321	7.26892e-21	6
SPATA5	5.70246e-25	-0.227364	0.29	0.368	1.751e-20	6
OSBPL1A	6.35207e-25	-0.221227	0.293	0.363	1.95047e-20	6
LPCAT1	8.23986e-25	0.223642	0.147	0.097	2.53013e-20	6
HLA-DRB1	1.00367e-24	0.229062	0.449	0.377	3.08188e-20	6
CA8	4.00492e-23	-0.241997	0.087	0.137	1.22975e-18	6
AC008697.1	4.32577e-23	-0.223964	0.094	0.152	1.32827e-18	6
KIF26B	4.90106e-23	-0.242553	0.136	0.194	1.50492e-18	6
HIVEP2	5.37382e-23	0.227379	0.135	0.083	1.65009e-18	6
ZNF331	5.47035e-23	0.31474	0.173	0.127	1.67973e-18	6
C4orf19	1.12942e-22	-0.221663	0.123	0.183	3.46799e-18	6
SMYD3	1.63153e-22	-0.229207	0.503	0.548	5.00978e-18	6
DUSP1	2.04196e-22	0.253994	0.233	0.175	6.27004e-18	6
TMEM2	8.17988e-22	0.24199	0.123	0.075	2.51172e-17	6
EXT1	1.85571e-21	-0.23695	0.191	0.258	5.69814e-17	6
SLC26A3	2.32513e-21	-0.262826	0.319	0.364	7.13955e-17	6
XACT	6.27499e-21	-0.345594	0.113	0.171	1.9268e-16	6
PTCHD4	6.47812e-21	-0.270706	0.141	0.195	1.98917e-16	6
SLC2A3	4.41449e-20	0.243418	0.295	0.225	1.35551e-15	6
SYTL3	6.79746e-20	0.224601	0.285	0.243	2.08723e-15	6
LIMD1	9.00555e-20	0.237256	0.213	0.175	2.76524e-15	6
LINC01091	1.26188e-19	-0.224667	0.165	0.228	3.87472e-15	6
TFRC	2.99516e-19	0.287562	0.128	0.089	9.19693e-15	6
NHSL1	6.09004e-19	-0.2793	0.399	0.453	1.87001e-14	6
GAB1	6.22791e-19	-0.224461	0.283	0.338	1.91234e-14	6
KCNMB2-AS1	2.76963e-18	-0.23376	0.163	0.214	8.50442e-14	6
DPYD	3.28245e-18	0.222222	0.42	0.348	1.00791e-13	6
MALAT1	7.58578e-18	0.249919	0.976	0.991	2.32929e-13	6
CRADD	4.37665e-17	-0.228838	0.189	0.234	1.34389e-12	6
MEG3	0	2.38318	0.501	0.176	0	7
PTGDS	0	2.36509	0.392	0.036	0	7
SLC1A2	0	2.14614	0.262	0.001	0	7
GFAP	0	2.09148	0.332	0.05	0	7
CLU	0	2.02962	0.275	0.027	0	7
CKB	0	1.95517	0.296	0.059	0	7
HIF3A	0	1.89698	0.247	0.016	0	7
GJA1	0	1.85746	0.239	0.021	0	7
LENG8	0	1.76653	0.52	0.348	0	7
SPARCL1	0	1.72284	0.217	0.031	0	7
KIFC2	0	1.71156	0.274	0.089	0	7
PCDH9	0	1.70648	0.18	0.004	0	7
SNRNP70	0	1.69127	0.508	0.341	0	7
COL5A3	0	1.68826	0.2	0.023	0	7
ACAP3	0	1.67038	0.244	0.068	0	7
ACADVL	0	1.64992	0.269	0.098	0	7
CTNNA2	0	1.64842	0.166	0	0	7
FGFR3	0	1.59877	0.177	0.018	0	7
GPM6A	0	1.59395	0.163	0	0	7
LSAMP	0	1.59299	0.151	0	0	7
NDRG2	0	1.5909	0.244	0.09	0	7
GRIN1	0	1.58895	0.216	0.075	0	7
UCHL1	0	1.58704	0.205	0.057	0	7
CPE	0	1.58503	0.166	0.01	0	7
SORBS1	0	1.57533	0.165	0.004	0	7
ADGRV1	0	1.55568	0.157	0.001	0	7
HEPACAM	0	1.55186	0.175	0.018	0	7
DNM1	0	1.5342	0.197	0.061	0	7
C1orf61	0	1.53205	0.166	0.019	0	7
RCN3	0	1.49646	0.236	0.114	0	7
YPEL3	0	1.47826	0.259	0.135	0	7
GRIA2	0	1.46053	0.161	0.034	0	7
ATP1A2	0	1.46004	0.145	0.008	0	7
KIAA0930	0	1.43471	0.294	0.202	0	7
DPP7	0	1.43117	0.244	0.141	0	7
ARGLU1	0	1.41564	0.422	0.374	0	7
AP1G2	0	1.41111	0.199	0.082	0	7
NRXN1	0	1.40621	0.131	0.009	0	7
PKD1	0	1.40163	0.188	0.073	0	7
MICALL2	0	1.39491	0.148	0.027	0	7
[truncated: 3,609 more rows]

## Sheet: Pathways_cluster_to_clust1
KEGG, REACTOME, GO pathways for each cluster when DEGs are generated compared to cluster 1 (most homeostatic signal)
Pathways Cluster 2
ID	Description	setSize	enrichmentScore	NES	pvalue	p.adjust	qvalues	rank	leading_edge	core_enrichment
KEGG_SPLICEOSOME	KEGG_SPLICEOSOME	43	0.569745	1.93625	0.000406116	0.00482826	0.0043224	417	tags=30%, list=10%, signal=27%	HSPA1A/SNRNP70/HSPA6/HSPA1B/ACIN1/SRSF6/SRSF5/SRSF2/HNRNPA1/SRSF7/RBM17/RBM25/SF3B1
KEGG_NOD_LIKE_RECEPTOR_SIGNALING_PATHWAY	KEGG_NOD_LIKE_RECEPTOR_SIGNALING_PATHWAY	25	0.585022	1.77925	0.00456726	0.0444269	0.0397723	510	tags=28%, list=13%, signal=25%	HSP90AA1/HSP90AB1/NLRP1/NFKBIA/SUGT1/CASP1/HSP90B1
KEGG_VIRAL_MYOCARDITIS	KEGG_VIRAL_MYOCARDITIS	25	-0.620804	-1.86115	0.00200022	0.0214024	0.01916	509	tags=48%, list=13%, signal=42%	ITGB2/HLA-DPB1/HLA-C/HLA-A/EIF4G3/CD86/HLA-DQB1/HLA-B/HLA-DPA1/HLA-DRB5/HLA-DRA/HLA-DRB1
KEGG_INTESTINAL_IMMUNE_NETWORK_FOR_IGA_PRODUCTION	KEGG_INTESTINAL_IMMUNE_NETWORK_FOR_IGA_PRODUCTION	13	-0.766319	-1.96027	0.000388993	0.00482826	0.0043224	191	tags=54%, list=5%, signal=51%	HLA-DPB1/CD86/HLA-DQB1/HLA-DPA1/HLA-DRB5/HLA-DRA/HLA-DRB1
KEGG_HEMATOPOIETIC_CELL_LINEAGE	KEGG_HEMATOPOIETIC_CELL_LINEAGE	14	-0.778151	-2.04061	7.96612e-05	0.00121768	0.0010901	37	tags=36%, list=1%, signal=36%	FCGR1A/HLA-DRB5/CD14/HLA-DRA/HLA-DRB1
KEGG_CELL_ADHESION_MOLECULES_CAMS	KEGG_CELL_ADHESION_MOLECULES_CAMS	31	-0.643296	-2.04256	6.87963e-05	0.00121768	0.0010901	733	tags=52%, list=18%, signal=42%	ITGA9/CD226/MPZL1/ITGB2/ITGAV/HLA-DPB1/HLA-C/HLA-A/CD86/HLA-DQB1/PTPRC/HLA-B/HLA-DPA1/HLA-DRB5/HLA-DRA/HLA-DRB1
KEGG_ALLOGRAFT_REJECTION	KEGG_ALLOGRAFT_REJECTION	12	-0.854171	-2.13157	5.12859e-06	0.00011872	0.000106281	473	tags=83%, list=12%, signal=74%	HLA-DPB1/HLA-C/HLA-A/CD86/HLA-DQB1/HLA-B/HLA-DPA1/HLA-DRB5/HLA-DRA/HLA-DRB1
KEGG_AUTOIMMUNE_THYROID_DISEASE	KEGG_AUTOIMMUNE_THYROID_DISEASE	12	-0.854171	-2.13157	5.12859e-06	0.00011872	0.000106281	473	tags=83%, list=12%, signal=74%	HLA-DPB1/HLA-C/HLA-A/CD86/HLA-DQB1/HLA-B/HLA-DPA1/HLA-DRB5/HLA-DRA/HLA-DRB1
KEGG_GRAFT_VERSUS_HOST_DISEASE	KEGG_GRAFT_VERSUS_HOST_DISEASE	12	-0.854171	-2.13157	5.12859e-06	0.00011872	0.000106281	473	tags=83%, list=12%, signal=74%	HLA-DPB1/HLA-C/HLA-A/CD86/HLA-DQB1/HLA-B/HLA-DPA1/HLA-DRB5/HLA-DRA/HLA-DRB1
KEGG_TYPE_I_DIABETES_MELLITUS	KEGG_TYPE_I_DIABETES_MELLITUS	13	-0.843595	-2.15795	5.54766e-06	0.00011872	0.000106281	473	tags=77%, list=12%, signal=68%	HLA-DPB1/HLA-C/HLA-A/CD86/HLA-DQB1/HLA-B/HLA-DPA1/HLA-DRB5/HLA-DRA/HLA-DRB1
KEGG_SYSTEMIC_LUPUS_ERYTHEMATOSUS	KEGG_SYSTEMIC_LUPUS_ERYTHEMATOSUS	15	-0.848998	-2.26555	6.16328e-07	6.59471e-05	5.90377e-05	191	tags=67%, list=5%, signal=64%	CD86/HLA-DQB1/FCGR3A/HLA-DPA1/HLA-DRB5/C1QA/C1QB/HLA-DRA/HLA-DRB1/C1QC
ID	Description	setSize	enrichmentScore	NES	pvalue	p.adjust	qvalues	rank	leading_edge	core_enrichment
REACTOME_ATTENUATION_PHASE	REACTOME_ATTENUATION_PHASE	11	0.947444	2.29189	2.86012e-09	1.65315e-06	1.55952e-06	153	tags=82%, list=4%, signal=79%	HSP90AA1/HSPB1/HSPA1A/HSPH1/HSP90AB1/PTGES3/HSPA6/HSPA1B/DNAJB6
REACTOME_HSF1_DEPENDENT_TRANSACTIVATION	REACTOME_HSF1_DEPENDENT_TRANSACTIVATION	15	0.84749	2.2416	2.6033e-06	0.000424375	0.00040034	153	tags=60%, list=4%, signal=58%	HSP90AA1/HSPB1/HSPA1A/HSPH1/HSP90AB1/PTGES3/HSPA6/HSPA1B/DNAJB6
REACTOME_CELLULAR_RESPONSE_TO_HEAT_STRESS	REACTOME_CELLULAR_RESPONSE_TO_HEAT_STRESS	43	0.652629	2.23663	2.93685e-06	0.000424375	0.00040034	586	tags=40%, list=15%, signal=34%	HSP90AA1/HSPB1/HSPA1A/HSPH1/HSP90AB1/PTGES3/HSPA6/HSPA1B/DNAJB6/HSPA9/HSPA4/DNAJC7/ST13/RANBP2/CAMK2G/YWHAE/RPTOR
REACTOME_RNA_POLYMERASE_II_TRANSCRIPTION_TERMINATION	REACTOME_RNA_POLYMERASE_II_TRANSCRIPTION_TERMINATION	21	0.766396	2.2233	1.28367e-05	0.00105994	0.00099991	632	tags=52%, list=16%, signal=44%	PABPN1/SRSF6/SRSF5/SRSF2/SYMPK/SRSF7/CPSF7/ZC3H11A/RNPS1/CASC3/PCF11
REACTOME_HSF1_ACTIVATION	REACTOME_HSF1_ACTIVATION	12	0.901039	2.20698	4.41342e-07	0.000127548	0.000120324	153	tags=75%, list=4%, signal=72%	HSP90AA1/HSPB1/HSPA1A/HSPH1/HSP90AB1/PTGES3/HSPA6/HSPA1B/DNAJB6
REACTOME_REGULATION_OF_HSF1_MEDIATED_HEAT_SHOCK_RESPONSE	REACTOME_REGULATION_OF_HSF1_MEDIATED_HEAT_SHOCK_RESPONSE	33	0.675125	2.17631	1.04977e-05	0.00101128	0.000954	532	tags=36%, list=13%, signal=32%	HSPB1/HSPA1A/HSPH1/HSPA6/HSPA1B/DNAJB6/HSPA9/HSPA4/DNAJC7/ST13/RANBP2/YWHAE
REACTOME_MRNA_SPLICING	REACTOME_MRNA_SPLICING	68	0.557061	2.08449	4.31512e-06	0.000498828	0.000470576	632	tags=37%, list=16%, signal=31%	SNRNP70/SRRM2/PABPN1/HNRNPL/SRSF6/SRSF5/SRSF2/SYMPK/PTBP1/HNRNPA2B1/HNRNPA1/SRSF7/RBM17/SF3B1/HNRNPF/CPSF7/CCAR1/RNPS1/FUS/HNRNPUL1/HNRNPA3/CASC3/HNRNPK/PCBP2/PCF11
REACTOME_PROCESSING_OF_CAPPED_INTRON_CONTAINING_PRE_MRNA	REACTOME_PROCESSING_OF_CAPPED_INTRON_CONTAINING_PRE_MRNA	88	0.509714	2.00836	1.78703e-05	0.00129113	0.001218	632	tags=31%, list=16%, signal=26%	SNRNP70/SRRM2/PABPN1/HNRNPL/SRSF6/SRSF5/SRSF2/SYMPK/PTBP1/HNRNPA2B1/HNRNPA1/SRSF7/RBM17/SF3B1/HNRNPF/CPSF7/RANBP2/CCAR1/ZC3H11A/RNPS1/FUS/HNRNPUL1/HNRNPA3/CASC3/HNRNPK/PCBP2/PCF11
REACTOME_HSP90_CHAPERONE_CYCLE_FOR_STEROID_HORMONE_RECEPTORS_SHR_	REACTOME_HSP90_CHAPERONE_CYCLE_FOR_STEROID_HORMONE_RECEPTORS_SHR_	18	0.694304	1.93199	0.000850952	0.0407372	0.0384299	312	tags=39%, list=8%, signal=36%	HSP90AA1/HSPA1A/HSP90AB1/PTGES3/HSPA1B/DYNC1H1/DNAJA1
REACTOME_TRANSPORT_OF_MATURE_TRANSCRIPT_TO_CYTOPLASM	REACTOME_TRANSPORT_OF_MATURE_TRANSCRIPT_TO_CYTOPLASM	32	0.583482	1.86926	0.000916234	0.0407372	0.0384299	785	tags=34%, list=20%, signal=28%	SRSF6/SRSF5/SRSF2/SYMPK/SRSF7/RANBP2/ZC3H11A/RNPS1/CASC3/POM121C/TPR
REACTOME_METABOLISM_OF_RNA	REACTOME_METABOLISM_OF_RNA	200	0.34808	1.54493	0.000626101	0.0328987	0.0310354	785	tags=28%, list=20%, signal=23%	HSPB1/HSPA1A/SNRNP70/UBC/SRRM2/PABPN1/TRMT1/HNRNPL/SRSF6/SRSF5/SRSF2/SYMPK/PTBP1/HNRNPA2B1/RPL31/HNRNPA1/XPO1/RNMT/SRSF7/RPS11/NOP58/ADAR/CSNK1D/ANP32A/RBM17/SF3B1/HNRNPF/CPSF7/RPS24/RANBP2/CCAR1/ZC3H11A/RNPS1/YWHAB/RPS8/FUS/HNRNPUL1/HNRNPA3/CASC3/ZBTB8OS/RPL13A/RPL37/HNRNPK/PCBP2/RPS9/PCF11/CSNK1E/EIF4A2/POM121C/RPL35/TRA2B/UTP6/MAPKAPK2/ERCC3/TPR
REACTOME_COSTIMULATION_BY_THE_CD28_FAMILY	REACTOME_COSTIMULATION_BY_THE_CD28_FAMILY	30	-0.625219	-1.98361	0.000358379	0.0207143	0.0195411	514	tags=37%, list=13%, signal=32%	LYN/HLA-DPB1/AKT3/RICTOR/CD86/HLA-DQB1/PIK3R1/HLA-DPA1/HLA-DRB5/HLA-DRA/HLA-DRB1
REACTOME_INTERFERON_GAMMA_SIGNALING	REACTOME_INTERFERON_GAMMA_SIGNALING	37	-0.625256	-2.08055	3.61422e-05	0.00232113	0.00218967	473	tags=49%, list=12%, signal=43%	HLA-DPB1/TRIM22/PTPN2/HLA-C/HLA-A/PIAS1/PRKCD/HLA-DQB1/TRIM5/IRF8/CAMK2D/HLA-B/IFNGR1/HLA-DPA1/HLA-DRB5/B2M/HLA-DRA/HLA-DRB1
ID	Description	setSize	enrichmentScore	NES	pvalue	p.adjust	qvalues	rank	leading_edge	core_enrichment
GO_UNFOLDED_PROTEIN_BINDING	GO_UNFOLDED_PROTEIN_BINDING	29	0.735794	2.32602	3.08601e-06	0.00105357	0.000978104	535	tags=52%, list=13%, signal=45%	HSP90AA1/HSPA1A/HSP90AB1/PTGES3/HSPA6/HSPA1B/DNAJB6/NACA/HSPA9/CCT4/DNAJA1/TAPBP/ST13/HSP90B1/CANX
GO_RNA_SPLICING	GO_RNA_SPLICING	157	0.511271	2.19812	2.47841e-09	8.46128e-06	7.85525e-06	642	tags=33%, list=16%, signal=29%	HSPA1A/SNRNP70/SRRM2/PABPN1/SUGP2/HNRNPL/AKAP8L/CIRBP/ARL6IP4/ACIN1/CLK1/DAZAP1/SRSF6/SRSF5/SRSF2/PRPF4B/SYMPK/PTBP1/CLASRP/HNRNPA2B1/FXR1/PRKRIP1/HNRNPA1/USP4/KHDRBS1/LUC7L/MBNL2/SFSWAP/SON/SRSF7/SLC38A2/RBM17/RBM25/DDX17/SF3B1/HNRNPF/CPSF7/CCAR1/RNPS1/CLK4/PNN/FUS/RBM39/HNRNPUL1/HNRNPA3/RBM6/CASC3/ZBTB8OS/HNRNPK/PCBP2/PCF11/SPEN
GO_PROTEIN_FOLDING	GO_PROTEIN_FOLDING	59	0.592856	2.15065	2.14032e-06	0.000873643	0.000811069	382	tags=36%, list=10%, signal=33%	HSP90AA1/HSPB1/HSPA1A/SNRNP70/HSPH1/HSP90AB1/PTGES3/HSPA6/HSPA1B/ENGASE/GAK/DNAJB6/HSPA9/CHORDC1/DNAJC5/CCT4/GNAI2/TBCD/DNAJA1/DNAJC7/ST13
GO_REGULATION_OF_CELLULAR_RESPONSE_TO_HEAT	GO_REGULATION_OF_CELLULAR_RESPONSE_TO_HEAT	38	0.625784	2.11473	2.6951e-05	0.00438147	0.00406765	586	tags=34%, list=15%, signal=29%	HSP90AA1/HSPA1A/HSPH1/HSP90AB1/PTGES3/HSPA1B/DNAJB6/CHORDC1/DNAJC7/RANBP2/CAMK2G/YWHAE/RPTOR
GO_CHAPERONE_MEDIATED_PROTEIN_FOLDING	GO_CHAPERONE_MEDIATED_PROTEIN_FOLDING	17	0.740003	2.06022	0.000310667	0.0207964	0.0193069	382	tags=71%, list=10%, signal=64%	HSPB1/HSPA1A/HSPH1/PTGES3/HSPA6/HSPA1B/GAK/HSPA9/CHORDC1/DNAJC5/DNAJC7/ST13
GO_MRNA_PROCESSING	GO_MRNA_PROCESSING	177	0.471614	2.05885	3.38905e-08	5.7851e-05	5.37075e-05	678	tags=31%, list=17%, signal=27%	SNRNP70/SRRM2/PABPN1/SUGP2/HNRNPL/AKAP8L/CIRBP/ARL6IP4/ACIN1/DAZAP1/SRSF6/SRSF5/SRSF2/PRPF4B/SYMPK/PTBP1/CLASRP/CDK9/HNRNPA2B1/FXR1/PRKRIP1/SAFB2/HNRNPA1/USP4/KHDRBS1/LUC7L/RNMT/MBNL2/SFSWAP/SON/SRSF7/ADAR/RBBP6/RBM17/RBM25/DDX17/SF3B1/HNRNPF/CPSF7/CCAR1/ZC3H11A/RNPS1/PNN/FUS/RBM39/HNRNPUL1/HNRNPA3/RBM6/CASC3/HNRNPK/PCBP2/PCF11/SPEN/SAFB/PRPF38B
GO_RNA_EXPORT_FROM_NUCLEUS	GO_RNA_EXPORT_FROM_NUCLEUS	55	0.573686	2.05608	1.86086e-05	0.00423531	0.00393195	785	tags=35%, list=20%, signal=28%	PABPN1/AKAP8L/SRSF6/SRSF5/SRSF2/SYMPK/HNRNPA2B1/HNRNPA1/KHDRBS1/XPO1/SRSF7/RANBP2/ZC3H11A/RNPS1/CASC3/POM121C/TSC1/MCM3AP/TPR
GO_ANTEROGRADE_AXONAL_TRANSPORT	GO_ANTEROGRADE_AXONAL_TRANSPORT	15	0.754599	2.03914	0.000457326	0.0269192	0.0249911	254	tags=33%, list=6%, signal=31%	HSPB1/DLG2/MAPK8IP3/KIF1B/AP3D1
GO_RNA_SPLICING_VIA_TRANSESTERIFICATION_REACTIONS	GO_RNA_SPLICING_VIA_TRANSESTERIFICATION_REACTIONS	125	0.485764	2.02285	1.95302e-06	0.000873643	0.000811069	642	tags=33%, list=16%, signal=28%	SNRNP70/SRRM2/PABPN1/HNRNPL/CIRBP/DAZAP1/SRSF6/SRSF5/SRSF2/PRPF4B/SYMPK/PTBP1/HNRNPA2B1/FXR1/HNRNPA1/USP4/KHDRBS1/LUC7L/MBNL2/SFSWAP/SON/SRSF7/RBM17/RBM25/DDX17/SF3B1/HNRNPF/CPSF7/CCAR1/RNPS1/PNN/FUS/RBM39/HNRNPUL1/HNRNPA3/RBM6/CASC3/HNRNPK/PCBP2/PCF11/SPEN
GO_MITOCHONDRIAL_TRANSMEMBRANE_TRANSPORT	GO_MITOCHONDRIAL_TRANSMEMBRANE_TRANSPORT	17	0.717097	1.99644	0.00079865	0.0395158	0.0366855	180	tags=24%, list=5%, signal=23%	TIMM23B/SLC25A29/SLC25A37/SFXN5
GO_REGULATION_OF_RNA_SPLICING	GO_REGULATION_OF_RNA_SPLICING	72	0.531636	1.98528	3.31483e-05	0.00492036	0.00456794	547	tags=38%, list=14%, signal=33%	HSPA1A/SNRNP70/HNRNPL/CIRBP/CLK1/DAZAP1/SRSF6/SRSF5/SRSF2/PTBP1/HNRNPA2B1/FXR1/HNRNPA1/KHDRBS1/MBNL2/SFSWAP/SON/SRSF7/SLC38A2/RBM17/RBM25/DDX17/HNRNPF/RNPS1/CLK4/FUS/RBM39
GO_MRNA_3_END_PROCESSING	GO_MRNA_3_END_PROCESSING	36	0.595473	1.98472	0.000604473	0.0327567	0.0304105	632	tags=33%, list=16%, signal=28%	PABPN1/SRSF6/SRSF5/SRSF2/SYMPK/CDK9/SRSF7/CPSF7/ZC3H11A/RNPS1/CASC3/PCF11
GO_MRNA_EXPORT_FROM_NUCLEUS	GO_MRNA_EXPORT_FROM_NUCLEUS	46	0.571357	1.97359	0.000145927	0.0131104	0.0121714	785	tags=33%, list=20%, signal=27%	PABPN1/AKAP8L/SRSF6/SRSF5/SRSF2/SYMPK/HNRNPA2B1/SRSF7/RANBP2/ZC3H11A/RNPS1/CASC3/POM121C/MCM3AP/TPR
GO_CELLULAR_RESPONSE_TO_HEAT	GO_CELLULAR_RESPONSE_TO_HEAT	49	0.560872	1.9664	0.000189489	0.0154479	0.0143414	785	tags=37%, list=20%, signal=30%	HSP90AA1/HSPA1A/HSPH1/HSP90AB1/PTGES3/HSPA6/HSPA1B/DNAJB6/CHORDC1/DNAJC7/RANBP2/CAMK2G/YWHAE/RPTOR/MYOF/POM121C/MAPKAPK2/TPR
GO_REGULATION_OF_MRNA_PROCESSING	GO_REGULATION_OF_MRNA_PROCESSING	73	0.520167	1.94746	2.67167e-05	0.00438147	0.00406765	473	tags=33%, list=12%, signal=30%	SNRNP70/PABPN1/HNRNPL/CIRBP/DAZAP1/SRSF6/SRSF5/SRSF2/PTBP1/CDK9/HNRNPA2B1/FXR1/SAFB2/HNRNPA1/KHDRBS1/MBNL2/SFSWAP/SON/SRSF7/RBM17/RBM25/DDX17/CPSF7/RNPS1
GO_NEGATIVE_REGULATION_OF_TUMOR_NECROSIS_FACTOR_SUPERFAMILY_CYTOKINE_PRODUCTION	GO_NEGATIVE_REGULATION_OF_TUMOR_NECROSIS_FACTOR_SUPERFAMILY_CYTOKINE_PRODUCTION	12	0.76948	1.93823	0.000915836	0.042018	0.0390085	190	tags=42%, list=5%, signal=40%	GAS6/LGALS9/ARRB2/LILRB1/SIRPA
GO_RESPONSE_TO_TEMPERATURE_STIMULUS	GO_RESPONSE_TO_TEMPERATURE_STIMULUS	72	0.517569	1.93276	7.55816e-05	0.00834247	0.00774495	532	tags=26%, list=13%, signal=23%	HSP90AA1/HSPA1A/HSPH1/HSP90AB1/PTGES3/HSPA6/CIRBP/HSPA1B/ARRB2/DNAJB6/CHORDC1/NFKBIA/DNAJA1/DNAJC7/TRPM2/SLC27A1/RANBP2/CAMK2G/YWHAE
GO_REGULATION_OF_MRNA_METABOLIC_PROCESS	GO_REGULATION_OF_MRNA_METABOLIC_PROCESS	139	0.45919	1.93264	1.96247e-06	0.000873643	0.000811069	547	tags=28%, list=14%, signal=25%	HSPB1/HSPA1A/SNRNP70/UBC/PABPN1/HNRNPL/CIRBP/DAZAP1/SRSF6/ZC3HAV1/SRSF5/SRSF2/PTBP1/PABPC4/ZFP36L2/CDK9/HNRNPA2B1/FXR1/SAFB2/HNRNPA1/KHDRBS1/XPO1/MBNL2/SFSWAP/SON/AGO2/SRSF7/SLC11A1/LARP1/ANP32A/RBM17/RBM25/DDX17/CPSF7/RNPS1/YWHAB/YTHDF2/FUS/RBM39
GO_G_PROTEIN_COUPLED_RECEPTOR_BINDING	GO_G_PROTEIN_COUPLED_RECEPTOR_BINDING	43	0.549535	1.90195	0.00103931	0.0460804	0.0427799	380	tags=30%, list=10%, signal=28%	HSPA1A/ARAP1/HSPA1B/GNAS/ARHGEF1/ARRB2/PDE4D/GNAI2/USP4/TYK2/DNM2/DNAJA1/WNT2B
GO_MITOCHONDRIAL_TRANSPORT	GO_MITOCHONDRIAL_TRANSPORT	65	0.517886	1.89873	0.00022326	0.0165697	0.0153829	539	tags=28%, list=13%, signal=24%	HSP90AA1/HSPA1A/TIMM23B/SLC25A29/SLC25A37/SREBF1/SFXN5/NMT1/YWHAG/HSPA4/BID/USP36/ARIH2/BNIP3L/YWHAB/GDAP1/YWHAE/SREBF2
GO_HEAT_SHOCK_PROTEIN_BINDING	GO_HEAT_SHOCK_PROTEIN_BINDING	38	0.561467	1.89739	0.000600325	0.0327567	0.0304105	468	tags=34%, list=12%, signal=30%	HSPA1A/HSP90AB1/PTGES3/HSPA6/HSPA1B/DNAJB6/HSPA9/CHORDC1/DNAJA1/DNAJC7/ST13/METTL21A/KPNB1
GO_RESPONSE_TO_TOPOLOGICALLY_INCORRECT_PROTEIN	GO_RESPONSE_TO_TOPOLOGICALLY_INCORRECT_PROTEIN	60	0.519627	1.8933	0.000190044	0.0154479	0.0143414	554	tags=30%, list=14%, signal=26%	HSP90AA1/HSPB1/HSPA1A/HSPH1/HSP90AB1/HSPA6/HSPA1B/HSPA9/CDK5RAP3/DNAJA1/HSPA4/UBXN4/CCND1/ADD1/HSP90B1/CTDSP2/CANX/ATF6B
GO_REGULATION_OF_MRNA_SPLICING_VIA_SPLICEOSOME	GO_REGULATION_OF_MRNA_SPLICING_VIA_SPLICEOSOME	56	0.522476	1.88591	0.000259332	0.018445	0.0171239	473	tags=36%, list=12%, signal=32%	SNRNP70/HNRNPL/CIRBP/DAZAP1/SRSF6/SRSF5/SRSF2/PTBP1/HNRNPA2B1/FXR1/HNRNPA1/KHDRBS1/MBNL2/SFSWAP/SON/SRSF7/RBM17/RBM25/DDX17/RNPS1
GO_RESPONSE_TO_HEAT	GO_RESPONSE_TO_HEAT	54	0.525119	1.87559	0.000581416	0.0325403	0.0302096	788	tags=37%, list=20%, signal=30%	HSP90AA1/HSPA1A/HSPH1/HSP90AB1/PTGES3/HSPA6/HSPA1B/DNAJB6/CHORDC1/DNAJA1/DNAJC7/RANBP2/CAMK2G/YWHAE/RPTOR/MYOF/POM121C/MAPKAPK2/TPR/EIF2B3
GO_MRNA_TRANSPORT	GO_MRNA_TRANSPORT	62	0.509547	1.85733	0.000348837	0.0224791	0.020869	473	tags=21%, list=12%, signal=19%	PABPN1/AKAP8L/SRSF6/SRSF5/SRSF2/SYMPK/HNRNPA2B1/HNRNPA1/XPO1/SRSF7/RANBP2/ZC3H11A/RNPS1
GO_MRNA_METABOLIC_PROCESS	GO_MRNA_METABOLIC_PROCESS	298	0.387259	1.79982	4.17591e-07	0.000356414	0.000330886	642	tags=26%, list=16%, signal=23%	HSPB1/HSPA1A/SNRNP70/UBC/SRRM2/PABPN1/SUGP2/HNRNPL/AKAP8L/CIRBP/ARL6IP4/HSPA1B/ACIN1/DAZAP1/SRSF6/ZC3HAV1/SRSF5/SREBF1/SRSF2/CTIF/PRPF4B/SYMPK/PTBP1/PABPC4/ZFP36L2/CLASRP/CDK9/HNRNPA2B1/FXR1/PRKRIP1/RPL31/SAFB2/HNRNPA1/USP4/KHDRBS1/XPO1/LUC7L/RNMT/MBNL2/SFSWAP/SON/AGO2/SRSF7/RPS11/ADAR/SLC11A1/ZHX2/LARP1/RBBP6/ANP32A/RBM17/RBM25/DDX17/SF3B1/HNRNPF/CPSF7/RPS24/CCAR1/ZC3H11A/RNPS1/YWHAB/RPS8/YTHDF2…
GO_RNA_PROCESSING	GO_RNA_PROCESSING	284	0.385592	1.77732	1.04326e-06	0.000712336	0.000661315	682	tags=26%, list=17%, signal=23%	HSPA1A/SNRNP70/SRRM2/PABPN1/TRMT1/SUGP2/HNRNPL/AKAP8L/CIRBP/ARL6IP4/ACIN1/CLK1/DAZAP1/SRSF6/SRSF5/INTS3/SRSF2/PRPF4B/SYMPK/PTBP1/PABPC4/CLASRP/CDK9/HNRNPA2B1/FXR1/PRKRIP1/SAFB2/HNRNPA1/USP4/KHDRBS1/LUC7L/RNMT/MBNL2/SFSWAP/SON/AGO2/SRSF7/NOP58/ADAR/SLC38A2/RBBP6/TGFB1/RBM17/RBM25/DDX17/SF3B1/HNRNPF/USP36/NCOR2/CPSF7/RPS24/CCAR1/ZC3H11A/ESF1/RNPS1/CLK4/RPS8/PNN/FUS/RBM39/HNRNPUL1/HNRNPA3/RBM6/CASC3…
GO_NUCLEOBASE_CONTAINING_COMPOUND_TRANSPORT	GO_NUCLEOBASE_CONTAINING_COMPOUND_TRANSPORT	89	0.452038	1.7623	0.000851019	0.0409209	0.0379899	473	tags=19%, list=12%, signal=17%	SLC25A29/PABPN1/AKAP8L/SRSF6/SRSF5/SRSF2/SYMPK/HNRNPA2B1/HNRNPA1/KHDRBS1/XPO1/SRSF7/FLOT1/RANBP2/ZC3H11A/P2RX7/RNPS1
GO_NUCLEAR_EXPORT	GO_NUCLEAR_EXPORT	81	0.455911	1.74169	0.000575114	0.0325403	0.0302096	790	tags=30%, list=20%, signal=24%	PABPN1/AKAP8L/GAS6/SRSF6/SRSF5/SRSF2/SYMPK/HSPA9/HNRNPA2B1/HNRNPA1/KHDRBS1/XPO1/SRSF7/TGFB1/RANBP2/ZC3H11A/RNPS1/YWHAE/CASC3/POM121C/TSC1/MCM3AP/TPR/AHCYL1
GO_NUCLEAR_SPECK	GO_NUCLEAR_SPECK	158	0.39104	1.67786	0.00028593	0.0199217	0.0184948	572	tags=24%, list=14%, signal=21%	HSPA1A/SNRNP70/SRRM2/PABPN1/AKAP8L/ARL6IP4/HSPA1B/ACIN1/SRSF6/SRSF5/SRSF2/CCNL2/HP1BP3/INPPL1/PNISR/FAM193B/PRPF4B/MBD4/DGKZ/SON/MAML1/SRSF7/ATP6V0A1/BAZ2A/RBBP6/ELL/RBM25/DDX17/SF3B1/USP36/ATXN2L/BCLAF1/RNPS1/BNIP3L/HS6ST1/PNN/RBM39/CASC3
GO_SUPRAMOLECULAR_POLYMER	GO_SUPRAMOLECULAR_POLYMER	193	0.351693	1.55189	0.000890535	0.0416478	0.0386648	863	tags=35%, list=22%, signal=29%	HSPB1/HSPH1/BIN1/PLEC/MYO9B/CORO1A/CLIP2/MICAL1/ANK2/ADAMTS10/TPT1/RASSF1/NARF/PDE4DIP/DNAJB6/KIF1B/DPP9/SQSTM1/DYNC1H1/KLC1/FXR1/CCT4/TBCD/DNM2/CDK5RAP3/ARF1/CSNK1D/TPM4/RYR1/TUBGCP2/MACF1/NUMA1/TTLL4/KIF13A/PDE4B/WAS/ARPC3/PECAM1/HCK/PNN/GAS7/POLB/NCKAP5L/ARHGEF2/WIPF2/DYNC1LI2/ENO1/IFFO1/CDC16/RAC1/MARK2/PARVB/DST/MYH9/TSC1/MAP4/APPBP2/CDK5RAP2/CSPP1/EHBP1/SPECC1/HDAC4/HOOK3/MAPRE2/MYO5A/KIF26…
GO_POSITIVE_REGULATION_OF_IMMUNE_SYSTEM_PROCESS	GO_POSITIVE_REGULATION_OF_IMMUNE_SYSTEM_PROCESS	306	-0.323206	-1.50634	0.000433007	0.026398	0.0245072	810	tags=31%, list=20%, signal=27%	VSIG4/TBK1/SYK/KRAS/WIPF1/ZBTB16/ERMAP/SNX4/GAB2/NCKAP1L/WASF2/RPS3/MAP3K8/WNT5A/CD226/MNDA/LILRB4/CTSC/PRKCH/PSMA1/APPL1/FCGR1A/SOCS5/SFPQ/LPXN/P2RY12/N4BP2L2/TREM2/SPPL3/XRCC5/LYN/ITGB2/ADAM10/CD84/HLA-DPB1/FCER1G/ELF1/C3AR1/ANKRD17/TAB2/PLCL2/PLSCR1/RAB29/ABI1/PUM2/PTPN2/FOS/IRS2/NFKBIZ/TGFBR2/PRKCA/BLNK/ACTR3/ACTR2/MEF2C/ATP11C/PTPRJ/HLA-A/PAG1/PRKCD/FER/PLA2G4A/CD86/HLA-DQB1/PROS1/STX7/RAP1A…
GO_REGULATION_OF_IMMUNE_RESPONSE	GO_REGULATION_OF_IMMUNE_RESPONSE	280	-0.343614	-1.58063	0.000115352	0.0108755	0.0100966	900	tags=33%, list=23%, signal=27%	PPP3CA/HLA-DMB/FOXP1/ABL1/RPS6KA5/FBXW11/SAMHD1/DENND1B/VSIG4/TBK1/SYK/KRAS/WIPF1/ERMAP/SNX4/GAB2/NCKAP1L/WASF2/RPS3/WNT5A/CD226/MNDA/LILRB4/PRKCH/MAP3K1/PSMA1/APPL1/FCGR1A/SOCS5/SFPQ/LPXN/TREM2/SPPL3/XRCC5/LYN/ITGB2/CD84/HLA-DPB1/FGL2/FCER1G/ELF1/C3AR1/TAB2/PLCL2/PLSCR1/GPX1/RAB29/ABI1/PTPN2/FOS/NFKBIZ/HLA-C/BLNK/SAMSN1/ACTR3/ACTR2/MEF2C/PTPRJ/HLA-A/PIAS1/PAG1/PRKCD/FER/PLA2G4A/CD86/HLA-DQB1/PRO…
GO_ORGANELLE_SUBCOMPARTMENT	GO_ORGANELLE_SUBCOMPARTMENT	136	-0.384409	-1.59536	0.000876998	0.0415843	0.0386059	577	tags=22%, list=14%, signal=20%	RTN4/TMEM165/AZIN2/ADAM10/HLA-DPB1/WDR11/LINC00869/RAB29/REEP3/SGMS1/GOLPH3/CCDC91/ATP8B1/ATP11C/RIC1/HLA-A/LPCAT2/HLA-DQB1/ATP8B4/ARL5A/LRRK2/MGAT4A/ST6GAL1/CSGALNACT1/HLA-DPA1/HLA-DRB5/RAB11A/HLA-DRA/HLA-DRB1/CD74
GO_CELL_SURFACE	GO_CELL_SURFACE	145	-0.382836	-1.60491	0.000923067	0.042018	0.0390085	513	tags=26%, list=13%, signal=23%	PDGFC/ITGB2/ADAM10/ITGAV/HLA-DPB1/FCER1G/CD63/MAP3K5/HLA-C/TGFBR2/MSR1/PTPRJ/SLC1A3/IL13RA1/HLA-A/CLEC9A/ENOX2/CD86/TGFBR1/PTPRC/ABCA1/IL6ST/FCGR3A/CX3CR1/CLEC2D/ABCC4/HLA-B/CLEC7A/HLA-DPA1/CTSB/LRP4/PICALM/CD14/B2M/HLA-DRA/HLA-DRB1/CD74
GO_MOLECULAR_TRANSDUCER_ACTIVITY	GO_MOLECULAR_TRANSDUCER_ACTIVITY	151	-0.385156	-1.62785	0.00020678	0.0160442	0.0148951	618	tags=25%, list=15%, signal=22%	FCGR1A/P2RY13/XPR1/P2RY12/TREM2/ITGB2/GPR160/ITGAV/FCER1G/C3AR1/INTS6/TGFBR2/IL1RAP/MERTK/IGSF6/IL13RA1/CD86/HLA-DQB1/TRIM5/TGFBR1/OPRM1/PTPRC/ABCA1/IL6ST/FCGR3A/CX3CR1/CLEC2D/GPR183/PAQR3/GPR34/CLEC7A/IFNGR1/HLA-DPA1/CD14/HLA-DRA/HLA-DRB1/CD74/GRID2
GO_REGULATION_OF_IMMUNE_EFFECTOR_PROCESS	GO_REGULATION_OF_IMMUNE_EFFECTOR_PROCESS	125	-0.398688	-1.63519	0.000694748	0.0354011	0.0328655	514	tags=28%, list=13%, signal=25%	SNX4/GAB2/WNT5A/CD226/APPL1/SOCS5/ITCH/LYN/ITGB2/CD84/FGL2/FCER1G/C3AR1/ANKRD17/PUM2/NFKBIZ/PTPRJ/HLA-A/FER/CD86/PROS1/STX7/RAP1A/USP15/PTPRC/SERPINB9/CD81/HLA-B/RPS19/A2M/B2M/C1QA/C1QB/CD74/C1QC
GO_ACTIVATION_OF_IMMUNE_RESPONSE	GO_ACTIVATION_OF_IMMUNE_RESPONSE	159	-0.392775	-1.67568	0.00021824	0.0165571	0.0153712	894	tags=39%, list=22%, signal=32%	FOXP1/ABL1/RPS6KA5/FBXW11/DENND1B/VSIG4/TBK1/SYK/KRAS/WIPF1/ERMAP/NCKAP1L/WASF2/RPS3/CD226/MNDA/LILRB4/PRKCH/PSMA1/APPL1/FCGR1A/SFPQ/LPXN/SPPL3/XRCC5/LYN/HLA-DPB1/FCER1G/ELF1/C3AR1/TAB2/PLCL2/PLSCR1/RAB29/ABI1/PTPN2/NFKBIZ/BLNK/ACTR3/ACTR2/MEF2C/PTPRJ/HLA-A/PAG1/PRKCD/HLA-DQB1/PROS1/RAP1A/TRIM5/ELMO1/PIK3R1/PTPRC/FCGR3A/CD81/HLA-DPA1/A2M/HLA-DRB5/C1QA/C1QB/HLA-DRA/HLA-DRB1/C1QC
GO_POSITIVE_REGULATION_OF_IMMUNE_RESPONSE	GO_POSITIVE_REGULATION_OF_IMMUNE_RESPONSE	209	-0.384041	-1.69926	3.13297e-05	0.0048618	0.00451358	810	tags=36%, list=20%, signal=31%	HLA-DMB/FOXP1/ABL1/RPS6KA5/FBXW11/DENND1B/VSIG4/TBK1/SYK/KRAS/WIPF1/ERMAP/SNX4/GAB2/NCKAP1L/WASF2/RPS3/WNT5A/CD226/MNDA/LILRB4/PRKCH/PSMA1/APPL1/FCGR1A/SOCS5/SFPQ/LPXN/SPPL3/XRCC5/LYN/ITGB2/HLA-DPB1/FCER1G/ELF1/C3AR1/TAB2/PLCL2/PLSCR1/RAB29/ABI1/PTPN2/NFKBIZ/BLNK/ACTR3/ACTR2/MEF2C/PTPRJ/HLA-A/PAG1/PRKCD/PLA2G4A/CD86/HLA-DQB1/PROS1/STX7/RAP1A/TRIM5/ELMO1/PIK3R1/PTPRC/IL6ST/FCGR3A/CD81/HLA-B/RPS19/…
GO_ANTIGEN_RECEPTOR_MEDIATED_SIGNALING_PATHWAY	GO_ANTIGEN_RECEPTOR_MEDIATED_SIGNALING_PATHWAY	94	-0.433102	-1.71011	0.000358142	0.0226426	0.0210208	1073	tags=48%, list=27%, signal=36%	PAK1/PSMD1/MAP3K7/PIK3CA/NCK1/UBE2N/PSMD14/CUL1/PSMA3/FOXP1/ABL1/FBXW11/DENND1B/SYK/ERMAP/NCKAP1L/RPS3/CD226/MNDA/LILRB4/PRKCH/PSMA1/LPXN/SPPL3/LYN/HLA-DPB1/ELF1/TAB2/PLCL2/RAB29/PTPN2/NFKBIZ/BLNK/MEF2C/PTPRJ/HLA-A/PAG1/HLA-DQB1/PIK3R1/PTPRC/CD81/HLA-DPA1/HLA-DRB5/HLA-DRA/HLA-DRB1
GO_POSITIVE_REGULATION_OF_DEFENSE_RESPONSE	GO_POSITIVE_REGULATION_OF_DEFENSE_RESPONSE	107	-0.429201	-1.72763	0.000206678	0.0160442	0.0148951	1073	tags=44%, list=27%, signal=33%	PAK1/PSMD1/MAP3K7/HAVCR2/TLR7/PSMD14/CLOCK/CUL1/PSMA3/TLR2/IL18/MGST2/RPS6KA5/FBXW11/TBK1/SYK/KRAS/CYBA/SNX4/WNT5A/CD226/MNDA/CTSC/PSMA1/APPL1/PIK3CG/SFPQ/TREM2/XRCC5/LYN/CDK19/FCER1G/ANKRD17/TAB2/PLSCR1/PUM2/NFKBIZ/MEF2C/PDCD4/PRKCD/TRIM5/USP15/LRRK2/IL6ST/CD81/CLEC7A/RPS19
GO_REGULATION_OF_SYNAPSE_STRUCTURE_OR_ACTIVITY	GO_REGULATION_OF_SYNAPSE_STRUCTURE_OR_ACTIVITY	56	-0.487124	-1.76134	0.00103297	0.0460804	0.0427799	539	tags=27%, list=13%, signal=24%	PPT1/ADAM10/EGLN1/CTTNBP2/IL1RAP/ACTR2/MEF2C/PTEN/ETV5/TIAM1/LRRK2/LRP4/SRGN/APOE/GRID2
GO_ADAPTIVE_IMMUNE_RESPONSE_BASED_ON_SOMATIC_RECOMBINATION_OF_IMMUNE_RECEPTORS_BUILT_FROM_IMMUNOGLOBULIN_SUPERFAMILY_DOMAINS	GO_ADAPTIVE_IMMUNE_RESPONSE_BASED_ON_SOMATIC_RECOMBINATION_OF_IMMUNE_RECEPTORS_BUILT_FROM_IMMUNOGLOBULIN_SUPERFAMILY_DOMAINS	74	-0.462208	-1.77825	0.000348972	0.0224791	0.020869	270	tags=20%, list=7%, signal=19%	MEF2C/HLA-A/PRKCD/PLA2G4A/HLA-DQB1/STX7/PTPRC/CD81/HLA-B/B2M/C1QA/C1QB/HLA-DRB1/CD74/C1QC
GO_ADAPTIVE_IMMUNE_RESPONSE	GO_ADAPTIVE_IMMUNE_RESPONSE	112	-0.445744	-1.80108	7.57518e-05	0.00834247	0.00774495	514	tags=27%, list=13%, signal=24%	LYN/CD84/HLA-DPB1/FGL2/FCER1G/NFKBIZ/HLA-C/SAMSN1/MEF2C/HLA-A/PAG1/PRKCD/PLA2G4A/CD86/HLA-DQB1/STX7/PTPRC/IL6ST/CD81/GPR183/HLA-B/HLA-DPA1/HLA-DRB5/B2M/C1QA/C1QB/HLA-DRA/HLA-DRB1/CD74/C1QC
GO_COGNITION	GO_COGNITION	60	-0.493501	-1.81059	0.00072812	0.0365559	0.0339376	350	tags=27%, list=9%, signal=25%	FOS/BTG2/TANC1/ACTR2/MEF2C/NIPBL/PIAS1/PTEN/CX3CR1/GPR155/HIF1A/FOXP2/PICALM/B2M/HLA-DRA/APOE
GO_AMIDE_BINDING	GO_AMIDE_BINDING	93	-0.465828	-1.83894	8.3763e-05	0.00893646	0.00829639	549	tags=28%, list=14%, signal=25%	TREM2/LNPEP/ITGB2/HLA-DPB1/KPNA3/CST3/PGGT1B/HLA-C/APBA1/MSR1/HLA-A/PLA2G4A/HLA-DQB1/OPRM1/PIK3R1/HLA-B/HLA-DPA1/ITM2B/HLA-DRB5/PICALM/CD14/C1QA/HLA-DRA/HLA-DRB1/APOE/CD74
GO_SMAD_BINDING	GO_SMAD_BINDING	34	-0.575359	-1.86539	0.000661467	0.0347423	0.0322539	375	tags=29%, list=9%, signal=27%	RNF111/FOS/TGFBR2/ZEB2/TCF12/SMURF1/TGFBR1/USP15/MEF2A/DDX5
GO_POSITIVE_REGULATION_OF_IMMUNE_EFFECTOR_PROCESS	GO_POSITIVE_REGULATION_OF_IMMUNE_EFFECTOR_PROCESS	69	-0.493806	-1.87022	0.000467994	0.0270802	0.0251406	741	tags=36%, list=19%, signal=30%	SNX4/GAB2/WNT5A/CD226/SOCS5/LYN/ITGB2/CD84/FCER1G/ANKRD17/PUM2/NFKBIZ/PTPRJ/HLA-A/FER/CD86/STX7/RAP1A/USP15/PTPRC/CD81/HLA-B/RPS19/B2M/CD74
GO_GOLGI_ASSOCIATED_VESICLE	GO_GOLGI_ASSOCIATED_VESICLE	58	-0.51445	-1.87542	0.000155518	0.0132735	0.0123228	837	tags=40%, list=21%, signal=32%	VPS41/ATP7A/SEC24B/SCFD1/ZDHHC17/CHIC2/CTSC/STX17/SPPL3/ADAM10/HLA-DPB1/HLA-C/HLA-A/HLA-DQB1/LRRK2/HLA-B/HLA-DPA1/ITM2B/HLA-DRB5/B2M/HLA-DRA/HLA-DRB1/CD74
GO_POSITIVE_REGULATION_OF_T_CELL_MEDIATED_IMMUNITY	GO_POSITIVE_REGULATION_OF_T_CELL_MEDIATED_IMMUNITY	15	-0.715405	-1.90327	0.000616625	0.0328931	0.0305371	228	tags=40%, list=6%, signal=38%	HLA-A/STX7/PTPRC/CD81/HLA-B/B2M
GO_PEPTIDE_ANTIGEN_BINDING	GO_PEPTIDE_ANTIGEN_BINDING	13	-0.742612	-1.90601	0.00111973	0.0490098	0.0454995	473	tags=69%, list=12%, signal=61%	HLA-DPB1/HLA-C/HLA-A/HLA-DQB1/HLA-B/HLA-DPA1/HLA-DRB5/HLA-DRA/HLA-DRB1
GO_INTERFERON_GAMMA_MEDIATED_SIGNALING_PATHWAY	GO_INTERFERON_GAMMA_MEDIATED_SIGNALING_PATHWAY	40	-0.56013	-1.90933	0.000684251	0.0353945	0.0328593	473	tags=45%, list=12%, signal=40%	HLA-DPB1/TRIM22/PTPN2/HLA-C/HLA-A/PIAS1/PRKCD/HLA-DQB1/TRIM5/IRF8/CAMK2D/HLA-B/IFNGR1/HLA-DPA1/HLA-DRB5/B2M/HLA-DRA/HLA-DRB1
GO_SIDE_OF_MEMBRANE	GO_SIDE_OF_MEMBRANE	130	-0.462038	-1.91078	5.79186e-06	0.00179758	0.00166883	597	tags=35%, list=15%, signal=31%	THADA/GNG2/RPS29/P2RY12/SPPL3/LYN/ITGB2/ITGAV/HLA-DPB1/FCER1G/GNB4/MAP3K5/HLA-C/TGFBR2/EEF1A1/MSR1/IL13RA1/HLA-A/PTEN/FER/PKD2/ENOX2/CD86/TIAM1/HLA-DQB1/CACNB4/GNAQ/PTPRC/LRRK2/PGM5/ABCA1/IL6ST/FCGR3A/CX3CR1/CLEC2D/ABCC4/RPS28/HLA-B/HLA-DPA1/CTSB/HLA-DRB5/CD14/B2M/HLA-DRA/HLA-DRB1/CD74
GO_CELL_JUNCTION_DISASSEMBLY	GO_CELL_JUNCTION_DISASSEMBLY	10	-0.810951	-1.93417	0.000297119	0.0202873	0.0188342	160	tags=70%, list=4%, signal=67%	MAP4K4/TREM2/TGFBR1/CX3CR1/C1QA/C1QB/C1QC
GO_REGULATION_OF_DNA_DAMAGE_RESPONSE_SIGNAL_TRANSDUCTION_BY_P53_CLASS_MEDIATOR	GO_REGULATION_OF_DNA_DAMAGE_RESPONSE_SIGNAL_TRANSDUCTION_BY_P53_CLASS_MEDIATOR	11	-0.785327	-1.94579	0.00081198	0.0396014	0.036765	613	tags=55%, list=15%, signal=46%	DYRK1A/MDM2/ATM/SPRED1/DDX5/CD74
GO_PEPTIDE_BINDING	GO_PEPTIDE_BINDING	78	-0.505173	-1.95623	5.53765e-05	0.00739566	0.00686595	549	tags=32%, list=14%, signal=28%	TREM2/LNPEP/ITGB2/HLA-DPB1/KPNA3/CST3/PGGT1B/HLA-C/APBA1/MSR1/HLA-A/HLA-DQB1/OPRM1/PIK3R1/HLA-B/HLA-DPA1/ITM2B/HLA-DRB5/PICALM/CD14/C1QA/HLA-DRA/HLA-DRB1/APOE/CD74
GO_COATED_VESICLE_MEMBRANE	GO_COATED_VESICLE_MEMBRANE	56	-0.541329	-1.95733	5.63231e-05	0.00739566	0.00686595	228	tags=21%, list=6%, signal=20%	HLA-A/HLA-DQB1/EPS15/HLA-B/HLA-DPA1/HLA-DRB5/PICALM/B2M/HLA-DRA/HLA-DRB1/APOE/CD74
GO_TRANS_GOLGI_NETWORK_MEMBRANE	GO_TRANS_GOLGI_NETWORK_MEMBRANE	32	-0.607147	-1.9583	0.000456749	0.0269192	0.0249911	261	tags=31%, list=7%, signal=29%	USP6NL/TMEM165/HLA-DPB1/RIC1/HLA-DQB1/HLA-DPA1/HLA-DRB5/HLA-DRA/HLA-DRB1/CD74
GO_AMYLOID_BETA_CLEARANCE	GO_AMYLOID_BETA_CLEARANCE	17	-0.718641	-1.95901	0.00041682	0.0258732	0.02402	549	tags=53%, list=14%, signal=46%	TREM2/ITGB2/ROCK1/MSR1/IFNGR1/LRP4/PICALM/RAB11A/APOE
GO_TRANSPORT_VESICLE_MEMBRANE	GO_TRANSPORT_VESICLE_MEMBRANE	55	-0.548915	-1.97509	6.03105e-05	0.00762593	0.00707972	228	tags=22%, list=6%, signal=21%	HLA-C/HLA-A/TMEM163/HLA-DQB1/LRRK2/HLA-B/HLA-DPA1/HLA-DRB5/B2M/HLA-DRA/HLA-DRB1/CD74
GO_GOLGI_ASSOCIATED_VESICLE_MEMBRANE	GO_GOLGI_ASSOCIATED_VESICLE_MEMBRANE	40	-0.58205	-1.98406	0.000240901	0.0174986	0.0162453	332	tags=40%, list=8%, signal=37%	SEC24B/ZDHHC17/STX17/SPPL3/HLA-DPB1/HLA-C/HLA-A/HLA-DQB1/HLA-B/HLA-DPA1/ITM2B/HLA-DRB5/B2M/HLA-DRA/HLA-DRB1/CD74
GO_INTRINSIC_COMPONENT_OF_ENDOPLASMIC_RETICULUM_MEMBRANE	GO_INTRINSIC_COMPONENT_OF_ENDOPLASMIC_RETICULUM_MEMBRANE	50	-0.568873	-2.00064	4.75218e-05	0.00675997	0.00627579	577	tags=34%, list=14%, signal=29%	RTN4/SPPL3/HLA-DPB1/ACER3/SGMS1/HLA-C/HLA-A/PKD2/HLA-DQB1/ATF6/HLA-B/HLA-DPA1/HLA-DRB5/B2M/HLA-DRA/HLA-DRB1/CD74
GO_IMMUNE_RECEPTOR_ACTIVITY	GO_IMMUNE_RECEPTOR_ACTIVITY	29	-0.639336	-2.00802	0.000152583	0.0132735	0.0123228	461	tags=41%, list=12%, signal=37%	FCER1G/C3AR1/IL1RAP/IL13RA1/HLA-DQB1/IL6ST/CX3CR1/IFNGR1/HLA-DPA1/HLA-DRA/HLA-DRB1/CD74
GO_CLATHRIN_COATED_VESICLE_MEMBRANE	GO_CLATHRIN_COATED_VESICLE_MEMBRANE	34	-0.62308	-2.02011	8.65944e-05	0.00895858	0.00831693	183	tags=26%, list=5%, signal=25%	HLA-DQB1/EPS15/HLA-DPA1/HLA-DRB5/PICALM/HLA-DRA/HLA-DRB1/APOE/CD74
GO_B_CELL_MEDIATED_IMMUNITY	GO_B_CELL_MEDIATED_IMMUNITY	31	-0.637902	-2.03848	0.000100391	0.00979244	0.00909106	219	tags=35%, list=5%, signal=34%	FGL2/FCER1G/PRKCD/HLA-DQB1/PTPRC/CD81/C1QA/C1QB/HLA-DRB1/CD74/C1QC
GO_EXTERNAL_SIDE_OF_PLASMA_MEMBRANE	GO_EXTERNAL_SIDE_OF_PLASMA_MEMBRANE	56	-0.563946	-2.03911	1.56701e-05	0.00382127	0.00354757	555	tags=39%, list=14%, signal=34%	P2RY12/ITGB2/ITGAV/FCER1G/MAP3K5/TGFBR2/MSR1/IL13RA1/ENOX2/CD86/PTPRC/ABCA1/IL6ST/FCGR3A/CX3CR1/CLEC2D/ABCC4/CTSB/CD14/B2M/HLA-DRB1/CD74
GO_REGULATION_OF_POSTSYNAPSE_ORGANIZATION	GO_REGULATION_OF_POSTSYNAPSE_ORGANIZATION	30	-0.649563	-2.05199	0.000117866	0.0108755	0.0100966	502	tags=37%, list=13%, signal=32%	ADAM10/EGLN1/IL1RAP/ACTR2/PTEN/TIAM1/LRRK2/LRP4/SRGN/APOE/GRID2
GO_COMPLEMENT_ACTIVATION	GO_COMPLEMENT_ACTIVATION	11	-0.829676	-2.05567	8.94258e-05	0.0089794	0.00833625	180	tags=64%, list=5%, signal=61%	C3AR1/PROS1/CD81/A2M/C1QA/C1QB/C1QC
GO_COPII_COATED_ER_TO_GOLGI_TRANSPORT_VESICLE	GO_COPII_COATED_ER_TO_GOLGI_TRANSPORT_VESICLE	30	-0.657241	-2.07625	7.26775e-05	0.00834247	0.00774495	332	tags=33%, list=8%, signal=31%	HLA-C/HLA-A/HLA-DQB1/HLA-B/HLA-DPA1/HLA-DRB5/B2M/HLA-DRA/HLA-DRB1/CD74
GO_LUMENAL_SIDE_OF_ENDOPLASMIC_RETICULUM_MEMBRANE	GO_LUMENAL_SIDE_OF_ENDOPLASMIC_RETICULUM_MEMBRANE	18	-0.757196	-2.08291	2.43347e-05	0.00437256	0.00405938	541	tags=67%, list=14%, signal=58%	SPPL3/HLA-DPB1/HLA-C/HLA-A/PKD2/HLA-DQB1/HLA-B/HLA-DPA1/HLA-DRB5/HLA-DRA/HLA-DRB1/CD74
GO_LUMENAL_SIDE_OF_MEMBRANE	GO_LUMENAL_SIDE_OF_MEMBRANE	18	-0.757196	-2.08291	2.43347e-05	0.00437256	0.00405938	541	tags=67%, list=14%, signal=58%	SPPL3/HLA-DPB1/HLA-C/HLA-A/PKD2/HLA-DQB1/HLA-B/HLA-DPA1/HLA-DRB5/HLA-DRA/HLA-DRB1/CD74
GO_CLATHRIN_COATED_ENDOCYTIC_VESICLE_MEMBRANE	GO_CLATHRIN_COATED_ENDOCYTIC_VESICLE_MEMBRANE	18	-0.760116	-2.09094	2.21836e-05	0.00437256	0.00405938	183	tags=50%, list=5%, signal=48%	HLA-DQB1/EPS15/HLA-DPA1/HLA-DRB5/PICALM/HLA-DRA/HLA-DRB1/APOE/CD74
GO_CLATHRIN_COATED_ENDOCYTIC_VESICLE	GO_CLATHRIN_COATED_ENDOCYTIC_VESICLE	24	-0.690525	-2.0959	6.67579e-05	0.0081397	0.00755669	251	tags=42%, list=6%, signal=39%	LMBRD1/HLA-DQB1/EPS15/HLA-DPA1/HLA-DRB5/PICALM/HLA-DRA/HLA-DRB1/APOE/CD74
GO_HUMORAL_IMMUNE_RESPONSE	GO_HUMORAL_IMMUNE_RESPONSE	36	-0.641935	-2.12395	2.0508e-05	0.00437256	0.00405938	294	tags=42%, list=7%, signal=39%	BLNK/MEF2C/HLA-A/HLA-DQB1/PROS1/PTPRC/ST6GAL1/CD81/GPR183/RPS19/A2M/C1QA/C1QB/HLA-DRB1/C1QC
GO_ER_TO_GOLGI_TRANSPORT_VESICLE_MEMBRANE	GO_ER_TO_GOLGI_TRANSPORT_VESICLE_MEMBRANE	26	-0.693735	-2.13805	1.5245e-05	0.00382127	0.00354757	332	tags=38%, list=8%, signal=35%	HLA-C/HLA-A/HLA-DQB1/HLA-B/HLA-DPA1/HLA-DRB5/B2M/HLA-DRA/HLA-DRB1/CD74
GO_REGULATION_OF_HUMORAL_IMMUNE_RESPONSE	GO_REGULATION_OF_HUMORAL_IMMUNE_RESPONSE	13	-0.838531	-2.1522	7.45714e-06	0.00212156	0.0019696	180	tags=62%, list=5%, signal=59%	C3AR1/PROS1/PTPRC/CD81/A2M/C1QA/C1QB/C1QC
GO_HUMORAL_IMMUNE_RESPONSE_MEDIATED_BY_CIRCULATING_IMMUNOGLOBULIN	GO_HUMORAL_IMMUNE_RESPONSE_MEDIATED_BY_CIRCULATING_IMMUNOGLOBULIN	10	-0.920062	-2.19441	2.6826e-07	0.00030528	0.000283415	183	tags=70%, list=5%, signal=67%	HLA-DQB1/PTPRC/CD81/C1QA/C1QB/HLA-DRB1/C1QC
GO_MHC_PROTEIN_COMPLEX	GO_MHC_PROTEIN_COMPLEX	13	-0.860754	-2.20924	2.3031e-06	0.000873643	0.000811069	473	tags=85%, list=12%, signal=75%	HLA-DPB1/HLA-C/HLA-A/HLA-DQB1/HLA-B/HLA-DPA1/HLA-DRB5/B2M/HLA-DRA/HLA-DRB1/CD74
Pathways Cluster 3
ID	Description	setSize	enrichmentScore	NES	pvalue	p.adjust	qvalues	rank	leading_edge	core_enrichment
KEGG_RIBOSOME	KEGG_RIBOSOME	50	0.850488	2.53645	3.31601e-16	3.61445e-14	3.17639e-14	580	tags=92%, list=14%, signal=80%	RPLP1/RPL13/RPL41/RPL10/RPS27A/RPL19/RPL28/RPS15/RPL11/RPS2/FAU/RPL32/RPL36/RPS12/RPS28/RPL7A/RPL8/RPS18/RPL34/RPS23/RPS19/RPLP2/RPL18/RPL35/RPS3/RPS8/RPL37A/RPL3/RPS27/RPS15A/RPS16/RPL29/RPS9/RPL30/RPS24/RPL13A/RPL6/RPL37/RPS6/RPL27A/RPS25/RPL15/RPSA/RPS11/RPS7/RPLP0
KEGG_LYSOSOME	KEGG_LYSOSOME	55	0.677948	2.07325	2.11137e-06	0.000115069	0.000101123	799	tags=56%, list=19%, signal=46%	ASAH1/LIPA/SLC11A1/PSAP/CTSB/SCARB2/IGF2R/CD68/LGMN/GNS/CD63/GGA1/ATP6V0A1/CTSL/NPC2/SLC11A2/LAMP2/MANBA/SLC17A5/TPP1/AP3S1/CTSS/LAMP1/HEXB/CTSH/CLTC/CD164/ATP6V0B/LAPTM4A/CTSZ/ATP6V1H
KEGG_PPAR_SIGNALING_PATHWAY	KEGG_PPAR_SIGNALING_PATHWAY	15	0.789261	1.81886	0.000865426	0.0188663	0.0165797	512	tags=40%, list=12%, signal=35%	ACSL1/GK/PPARG/OLR1/RXRA/CYP27A1
KEGG_PEROXISOME	KEGG_PEROXISOME	14	0.800955	1.80556	0.000626101	0.0188663	0.0165797	128	tags=21%, list=3%, signal=21%	ACSL1/SOD2/HSD17B4
KEGG_ANTIGEN_PROCESSING_AND_PRESENTATION	KEGG_ANTIGEN_PROCESSING_AND_PRESENTATION	33	0.648639	1.78605	0.00162034	0.0294362	0.0258686	781	tags=64%, list=19%, signal=52%	B2M/CTSB/LGMN/HLA-DRB1/HLA-DRA/CTSL/HLA-A/HLA-DRB5/HSP90AA1/HSPA6/HLA-DQB1/HSP90AB1/HLA-B/HLA-DPB1/CTSS/HLA-DPA1/CALR/HSPA5/HLA-DQA1/HLA-C/CANX
KEGG_CALCIUM_SIGNALING_PATHWAY	KEGG_CALCIUM_SIGNALING_PATHWAY	30	-0.651958	-1.87433	0.000752313	0.0188663	0.0165797	314	tags=30%, list=8%, signal=28%	ITPR1/SLC8A1/RYR1/CAMK2D/PLCB2/CYSLTR1/CACNA1D/ITPR2/PRKCA
ID	Description	setSize	enrichmentScore	NES	pvalue	p.adjust	qvalues	rank	leading_edge	core_enrichment
REACTOME_EUKARYOTIC_TRANSLATION_ELONGATION	REACTOME_EUKARYOTIC_TRANSLATION_ELONGATION	53	0.843964	2.56161	1.37549e-16	2.70971e-14	2.51449e-14	580	tags=91%, list=14%, signal=79%	RPLP1/RPL13/RPL41/RPL10/RPS27A/RPL19/RPL28/RPS15/RPL11/RPS2/FAU/RPL32/EEF1A1/RPL36/RPS12/RPS28/RPL7A/RPL8/RPS18/RPL34/RPS23/RPS19/RPLP2/RPS14/RPL18/RPL35/RPS3/RPS8/RPL37A/RPL3/RPS27/RPS15A/RPS16/RPL29/RPS9/RPL30/RPS24/RPL13A/RPL6/RPL37/RPS6/RPL27A/RPS25/RPL15/RPSA/RPS11/RPS7/RPLP0
REACTOME_EUKARYOTIC_TRANSLATION_INITIATION	REACTOME_EUKARYOTIC_TRANSLATION_INITIATION	61	0.831368	2.55571	2.78431e-17	1.64553e-14	1.52698e-14	580	tags=77%, list=14%, signal=67%	RPLP1/RPL13/RPL41/RPL10/RPS27A/RPL19/RPL28/RPS15/RPL11/RPS2/FAU/RPL32/RPL36/RPS12/RPS28/RPL7A/RPL8/RPS18/RPL34/RPS23/RPS19/RPLP2/RPS14/RPL18/RPL35/RPS3/RPS8/RPL37A/RPL3/RPS27/RPS15A/RPS16/RPL29/RPS9/RPL30/RPS24/RPL13A/RPL6/RPL37/RPS6/RPL27A/RPS25/RPL15/RPSA/RPS11/RPS7/RPLP0
REACTOME_SELENOAMINO_ACID_METABOLISM	REACTOME_SELENOAMINO_ACID_METABOLISM	55	0.840894	2.5523	2.64011e-16	3.12061e-14	2.89578e-14	580	tags=87%, list=14%, signal=76%	RPLP1/RPL13/RPL41/TXNRD1/RPL10/RPS27A/RPL19/RPL28/RPS15/RPL11/RPS2/FAU/RPL32/RPL36/RPS12/RPS28/RPL7A/RPL8/RPS18/RPL34/RPS23/RPS19/RPLP2/RPS14/RPL18/RPL35/RPS3/RPS8/RPL37A/RPL3/RPS27/RPS15A/RPS16/RPL29/RPS9/RPL30/RPS24/RPL13A/RPL6/RPL37/RPS6/RPL27A/RPS25/RPL15/RPSA/RPS11/RPS7/RPLP0
REACTOME_RESPONSE_OF_EIF2AK4_GCN2_TO_AMINO_ACID_DEFICIENCY	REACTOME_RESPONSE_OF_EIF2AK4_GCN2_TO_AMINO_ACID_DEFICIENCY	55	0.840812	2.55205	2.64011e-16	3.12061e-14	2.89578e-14	580	tags=85%, list=14%, signal=74%	RPLP1/RPL13/RPL41/RPL10/RPS27A/RPL19/RPL28/RPS15/RPL11/RPS2/FAU/RPL32/RPL36/RPS12/RPS28/RPL7A/RPL8/RPS18/RPL34/RPS23/RPS19/RPLP2/RPS14/RPL18/RPL35/RPS3/RPS8/RPL37A/RPL3/RPS27/RPS15A/RPS16/RPL29/RPS9/RPL30/RPS24/RPL13A/RPL6/RPL37/RPS6/RPL27A/RPS25/RPL15/RPSA/RPS11/RPS7/RPLP0
REACTOME_REGULATION_OF_EXPRESSION_OF_SLITS_AND_ROBOS	REACTOME_REGULATION_OF_EXPRESSION_OF_SLITS_AND_ROBOS	70	0.805551	2.53987	6.51041e-17	1.92383e-14	1.78522e-14	580	tags=67%, list=14%, signal=59%	RPLP1/RPL13/RPL41/RPL10/RPS27A/RPL19/RPL28/RPS15/RPL11/RPS2/FAU/RPL32/RPL36/RPS12/RPS28/RPL7A/RPL8/RPS18/RPL34/RPS23/RPS19/RPLP2/RPS14/RPL18/RPL35/RPS3/RPS8/RPL37A/RPL3/RPS27/RPS15A/RPS16/RPL29/RPS9/RPL30/RPS24/RPL13A/RPL6/RPL37/RPS6/RPL27A/RPS25/RPL15/RPSA/RPS11/RPS7/RPLP0
REACTOME_SRP_DEPENDENT_COTRANSLATIONAL_PROTEIN_TARGETING_TO_MEMBRANE	REACTOME_SRP_DEPENDENT_COTRANSLATIONAL_PROTEIN_TARGETING_TO_MEMBRANE	58	0.827228	2.52371	7.0061e-16	6.90101e-14	6.40382e-14	580	tags=83%, list=14%, signal=72%	RPLP1/RPL13/RPL41/RPL10/RPS27A/RPL19/RPL28/RPS15/RPL11/RPS2/FAU/RPL32/RPL36/RPS12/RPS28/RPL7A/RPL8/RPS18/RPL34/RPS23/RPS19/RPLP2/RPS14/RPL18/RPL35/RPS3/RPS8/RPL37A/RPL3/RPS27/RPS15A/RPS16/RPL29/RPS9/RPL30/RPS24/RPL13A/RPL6/RPL37/RPS6/RPL27A/RPS25/SRP54/RPL15/RPSA/RPS11/RPS7/RPLP0
REACTOME_NONSENSE_MEDIATED_DECAY_NMD_	REACTOME_NONSENSE_MEDIATED_DECAY_NMD_	62	0.813619	2.50996	1.19166e-15	1.00611e-13	9.3362e-14	580	tags=76%, list=14%, signal=66%	RPLP1/RPL13/RPL41/RPL10/RPS27A/RPL19/RPL28/RPS15/RPL11/RPS2/FAU/RPL32/RPL36/RPS12/RPS28/RPL7A/RPL8/RPS18/RPL34/RPS23/RPS19/RPLP2/RPS14/RPL18/RPL35/RPS3/RPS8/RPL37A/RPL3/RPS27/RPS15A/RPS16/RPL29/RPS9/RPL30/RPS24/RPL13A/RPL6/RPL37/RPS6/RPL27A/RPS25/RPL15/RPSA/RPS11/RPS7/RPLP0
REACTOME_RRNA_PROCESSING	REACTOME_RRNA_PROCESSING	63	0.8112	2.50262	1.83411e-15	1.35495e-13	1.25733e-13	580	tags=75%, list=14%, signal=65%	RPLP1/RPL13/RPL41/RPL10/RPS27A/RPL19/RPL28/RPS15/RPL11/RPS2/FAU/RPL32/RPL36/RPS12/RPS28/RPL7A/RPL8/RPS18/RPL34/RPS23/RPS19/RPLP2/RPS14/RPL18/RPL35/RPS3/RPS8/RPL37A/RPL3/RPS27/RPS15A/RPS16/RPL29/RPS9/RPL30/RPS24/RPL13A/RPL6/RPL37/RPS6/RPL27A/RPS25/RPL15/RPSA/RPS11/RPS7/RPLP0
REACTOME_INFLUENZA_INFECTION	REACTOME_INFLUENZA_INFECTION	84	0.756252	2.44894	1.43016e-14	9.39139e-13	8.71478e-13	583	tags=61%, list=14%, signal=53%	RPLP1/RPL13/RPL41/RPL10/RPS27A/RPL19/RPL28/RPS15/RPL11/RPS2/FAU/RPL32/RPL36/RPS12/RPS28/RPL7A/RPL8/RANBP2/RPS18/RPL34/RPS23/RPS19/RPLP2/RPS14/RPL18/RPL35/RPS3/RPS8/RPL37A/RPL3/RPS27/RPS15A/RPS16/RPL29/RPS9/RPL30/RPS24/RPL13A/RPL6/RPL37/HSP90AA1/RPS6/RPL27A/RPS25/RPL15/RPSA/RPS11/NUP58/RPS7/RPLP0/CALR
REACTOME_TRANSLATION	REACTOME_TRANSLATION	88	0.738449	2.39334	8.63723e-14	5.10461e-12	4.73684e-12	580	tags=56%, list=14%, signal=49%	RPLP1/RPL13/RPL41/RPL10/RPS27A/RPL19/RPL28/RPS15/RPL11/RPS2/FAU/RPL32/EEF1A1/RPL36/RPS12/RPS28/RPL7A/RPL8/RPS18/RPL34/RPS23/RPS19/RPLP2/RPS14/RPL18/RPL35/RPS3/RPS8/RPL37A/RPL3/RPS27/RPS15A/RPS16/RPL29/RPS9/RPL30/RPS24/RPL13A/RPL6/RPL37/RPS6/RPL27A/RPS25/SRP54/RPL15/RPSA/RPS11/RPS7/RPLP0
REACTOME_METABOLISM_OF_AMINO_ACIDS_AND_DERIVATIVES	REACTOME_METABOLISM_OF_AMINO_ACIDS_AND_DERIVATIVES	98	0.704534	2.31569	2.83284e-12	1.52201e-10	1.41235e-10	580	tags=57%, list=14%, signal=50%	BCAT1/RPLP1/RPL13/KYNU/RPL41/TXNRD1/RPL10/RPS27A/RPL19/RPL28/RPS15/RPL11/RPS2/FAU/RPL32/RPL36/RPS12/RPS28/RPL7A/RPL8/RPS18/RPL34/RPS23/GLUL/RPS19/RPLP2/RPS14/RPL18/RPL35/SAT1/SERINC5/RPS3/RPS8/RPL37A/RPL3/RPS27/RPS15A/SMS/RPS16/RPL29/RPS9/RPL30/RPS24/RPL13A/RPL6/RPL37/SHMT1/RPS6/RPL27A/RPS25/RPL15/RPSA/SLC7A5/RPS11/RPS7/RPLP0
REACTOME_ACTIVATION_OF_THE_MRNA_UPON_BINDING_OF_THE_CAP_BINDING_COMPLEX_AND_EIFS_AND_SUBSEQUENT_BINDING_TO_43S	REACTOME_ACTIVATION_OF_THE_MRNA_UPON_BINDING_OF_THE_CAP_BINDING_COMPLEX_AND_EIFS_AND_SUBSEQUENT_BINDING_TO_43S	33	0.81118	2.23883	2.89439e-08	1.31584e-06	1.22104e-06	560	tags=67%, list=14%, signal=58%	RPS27A/RPS15/RPS2/FAU/RPS12/RPS28/RPS18/RPS23/RPS19/RPS14/RPS3/RPS8/RPS27/RPS15A/RPS16/RPS9/RPS24/RPS6/RPS25/RPSA/RPS11/RPS7
REACTOME_CELLULAR_RESPONSES_TO_EXTERNAL_STIMULI	REACTOME_CELLULAR_RESPONSES_TO_EXTERNAL_STIMULI	202	0.586526	2.12408	7.8462e-12	3.86425e-10	3.58585e-10	664	tags=39%, list=16%, signal=34%	VEGFA/HIF1A/FNIP2/LIMD1/RPLP1/RPL13/ERO1A/SOD2/RPL41/TXNRD1/RPL10/RPS27A/RPL19/RPL28/RPS15/RPL11/RPS2/FAU/RPL32/EEF1A1/RPL36/RPS12/RPS28/RPL7A/RPL8/RANBP2/RPS18/ATP6V1B2/RPL34/GPX1/RPS23/RPS19/RPLP2/RPS14/ATP6V1C1/RPL18/RPL35/RPS3/RPS8/RPL37A/RPL3/RPS27/RPS15A/RPS16/RPL29/RPS9/RPL30/RPS24/RPL13A/RPL6/FKBP5/RPL37/HSP90AA1/HSPA6/NR3C1/HSPA9/MINK1/RPS6/RPL27A/HSP90AB1/RPS25/RPL15/UBE2D3/RPSA/RPS11/N…
REACTOME_SIGNALING_BY_ROBO_RECEPTORS	REACTOME_SIGNALING_BY_ROBO_RECEPTORS	96	0.637377	2.08077	5.14168e-08	2.17052e-06	2.01415e-06	580	tags=51%, list=14%, signal=45%	CXCR4/RPLP1/RPL13/RPL41/RPL10/RPS27A/RPL19/RPL28/RPS15/RPL11/RPS2/FAU/RPL32/RPL36/RPS12/RPS28/RPL7A/RPL8/RPS18/RPL34/RPS23/RPS19/RPLP2/RPS14/RPL18/RPL35/RPS3/RPS8/MYO9B/RPL37A/RPL3/RPS27/RPS15A/RPS16/RPL29/RPS9/RPL30/RPS24/RPL13A/RPL6/RPL37/RPS6/RPL27A/RPS25/RPL15/RPSA/RPS11/RPS7/RPLP0
REACTOME_NEUTROPHIL_DEGRANULATION	REACTOME_NEUTROPHIL_DEGRANULATION	177	0.532196	1.90125	3.93642e-07	1.55095e-05	1.43921e-05	775	tags=40%, list=19%, signal=34%	FTH1/IQGAP2/FTL/ASAH1/ATG7/SDCBP/IQGAP1/TNFRSF1B/PADI2/SLC11A1/B2M/LPCAT1/PSAP/CREG1/EEF1A1/ITGAX/CLEC5A/C5AR1/FCGR2A/AP2A2/CTSB/RAB27A/IGF2R/FCER1G/CD68/STK10/GNS/VAPA/OLR1/CD63/LTA4H/ATP6V0A1/S100A11/CYSTM1/TYROBP/NPC2/HLA-A/PYGL/PKM/HSP90AA1/HSPA6/LAMP2/CST3/HSP90AB1/MANBA/BST2/HLA-B/BRI3/GRN/ARPC5/CD47/PDXK/AMPD3/CTSS/NFKB1/LAMP1/HEXB/TIMP2/CD14/B4GALT1/CTSH/HLA-C/SIRPA/DYNC1H1/SNAP23/RHOA/MA…
REACTOME_BINDING_AND_UPTAKE_OF_LIGANDS_BY_SCAVENGER_RECEPTORS	REACTOME_BINDING_AND_UPTAKE_OF_LIGANDS_BY_SCAVENGER_RECEPTORS	12	0.840796	1.86667	0.000265784	0.0068295	0.00633746	25	tags=42%, list=1%, signal=42%	FTH1/CD163/FTL/APOE/MSR1
REACTOME_IRON_UPTAKE_AND_TRANSPORT	REACTOME_IRON_UPTAKE_AND_TRANSPORT	20	0.740921	1.85363	0.000860551	0.019561	0.0181517	822	tags=70%, list=20%, signal=56%	FTH1/FTL/TFRC/RPS27A/ATP6V1B2/ATP6V1C1/ATP6V0A1/SLC11A2/HMOX1/FBXL5/ATP6V1A/ATP6V0B/ATP6V1H/ATP6V0E1
REACTOME_METABOLISM_OF_RNA	REACTOME_METABOLISM_OF_RNA	218	0.491393	1.79343	7.44111e-07	2.74856e-05	2.55054e-05	631	tags=25%, list=15%, signal=23%	RPLP1/RPL13/RPL41/RPL10/RPS27A/RPL19/RPL28/RPS15/RPL11/RPS2/FAU/RPL32/RPL36/RPS12/RPS28/RPL7A/RPL8/RANBP2/RPS18/RPL34/RPS23/RPS19/RPLP2/RPS14/RPL18/RPL35/RNMT/RPS3/RPS8/RPL37A/RPL3/RPS27/RPS15A/RPS16/RPL29/RPS9/RPL30/RPS24/RPL13A/RPL6/RPL37/RPS6/RPL27A/RPS25/RPL15/YWHAZ/RPSA/RPS11/NUP58/RPS7/HSPB1/RPLP0/ZFP36/YBX1/XPO1
REACTOME_NERVOUS_SYSTEM_DEVELOPMENT	REACTOME_NERVOUS_SYSTEM_DEVELOPMENT	197	0.477317	1.72609	1.98596e-05	0.000617738	0.000573232	534	tags=33%, list=13%, signal=30%	PLXNC1/SDCBP/CXCR4/RPLP1/RPL13/ITSN1/RPL41/RPL10/RPS27A/RPL19/RPL28/RPS15/RPL11/RPS2/FAU/PLXND1/RPL32/RPL36/RPS12/RPS28/RPL7A/RPL8/RPS18/AP2A2/RPL34/RPS23/RPS19/RPLP2/RPS14/RPL18/RPL35/MBP/RPS3/RPS8/MYO9B/RPL37A/RPL3/NRP2/RPS27/TREM2/RPS15A/RPS16/ITGB1/RPL29/RPS9/RPL30/MYO10/TYROBP/RPS24/RPL13A/RPL6/RPL37/HSP90AA1/PIK3CB/RPS6/RPL27A/HSP90AB1/RPS25/RPL15/GRB2/RPSA/ALCAM/RPS11/ARPC5/ACTG1
REACTOME_INFECTIOUS_DISEASE	REACTOME_INFECTIOUS_DISEASE	291	0.453107	1.70451	2.87895e-06	0.000100086	9.28751e-05	609	tags=28%, list=15%, signal=26%	CD163/MGAT1/VEGFA/CXCR4/PGK1/RPLP1/RPL13/RPL41/CTNNB1/TXNRD1/RPL10/B2M/RPS27A/RPL19/RPL28/RPS15/RPL11/RPS2/FAU/RPL32/RPL36/RPS12/RPS28/RPL7A/RPL8/RANBP2/RPS18/FCGR2A/AP2A2/RPL34/ENO1/RPS23/RPS19/RPLP2/MYO5A/RPS14/RPL18/RPL35/RNMT/RPS3/RPS8/MYO9B/RPL37A/RPL3/RPS27/CEBPD/RPS15A/RPS16/ITGB1/RPL29/RPS9/RPL30/DUSP16/MYO10/CTSL/HLA-A/RPS24/RPL13A/RPL6/APP/RPL37/HSP90AA1/NR3C1/RPS6/RPL27A/HSP90AB1/RPS25…
REACTOME_DEVELOPMENTAL_BIOLOGY	REACTOME_DEVELOPMENTAL_BIOLOGY	285	0.427175	1.60651	6.07291e-05	0.00170909	0.00158596	585	tags=28%, list=14%, signal=26%	PLXNC1/SDCBP/PPARG/MAFB/CXCR4/RPLP1/RPL13/ITSN1/RBPJ/RPL41/CTNNB1/RPL10/RPS27A/RPL19/RPL28/RPS15/RPL11/RPS2/FAU/PLXND1/RPL32/RPL36/RPS12/RPS28/RPL7A/RPL8/RPS18/AP2A2/RPL34/SPAG9/RPS23/RPS19/RPLP2/RPS14/RPL18/RPL35/MBP/RPS3/RPS8/MYO9B/RPL37A/RPL3/NRP2/RPS27/TREM2/CEBPD/RPS15A/RPS16/ITGB1/RPL29/RPS9/RPL30/MYO10/TYROBP/RPS24/RPL13A/RPL6/RPL37/HSP90AA1/FOXP1/PIK3CB/FOXO3/RPS6/RPL27A/HSP90AB1/RPS25/CE…
REACTOME_DISEASE	REACTOME_DISEASE	488	0.397704	1.56338	6.75308e-06	0.000221726	0.000205752	762	tags=28%, list=18%, signal=26%	CD163/MGAT1/ATG7/VEGFA/ABCA1/GBE1/IQGAP1/CXCR4/PGK1/RPLP1/RPL13/SOD2/RBPJ/RPL41/NOTCH2/ADAMTS17/DUSP10/CTNNB1/TXNRD1/RPL10/B2M/RPS27A/RPL19/RPL28/RPS15/RPL11/RPS2/FAU/RPL32/RPL36/RPS12/RPS28/RPL7A/RPL8/RANBP2/RPS18/FCGR2A/AP2A2/RPL34/ENO1/CHSY1/RPS23/RPS19/RPLP2/MYO5A/RPS14/RPL18/RPL35/PDGFB/ESR1/GNS/RNMT/RPS3/RPS8/TRAF3/MYO9B/RPL37A/RPL3/RPS27/CEBPD/RPS15A/RPS16/ITGB1/RPL29/RPS9/RPL30/DUSP16/MYO…
REACTOME_INNATE_IMMUNE_SYSTEM	REACTOME_INNATE_IMMUNE_SYSTEM	363	0.394093	1.51189	0.000346566	0.00853418	0.00791933	870	tags=33%, list=21%, signal=28%	FTH1/IQGAP2/FTL/ASAH1/ATG7/PRKCE/SDCBP/MALT1/IQGAP1/TNFRSF1B/PADI2/SLC11A1/CTNNB1/B2M/RPS27A/LPCAT1/PSAP/CREG1/EEF1A1/ITGAX/CLEC5A/C5AR1/FCGR2A/ATP6V1B2/AP2A2/CTSB/RAB27A/IGF2R/MYO5A/ATP6V1C1/FCER1G/CD68/STK10/LGMN/GNS/VAPA/TRAF3/OLR1/MYO9B/CD63/TREM2/LTA4H/ATP6V0A1/TEC/S100A11/MYO10/CTSL/CYSTM1/TYROBP/NPC2/HLA-A/PYGL/PKM/CD81/APP/HSP90AA1/HSPA6/LRRFIP1/PLD3/LAMP2/CST3/PIK3CB/HSP90AB1/RAF1/MANBA/…
REACTOME_VESICLE_MEDIATED_TRANSPORT	REACTOME_VESICLE_MEDIATED_TRANSPORT	245	0.403433	1.49124	0.00111224	0.0243457	0.0225917	954	tags=34%, list=23%, signal=28%	FTH1/CD163/FTL/APOE/MSR1/TFRC/CYTH1/MAN1A1/ITSN1/FCHO2/DENND4C/RPS27A/AGFG1/SNX9/AP2A2/SCARB2/RAB27A/PRKAG2/RAB1A/IGF2R/MYO5A/RHOQ/GNS/DENND5A/GGA1/RAB8B/SBF2/AAK1/CYTH3/APP/HSP90AA1/DENND1A/RALGAPA2/STAB1/TBC1D16/GRB2/YWHAZ/RAB21/GOLIM4/ARPC5/SEC24A/ACTG1/COPA/AP3S1/CALR/SEC24D/LRP1/RIC1/TFG/ANK2/HSP90B1/RABEP1/DENND1B/CLTC/EPS15/SEC23A/DYNC1H1/GOLGA4/VPS37A/SNAP23/TUBA1B/RAB10/CTSZ/BICD1/TMED10…
REACTOME_CARDIAC_CONDUCTION	REACTOME_CARDIAC_CONDUCTION	23	-0.717984	-1.95286	0.000370461	0.0087577	0.00812674	314	tags=43%, list=8%, signal=40%	KCNQ1/ITPR1/SLC8A1/RYR1/CAMK2D/KCNK13/CACNA1D/ITPR2/CACNB4/KCNIP1
REACTOME_G_PROTEIN_MEDIATED_EVENTS	REACTOME_G_PROTEIN_MEDIATED_EVENTS	19	-0.767339	-2.00561	0.000102276	0.00274751	0.00254956	348	tags=37%, list=8%, signal=34%	PLA2G4A/ITPR1/CAMK2D/PLCB2/PRKCD/ITPR2/PRKCA
REACTOME_MUSCLE_CONTRACTION	REACTOME_MUSCLE_CONTRACTION	35	-0.689675	-2.07925	3.40452e-05	0.00100603	0.000933554	517	tags=40%, list=13%, signal=35%	VCL/NEB/KCNQ1/ITGB5/ITPR1/SLC8A1/RYR1/CAMK2D/KCNK13/PAK1/CACNA1D/ITPR2/CACNB4/KCNIP1
ID	Description	setSize	enrichmentScore	NES	pvalue	p.adjust	qvalues	rank	leading_edge	core_enrichment
GO_VIRAL_GENE_EXPRESSION	GO_VIRAL_GENE_EXPRESSION	89	0.7825	2.5327	3.58333e-18	1.24915e-14	1.13045e-14	590	tags=56%, list=14%, signal=49%	RPLP1/RPL13/RPL41/RPL10/RPS27A/RPL19/RPL28/RPS15/RPL11/RPS2/RPL32/RPL36/RPS12/RPS28/RPL7A/RPL8/RANBP2/RPS18/RPL34/RPS23/RPS19/RPLP2/RPS14/RPL18/RPL35/RPS3/RPS8/RPL37A/RPL3/RPS27/RPS15A/RPS16/RPL29/RPS9/RPL30/RPS24/RPL13A/RPL6/RPL37/RPS6/RPL27A/RPS25/RPL15/TRIM14/RPSA/RPS11/NUP58/RPS7/RPLP0/ZFP36
GO_COTRANSLATIONAL_PROTEIN_TARGETING_TO_MEMBRANE	GO_COTRANSLATIONAL_PROTEIN_TARGETING_TO_MEMBRANE	54	0.831517	2.47842	1.22875e-14	1.4278e-11	1.29212e-11	580	tags=87%, list=14%, signal=76%	RPLP1/RPL13/RPL41/RPL10/RPS27A/RPL19/RPL28/RPS15/RPL11/RPS2/RPL32/RPL36/RPS12/RPS28/RPL7A/RPL8/RPS18/RPL34/RPS23/RPS19/RPLP2/RPS14/RPL18/RPL35/RPS3/RPS8/RPL37A/RPL3/RPS27/RPS15A/RPS16/RPL29/RPS9/RPL30/RPS24/RPL13A/RPL6/RPL37/RPS6/RPL27A/RPS25/SRP54/RPL15/RPSA/RPS11/RPS7/RPLP0
GO_STRUCTURAL_CONSTITUENT_OF_RIBOSOME	GO_STRUCTURAL_CONSTITUENT_OF_RIBOSOME	58	0.817702	2.46978	6.02541e-15	1.05023e-11	9.50428e-12	580	tags=79%, list=14%, signal=69%	RPLP1/RPL13/RPL41/RPL10/RPS27A/RPL19/RPL28/RPS15/RPL11/RPS2/RPL32/RPL36/RPS12/RPS28/RPL7A/RPL8/RPS18/RPL34/RPS23/RPS19/RPLP2/RPS14/RPL18/RPL35/RPS3/RPS8/RPL37A/RPL3/RPS27/RPS15A/RPS16/RPL29/RPS9/RPL30/RPS24/RPL13A/RPL6/RPL37/RPS6/RPL27A/RPS25/RPL15/RPSA/RPS11/RPS7/RPLP0
GO_ESTABLISHMENT_OF_PROTEIN_LOCALIZATION_TO_ENDOPLASMIC_RETICULUM	GO_ESTABLISHMENT_OF_PROTEIN_LOCALIZATION_TO_ENDOPLASMIC_RETICULUM	60	0.806462	2.4526	2.98684e-14	1.48745e-11	1.3461e-11	580	tags=78%, list=14%, signal=68%	RPLP1/RPL13/RPL41/RPL10/RPS27A/RPL19/RPL28/RPS15/RPL11/RPS2/RPL32/RPL36/RPS12/RPS28/RPL7A/RPL8/RPS18/RPL34/RPS23/RPS19/RPLP2/RPS14/RPL18/RPL35/RPS3/RPS8/RPL37A/RPL3/RPS27/RPS15A/RPS16/RPL29/RPS9/RPL30/RPS24/RPL13A/RPL6/RPL37/RPS6/RPL27A/RPS25/SRP54/RPL15/RPSA/RPS11/RPS7/RPLP0
GO_CYTOSOLIC_RIBOSOME	GO_CYTOSOLIC_RIBOSOME	58	0.810513	2.44807	2.3319e-14	1.48745e-11	1.3461e-11	580	tags=79%, list=14%, signal=69%	RPLP1/RPL13/RPL41/RPL10/RPS27A/RPL19/RPL28/RPS15/RPL11/RPS2/RPL32/RPL36/RPS12/RPS28/RPL7A/RPL8/RPS18/RPL34/RPS23/RPS19/RPLP2/RPS14/RPL18/RPL35/RPS3/RPS8/RPL37A/RPL3/RPS27/RPS15A/RPS16/RPL29/RPS9/RPL30/RPS24/RPL13A/RPL6/RPL37/RPS6/RPL27A/RPS25/RPL15/RPSA/RPS11/RPS7/RPLP0
GO_RIBOSOMAL_SUBUNIT	GO_RIBOSOMAL_SUBUNIT	62	0.796655	2.43378	2.68861e-14	1.48745e-11	1.3461e-11	580	tags=74%, list=14%, signal=65%	RPLP1/RPL13/RPL41/RPL10/RPS27A/RPL19/RPL28/RPS15/RPL11/RPS2/RPL32/RPL36/RPS12/RPS28/RPL7A/RPL8/RPS18/RPL34/RPS23/RPS19/RPLP2/RPS14/RPL18/RPL35/RPS3/RPS8/RPL37A/RPL3/RPS27/RPS15A/RPS16/RPL29/RPS9/RPL30/RPS24/RPL13A/RPL6/RPL37/RPS6/RPL27A/RPS25/RPL15/RPSA/RPS11/RPS7/RPLP0
GO_PROTEIN_LOCALIZATION_TO_ENDOPLASMIC_RETICULUM	GO_PROTEIN_LOCALIZATION_TO_ENDOPLASMIC_RETICULUM	71	0.777602	2.42947	2.72567e-14	1.48745e-11	1.3461e-11	679	tags=75%, list=16%, signal=63%	RPLP1/RPL13/RPL41/RPL10/RPS27A/RPL19/RPL28/RPS15/RPL11/RPS2/RPL32/RPL36/RPS12/RPS28/RPL7A/RPL8/RPS18/RPL34/RPS23/RPS19/RPLP2/RPS14/RPL18/RPL35/INSIG2/VAPA/RPS3/RPS8/RPL37A/RPL3/RPS27/RPS15A/RPS16/RPL29/RPS9/RPL30/RPS24/RPL13A/RPL6/RPL37/RPS6/RPL27A/LRRK2/RPS25/SRP54/RPL15/RPSA/RPS11/RPS7/RPLP0/RPS29/HSPA5/ANK2
GO_NUCLEAR_TRANSCRIBED_MRNA_CATABOLIC_PROCESS_NONSENSE_MEDIATED_DECAY	GO_NUCLEAR_TRANSCRIBED_MRNA_CATABOLIC_PROCESS_NONSENSE_MEDIATED_DECAY	66	0.786993	2.42861	4.53899e-14	1.97787e-11	1.78992e-11	580	tags=70%, list=14%, signal=61%	RPLP1/RPL13/RPL41/RPL10/RPS27A/RPL19/RPL28/RPS15/RPL11/RPS2/RPL32/RPL36/RPS12/RPS28/RPL7A/RPL8/RPS18/RPL34/RPS23/RPS19/RPLP2/RPS14/RPL18/RPL35/RPS3/RPS8/RPL37A/RPL3/RPS27/RPS15A/RPS16/RPL29/RPS9/RPL30/RPS24/RPL13A/RPL6/RPL37/RPS6/RPL27A/RPS25/RPL15/RPSA/RPS11/RPS7/RPLP0
GO_RIBOSOME	GO_RIBOSOME	79	0.744143	2.36624	3.12192e-13	1.20922e-10	1.09431e-10	580	tags=59%, list=14%, signal=52%	RPLP1/RPL13/RPL41/RPL10/RPS27A/RPL19/RPL28/RPS15/RPL11/RPS2/RPL32/RPL36/RPS12/RPS28/RPL7A/RPL8/RPS18/RPL34/RPS23/RPS19/RPLP2/RPS14/RPL18/RPL35/RPS3/RPS8/RPL37A/RPL3/RPS27/RPS15A/RPS16/RPL29/RPS9/RPL30/RPS24/RPL13A/RPL6/RPL37/RPS6/NUFIP2/RPL27A/RPS25/RPL15/RPSA/RPS11/RPS7/RPLP0
GO_TRANSLATIONAL_INITIATION	GO_TRANSLATIONAL_INITIATION	88	0.714774	2.30514	6.92946e-12	2.41561e-09	2.18606e-09	580	tags=56%, list=14%, signal=49%	RPLP1/RPL13/RPL41/RPL10/RPS27A/RPL19/RPL28/RPS15/RPL11/RPS2/RPL32/RPL36/RPS12/RPS28/RPL7A/RPL8/RPS18/RPL34/RPS23/RPS19/RPLP2/RPS14/RPL18/RPL35/RPS3/RPS8/RPL37A/RPL3/EIF1/RPS27/RPS15A/RPS16/RPL29/RPS9/RPL30/RPS24/RPL13A/RPL6/RPL37/RPS6/RPL27A/RPS25/RPL15/RXRA/RPSA/RPS11/RPS7/HSPB1/RPLP0
GO_PROTEIN_TARGETING_TO_MEMBRANE	GO_PROTEIN_TARGETING_TO_MEMBRANE	75	0.723749	2.28756	6.16904e-11	1.79211e-08	1.62181e-08	580	tags=65%, list=14%, signal=57%	SDCBP/RPLP1/RPL13/RPL41/RPL10/RPS27A/RPL19/RPL28/RPS15/RPL11/RPS2/RPL32/RPL36/RPS12/RPS28/RPL7A/RPL8/RPS18/RPL34/RPS23/RPS19/RPLP2/RPS14/RPL18/RPL35/RPS3/RPS8/RPL37A/RPL3/RPS27/RPS15A/RPS16/RPL29/RPS9/RPL30/RAB8B/RPS24/RPL13A/RPL6/RPL37/RPS6/RPL27A/RPS25/SRP54/RPL15/RPSA/RPS11/RPS7/RPLP0
GO_CYTOSOLIC_LARGE_RIBOSOMAL_SUBUNIT	GO_CYTOSOLIC_LARGE_RIBOSOMAL_SUBUNIT	28	0.849536	2.26524	6.04829e-09	9.58886e-07	8.67766e-07	480	tags=86%, list=12%, signal=76%	RPLP1/RPL13/RPL41/RPL10/RPL19/RPL28/RPL11/RPL32/RPL36/RPL7A/RPL8/RPL34/RPLP2/RPL18/RPL35/RPL37A/RPL3/RPL29/RPL30/RPL13A/RPL6/RPL37/RPL27A/RPL15
GO_LARGE_RIBOSOMAL_SUBUNIT	GO_LARGE_RIBOSOMAL_SUBUNIT	30	0.833976	2.24928	6.05149e-09	9.58886e-07	8.67766e-07	480	tags=80%, list=12%, signal=71%	RPLP1/RPL13/RPL41/RPL10/RPL19/RPL28/RPL11/RPL32/RPL36/RPL7A/RPL8/RPL34/RPLP2/RPL18/RPL35/RPL37A/RPL3/RPL29/RPL30/RPL13A/RPL6/RPL37/RPL27A/RPL15
GO_NUCLEAR_TRANSCRIBED_MRNA_CATABOLIC_PROCESS	GO_NUCLEAR_TRANSCRIBED_MRNA_CATABOLIC_PROCESS	98	0.669156	2.19032	6.02318e-10	1.23511e-07	1.11774e-07	590	tags=49%, list=14%, signal=43%	SAMD4A/RPLP1/RPL13/RPL41/RPL10/RPS27A/RPL19/RPL28/RPS15/RPL11/RPS2/RPL32/RPL36/RPS12/RPS28/RPL7A/RPL8/RPS18/RPL34/RPS23/RPS19/RPLP2/RPS14/RPL18/RPL35/RPS3/RPS8/RPL37A/RPL3/RPS27/RPS15A/RPS16/RPL29/RPS9/RPL30/RPS24/RPL13A/RPL6/RPL37/RPS6/RPL27A/RPS25/RPL15/RPSA/RPS11/RPS7/RPLP0/ZFP36
GO_PROTEIN_TARGETING	GO_PROTEIN_TARGETING	144	0.622813	2.1776	7.02566e-11	1.88396e-08	1.70493e-08	581	tags=43%, list=14%, signal=38%	SDCBP/BNIP3L/RPLP1/RPL13/RPL41/RPL10/HSD17B4/RPS27A/RPL19/RPL28/RPS15/RPL11/RPS2/RPL32/RPL36/RPS12/RPS28/RPL7A/RPL8/RPS18/RPL34/SCARB2/RPS23/RAB27A/RPS19/RPLP2/RPS14/RPL18/RPL35/RPS3/RPS8/RPL37A/RPL3/RPS27/USP36/RPS15A/RPS16/RPL29/RPS9/RPL30/RAB8B/RPS24/RPL13A/RPL6/RPL37/NPEPPS/HSP90AA1/LAMP2/RPS6/RPL27A/LRRK2/RPS25/SRP54/RPL15/YWHAZ/UBE2D3/RPSA/RPS11/SH3GLB1/RPS7/RPLP0/ZFYVE16
GO_ESTABLISHMENT_OF_PROTEIN_LOCALIZATION_TO_MEMBRANE	GO_ESTABLISHMENT_OF_PROTEIN_LOCALIZATION_TO_MEMBRANE	117	0.637717	2.16824	4.95835e-10	1.0803e-07	9.77644e-08	580	tags=46%, list=14%, signal=41%	SDCBP/RPLP1/RPL13/RPL41/RPL10/RPS27A/RPL19/RPL28/RPS15/RPL11/RPS2/RPL32/RPL36/RPS12/RPS28/RPL7A/RPL8/RPS18/RPL34/RPS23/RPS19/RPLP2/RPS14/RPL18/RPL35/RPS3/RPS8/RPL37A/KIF13A/RPL3/RPS27/GGA1/RPS15A/RPS16/RPL29/RPS9/RPL30/RAB8B/RPS24/RPL13A/RPL6/RPL37/HSP90AA1/RPS6/RPL27A/RPS25/SRP54/RPL15/YWHAZ/RPSA/RPS11/RPS7/BCL2/RPLP0
GO_CYTOSOLIC_SMALL_RIBOSOMAL_SUBUNIT	GO_CYTOSOLIC_SMALL_RIBOSOMAL_SUBUNIT	27	0.803326	2.12711	9.15287e-07	9.11626e-05	8.24997e-05	560	tags=78%, list=14%, signal=68%	RPS27A/RPS15/RPS2/RPS12/RPS28/RPS18/RPS23/RPS19/RPS14/RPS3/RPS8/RPS27/RPS15A/RPS16/RPS9/RPS24/RPS6/RPS25/RPSA/RPS11/RPS7
GO_ESTABLISHMENT_OF_PROTEIN_LOCALIZATION_TO_ORGANELLE	GO_ESTABLISHMENT_OF_PROTEIN_LOCALIZATION_TO_ORGANELLE	215	0.568801	2.09671	1.95819e-11	6.20567e-09	5.61597e-09	883	tags=45%, list=21%, signal=37%	BNIP3L/RPLP1/RPL13/RPL41/RPL10/HSD17B4/RPS27A/RPL19/RPL28/RPS15/RPL11/RPS2/RPL32/RPL36/RPS12/RPS28/RPL7A/RPL8/RANBP2/RPS18/RPL34/SCARB2/RPS23/RPS19/RPLP2/RPS14/RPL18/RPL35/CD68/RPS3/RPS8/RPL37A/RPL3/RPS27/USP36/RPS15A/RPS16/RPL29/RPS9/RPL30/HK2/RAB8B/RPS24/SPIDR/RPL13A/RPL6/RPL37/NPEPPS/HSP90AA1/LAMP2/RPS6/RPL27A/HSP90AB1/MX2/LRRK2/RPS25/SRP54/RPL15/YWHAZ/UBE2D3/RPSA/RPS11/MX1/NUP58/CBLB/SH3GLB1/…
GO_SMALL_RIBOSOMAL_SUBUNIT	GO_SMALL_RIBOSOMAL_SUBUNIT	32	0.759808	2.06673	3.10552e-06	0.000270646	0.000244927	696	tags=72%, list=17%, signal=60%	RPS27A/RPS15/RPS2/RPS12/RPS28/RPS18/RPS23/RPS19/RPS14/RPS3/RPS8/RPS27/RPS15A/RPS16/RPS9/RPS24/RPS6/RPS25/RPSA/RPS11/RPS7/RPS29/MRPS6
GO_PIGMENT_GRANULE	GO_PIGMENT_GRANULE	46	0.708815	2.05599	2.91969e-06	0.000260975	0.000236176	787	tags=61%, list=19%, signal=50%	GPNMB/GNA13/SDCBP/TFRC/ATP1B3/ATP6V1B2/CTSB/RAB27A/RAB1A/MYO5A/CD63/ITGB1/ATP6V0A1/SND1/HSP90AA1/NAP1L1/HSP90AB1/YWHAZ/TPP1/LAMP1/STX3/P4HB/HSPA5/HSP90B1/CLTC/TMED10/CANX/SEC22B
GO_POLYSOMAL_RIBOSOME	GO_POLYSOMAL_RIBOSOME	21	0.797225	2.04358	2.29584e-05	0.00166736	0.00150891	439	tags=62%, list=11%, signal=56%	RPL41/RPL19/RPL11/RPL32/RPL36/RPS28/RPL7A/RPL8/RPS23/RPL18/RPL30/RPL6/NUFIP2
GO_LYSOSOMAL_LUMEN	GO_LYSOSOMAL_LUMEN	23	0.78929	2.03093	2.42554e-05	0.0017256	0.00156162	602	tags=70%, list=15%, signal=60%	ASAH1/LIPA/PSAP/CTSB/SCARB2/LGMN/GNS/CTSL/NPC2/HSP90AA1/PLD3/LAMP2/MANBA/TPP1/CTSS/HEXB
GO_ORGANIC_CYCLIC_COMPOUND_CATABOLIC_PROCESS	GO_ORGANIC_CYCLIC_COMPOUND_CATABOLIC_PROCESS	208	0.53702	1.96788	5.65757e-09	9.58886e-07	8.67766e-07	590	tags=31%, list=14%, signal=28%	DPYD/APOE/MGAT1/SAMD4A/PDE4B/RPLP1/RPL13/PDE8A/SPP1/TNFRSF1B/KYNU/RPL41/SLC11A1/RPL10/RPS27A/RPL19/RPL28/RPS15/RPL11/RPS2/RPL32/RPL36/RPS12/RPS28/RPL7A/RPL8/RPS18/ZHX2/RPL34/GPX1/RPS23/RPS19/RPLP2/RPS14/RPL18/RPL35/RPS3/RPS8/RPL37A/RPL3/RPS27/RPS15A/RPS16/RPL29/RPS9/RPL30/RPS24/RPL13A/RPL6/SND1/RPL37/RPS6/RPL27A/RPS25/RPL15/YWHAZ/CYP27A1/RPSA/RPS11/RPS7/HSPB1/AMPD3/HMOX1/RPLP0/ZFP36
GO_STRUCTURAL_MOLECULE_ACTIVITY	GO_STRUCTURAL_MOLECULE_ACTIVITY	132	0.560327	1.93058	8.97621e-07	9.11626e-05	8.24997e-05	580	tags=42%, list=14%, signal=38%	APOE/EPB41L3/TGFBI/RPLP1/RPL13/RPL41/RPL10/RPS27A/RPL19/RPL28/RPS15/RPL11/RPS2/RPL32/RPL36/RPS12/RPS28/RPL7A/RPL8/RPS18/RPL34/RPS23/RPS19/RPLP2/RPS14/RPL18/RPL35/MBP/RPS3/HLA-DRB1/RPS8/RPL37A/RPL3/RPS27/RPS15A/RPS16/RPL29/RPS9/RPL30/RPS24/RPL13A/RPL6/RPL37/RPS6/RPL27A/RPS25/RPL15/RPSA/RPS11/ARPC5/NUP58/ACTG1/COPA/RPS7/HMOX1/RPLP0
GO_PROTEIN_LOCALIZATION_TO_MEMBRANE	GO_PROTEIN_LOCALIZATION_TO_MEMBRANE	209	0.525269	1.92553	2.62058e-08	3.65414e-06	3.3069e-06	722	tags=39%, list=17%, signal=34%	APOE/PRKCE/SDCBP/EPB41L3/RPLP1/RPL13/ATP1B3/FCHO2/DENND4C/RPL41/SQSTM1/RPL10/RPS27A/RPL19/RPL28/RPS15/RPL11/RPS2/RPL32/RPL36/RPS12/RPS28/RPL7A/RPL8/RPS18/RPL34/RPS23/RPS19/RPLP2/MYO5A/RPS14/RPL18/RHOQ/RPL35/FCER1G/RPS3/RPS8/RPL37A/KIF13A/RPL3/RPS27/TREM2/GGA1/RPS15A/RPS16/ITGB1/RPL29/RPS9/RPL30/RAB8B/RPS24/RPL13A/RPL6/CD81/RPL37/HSP90AA1/EFR3A/RPS6/RPL27A/RPS25/SRP54/RPL15/YWHAZ/RPSA/RPS11/TTC7B/…
GO_CYTOPLASMIC_TRANSLATION	GO_CYTOPLASMIC_TRANSLATION	44	0.665124	1.92537	5.47231e-05	0.00366855	0.00331994	655	tags=43%, list=16%, signal=37%	RPLP1/RPL41/RPL19/RPL11/RPL32/RPL36/RPS28/RPL8/RPS23/RPL18/RPL29/RPL30/RPL13A/RPL6/PKM/RPL15/RPSA/RPLP0/RPS29
GO_CELLULAR_NITROGEN_COMPOUND_CATABOLIC_PROCESS	GO_CELLULAR_NITROGEN_COMPOUND_CATABOLIC_PROCESS	200	0.528495	1.91976	3.84741e-08	5.15849e-06	4.6683e-06	590	tags=31%, list=14%, signal=28%	DPYD/MGAT1/SAMD4A/PDE4B/RPLP1/RPL13/PDE8A/TNFRSF1B/KYNU/RPL41/SLC11A1/RPL10/RPS27A/RPL19/RPL28/RPS15/RPL11/RPS2/RPL32/RPL36/RPS12/RPS28/RPL7A/RPL8/RPS18/ZHX2/RPL34/GPX1/RPS23/RPS19/RPLP2/RPS14/RPL18/RPL35/RPS3/RPS8/RPL37A/RPL3/RPS27/RPS15A/RPS16/RPL29/RPS9/RPL30/RPS24/RPL13A/RPL6/SND1/RPL37/RPS6/RPL27A/RPS25/RPL15/YWHAZ/RPSA/RPS11/RPS7/HSPB1/AMPD3/HMOX1/RPLP0/ZFP36
GO_RNA_CATABOLIC_PROCESS	GO_RNA_CATABOLIC_PROCESS	165	0.536251	1.91498	1.03965e-06	0.000100673	9.11062e-05	674	tags=35%, list=16%, signal=31%	SAMD4A/RPLP1/RPL13/TNFRSF1B/RPL41/SLC11A1/RPL10/RPS27A/RPL19/RPL28/RPS15/RPL11/RPS2/RPL32/RPL36/RPS12/RPS28/RPL7A/RPL8/RPS18/ZHX2/RPL34/RPS23/RPS19/RPLP2/RPS14/RPL18/RPL35/RPS3/RPS8/RPL37A/RPL3/RPS27/RPS15A/RPS16/RPL29/RPS9/RPL30/RPS24/RPL13A/RPL6/SND1/RPL37/RPS6/RPL27A/RPS25/RPL15/YWHAZ/RPSA/RPS11/RPS7/HSPB1/RPLP0/ZFP36/YBX1/XPO1/RPS29/FXR1
GO_POLYSOME	GO_POLYSOME	37	0.673325	1.90051	0.000139535	0.00784544	0.00709991	749	tags=49%, list=18%, signal=40%	RPL41/RPL19/RPL11/RPL32/RPL36/RPS28/RPL7A/RPL8/RPS23/RPL18/RPS3/RPL30/RPL6/NUFIP2/CALR/RPS29/FXR1/AGO2
GO_PEPTIDE_BIOSYNTHETIC_PROCESS	GO_PEPTIDE_BIOSYNTHETIC_PROCESS	210	0.517395	1.8986	7.79178e-08	1.00601e-05	9.10408e-06	760	tags=35%, list=18%, signal=30%	SAMD4A/GAPDH/RPLP1/RPL13/RPL41/RPL10/RPS27A/RPL19/RPL28/RPS15/RPL11/RPS2/RPL32/EEF1A1/RPL36/RPS12/RPS28/RPL7A/RPL8/RPS18/RPL34/PCSK5/RPS23/RPS19/RPLP2/RPS14/RPL18/RPL35/PTK2B/PER1/RPS3/RPS8/RPL37A/RPL3/EIF1/RPS27/RPS15A/RPS16/RPL29/RPS9/RPL30/RPS24/RPL13A/RPL6/PKM/APP/RPL37/SHMT1/FOXO3/RPS6/RPL27A/GCLC/RPS25/RPL15/RXRA/RPSA/RPS11/RPS7/HSPB1/RPLP0/CALR/ZFP36/YBX1/ZNF706/RPS29/EIF2AK3/FXR1/MRPS6/PT…
GO_CELLULAR_RESPONSE_TO_OXYGEN_LEVELS	GO_CELLULAR_RESPONSE_TO_OXYGEN_LEVELS	70	0.609384	1.89803	2.27674e-05	0.00166736	0.00150891	472	tags=27%, list=11%, signal=24%	NAMPT/ATG7/PRKCE/PPARG/VEGFA/HIF1A/BNIP3L/LIMD1/MALAT1/PGK1/ERO1A/RBPJ/RPS27A/ENO1/PDK1/PDK3/NPEPPS/FOXO3/CFLAR
GO_REGULATION_OF_TRANSCRIPTION_FROM_RNA_POLYMERASE_II_PROMOTER_IN_RESPONSE_TO_HYPOXIA	GO_REGULATION_OF_TRANSCRIPTION_FROM_RNA_POLYMERASE_II_PROMOTER_IN_RESPONSE_TO_HYPOXIA	24	0.730134	1.89754	0.000338538	0.0176141	0.0159403	131	tags=21%, list=3%, signal=20%	VEGFA/HIF1A/LIMD1/RBPJ/RPS27A
GO_PEPTIDE_METABOLIC_PROCESS	GO_PEPTIDE_METABOLIC_PROCESS	246	0.512201	1.89366	5.67899e-09	9.58886e-07	8.67766e-07	764	tags=36%, list=19%, signal=31%	CPM/APOE/SAMD4A/GAPDH/RPLP1/RPL13/RPL41/RPL10/RPS27A/RPL19/RPL28/RPS15/RPL11/RPS2/RPL32/EEF1A1/RPL36/RPS12/RPS28/RPL7A/RPL8/RPS18/RPL34/PCSK5/GPX1/RPS23/RPS19/RPLP2/RPS14/RPL18/RPL35/PTK2B/GSAP/CPQ/PER1/RPS3/RPS8/RPL37A/RPL3/EIF1/RPS27/RPS15A/LTA4H/RPS16/RPL29/RPS9/RPL30/CTSL/RPS24/RPL13A/RPL6/PKM/APP/RPL37/NPEPPS/SHMT1/FOXO3/RPS6/RPL27A/GCLC/RPS25/RPL15/RXRA/HM13/TPP1/RPSA/RPS11/RPS7/HSPB1/RPLP0…
GO_PROTEIN_LOCALIZATION_TO_ORGANELLE	GO_PROTEIN_LOCALIZATION_TO_ORGANELLE	340	0.494515	1.89169	3.33612e-10	8.30693e-08	7.51755e-08	883	tags=37%, list=21%, signal=31%	BNIP3L/TFRC/UBXN2B/RPLP1/RPL13/RPL41/RPL10/HSD17B4/RPS27A/RPL19/RPL28/RPS15/RPL11/RPS2/RPL32/RPL36/RPS12/RPS28/SRGN/RPL7A/RPL8/RANBP2/RPS18/RPL34/SCARB2/RPS23/GLUL/RPS19/RPLP2/RPS14/RPL18/RPL35/INSIG2/ESR1/CD68/VAPA/RPS3/RPS8/ZBTB16/RPL37A/RPL3/RPS27/GGA1/USP36/RPS15A/RPS16/RPL29/RPS9/RPL30/HK2/RAB8B/RPS24/SPIDR/RPL13A/RPL6/CD81/RPL37/NPEPPS/HSP90AA1/LAMP2/RPS6/RPL27A/HSP90AB1/MX2/OSBPL8/LRRK2/RP…
GO_VACUOLE	GO_VACUOLE	256	0.509168	1.89049	6.0035e-09	9.58886e-07	8.67766e-07	915	tags=41%, list=22%, signal=34%	FTH1/FTL/ASAH1/SDCBP/FNIP2/CXCR4/LIPA/LITAF/PADI2/SLC11A1/SQSTM1/LPCAT1/PSAP/CREG1/EEF1A1/RNF13/SRGN/ATP6V1B2/AP2A2/ATG16L2/CTSB/SCARB2/SPAG9/RAB27A/IGF2R/MYO5A/ATP6V1C1/CD68/CPQ/LGMN/GNS/VAPA/ARL8B/HLA-DRB1/HLA-DRA/CD63/VMP1/ATP6V0A1/CTSL/TPCN1/NPC2/SBF2/HLA-DRB5/C9orf72/HSP90AA1/SLC11A2/PLD3/LAMP2/CST3/HLA-DQB1/HSP90AB1/UBA1/MANBA/LRRK2/BST2/BRI3/SLC17A5/VPS26A/TPP1/HLA-DPB1/SLC7A5/GRN/AKR1B1/W…
GO_PH_REDUCTION	GO_PH_REDUCTION	18	0.766469	1.89048	0.000422471	0.021344	0.0193157	906	tags=83%, list=22%, signal=65%	DMXL2/SLC11A1/RAB20/ATP6V1B2/ATP6V1C1/ATP6V0A1/GRN/BCL2/ATP6V1A/ATP6V0B/DMXL1/ATP6V1H/ATP6V0E1/RAB7A/PPT1
GO_PLATELET_DERIVED_GROWTH_FACTOR_RECEPTOR_SIGNALING_PATHWAY	GO_PLATELET_DERIVED_GROWTH_FACTOR_RECEPTOR_SIGNALING_PATHWAY	28	0.705346	1.88077	0.000682483	0.0297392	0.0269132	653	tags=50%, list=16%, signal=42%	MYO1E/ARID5B/VEGFA/IQGAP1/RAPGEF1/PDGFC/PDGFB/ZFAND5/PTPN1/CBLB/TXNIP/LRP1/NRP1/PTPN12
GO_VACUOLAR_LUMEN	GO_VACUOLAR_LUMEN	45	0.646219	1.87742	0.000214968	0.0115289	0.0104334	602	tags=47%, list=15%, signal=40%	FTL/ASAH1/SDCBP/LIPA/PADI2/PSAP/CREG1/CTSB/SCARB2/LGMN/GNS/CTSL/NPC2/HSP90AA1/PLD3/LAMP2/MANBA/TPP1/GRN/CTSS/HEXB
GO_ENDOCYTIC_VESICLE_MEMBRANE	GO_ENDOCYTIC_VESICLE_MEMBRANE	69	0.598331	1.86162	5.84674e-05	0.00370736	0.00335506	883	tags=55%, list=21%, signal=44%	CD163/APOE/MSR1/RAPGEF1/SLC11A1/B2M/RPS27A/RAB20/AP2A2/SCARB2/HLA-DRB1/HLA-DRA/ATP6V0A1/RAB8B/HLA-A/HLA-DRB5/LAMP2/HLA-DQB1/STAB1/HLA-B/HLA-DPB1/HLA-DPA1/CALR/LAMP1/LRP1/HLA-DQA1/HLA-C/CLTC/EPS15/SNAP23/ATP6V0B/RAB10/SEC22B/ATP6V0E1/PIK3C3/RAB7A/SCARB1/AP2B1
GO_NEPHRON_EPITHELIUM_DEVELOPMENT	GO_NEPHRON_EPITHELIUM_DEVELOPMENT	23	0.720173	1.85309	0.00101178	0.038759	0.0350759	134	tags=35%, list=3%, signal=34%	MYO1E/VEGFA/FMN1/IQGAP1/MTSS1/NOTCH2/CTNNB1/BASP1
GO_RIBONUCLEOPROTEIN_COMPLEX	GO_RIBONUCLEOPROTEIN_COMPLEX	226	0.501685	1.84942	2.67632e-07	3.10989e-05	2.81436e-05	696	tags=28%, list=17%, signal=25%	LIMD1/IQGAP1/GAPDH/RPLP1/RPL13/RPL41/RPL10/RPS27A/RPL19/RPL28/RPS15/RPL11/RPS2/RPL32/RPL36/RPS12/RPS28/RPL7A/RPL8/RPS18/RPL34/RPS23/RPS19/RPLP2/RPS14/RPL18/RPL35/RPS3/RPS8/RPL37A/RPL3/EIF1/RPS27/RPS15A/RPS16/RPL29/RPS9/RPL30/RPS24/RPL13A/IVNS1ABP/RPL6/SND1/RPL37/RPS6/NUFIP2/RPL27A/LRRK2/RPS25/SRP54/RPL15/RPSA/RPS11/PTGES3/RPS7/RPLP0/CALR/ZFP36/YBX1/XPO1/RPS29/FXR1/DYRK1A/MRPS6
GO_CELLULAR_AMIDE_METABOLIC_PROCESS	GO_CELLULAR_AMIDE_METABOLIC_PROCESS	316	0.483833	1.83532	7.4972e-09	1.13632e-06	1.02834e-06	764	tags=35%, list=19%, signal=31%	CPM/ACSL1/APOE/UGCG/ASAH1/NPL/SAMD4A/GAPDH/RPLP1/RPL13/KYNU/RPL41/RPL10/HSD17B4/RPS27A/RPL19/RPL28/RPS15/RPL11/PSAP/RPS2/RPL32/EEF1A1/RPL36/RPS12/RPS28/RPL7A/RPL8/ACER3/RPS18/RPL34/PCSK5/GPX1/RPS23/RPS19/RPLP2/RPS14/RPL18/RPL35/PTK2B/PDK1/GSAP/GPAT4/CLN8/CPQ/PER1/RPS3/RPS8/RPL37A/RPL3/EIF1/RPS27/RPS15A/LTA4H/RPS16/RPL29/RPS9/RPL30/CTSL/RPS24/PDK3/RPL13A/RPL6/PKM/APP/RPL37/NPEPPS/SHMT1/FOXO3/RPS6/…
GO_ORGANONITROGEN_COMPOUND_BIOSYNTHETIC_PROCESS	GO_ORGANONITROGEN_COMPOUND_BIOSYNTHETIC_PROCESS	450	0.463121	1.81011	4.35961e-10	1.01317e-07	9.16895e-08	767	tags=31%, list=19%, signal=28%	NAMPT/DPYD/ACSL1/APOE/UGCG/ASAH1/MGAT1/ATG7/PPARG/SAMD4A/HIF1A/ABCA1/BCAT1/GAPDH/MAN1A1/RPLP1/RPL13/KYNU/RPL41/IL15/CHST15/CTNNB1/RPL10/RPS27A/RPL19/XYLT1/RPL28/LPCAT1/RPS15/RPL11/RPS2/RPL32/EEF1A1/RPL36/RPS12/RPS28/RPL7A/RPL8/ACER3/RPS18/RPL34/PCSK5/ENO1/CHSY1/RPS23/GLUL/PRKAG2/RPS19/RPLP2/CHSY3/RPS14/RPL18/RPL35/PTK2B/PDK1/SAT1/PDGFB/CSGALNACT2/GPAT4/CLN8/PER1/VAPA/SERINC5/RPS3/RPS8/RPL37A/RPL3…
GO_NEPHRON_DEVELOPMENT	GO_NEPHRON_DEVELOPMENT	30	0.670309	1.80786	0.00121355	0.0450045	0.0407279	258	tags=30%, list=6%, signal=28%	MYO1E/VEGFA/FMN1/IQGAP1/MTSS1/NOTCH2/CTNNB1/BASP1/PDGFB
GO_MYELOID_LEUKOCYTE_ACTIVATION	GO_MYELOID_LEUKOCYTE_ACTIVATION	238	0.489864	1.80765	4.48691e-07	5.04561e-05	4.56614e-05	775	tags=39%, list=19%, signal=33%	FTH1/NAMPT/IQGAP2/FTL/ASAH1/ATG7/PRKCE/SDCBP/IQGAP1/TNFRSF1B/PADI2/RBPJ/NOTCH2/SLC11A1/IL15/B2M/LPCAT1/PSAP/CREG1/EEF1A1/ITGAX/CLEC5A/C5AR1/FCGR2A/AP2A2/CTSB/RAB27A/IGF2R/ADAM9/FCER1G/CD68/STK10/GNS/VAPA/OLR1/CD63/TREM2/LTA4H/ATP6V0A1/S100A11/CYSTM1/TYROBP/NPC2/PYGL/PKM/APP/HSP90AA1/HSPA6/KMT2E/PLSCR1/FOXP1/LAMP2/CST3/HSP90AB1/MANBA/LRRK2/CEBPA/BST2/HLA-B/BRI3/GRN/ARPC5/CD47/PDXK/GPR137B/LCP2/AMP…
GO_SECRETORY_GRANULE	GO_SECRETORY_GRANULE	237	0.489175	1.80367	7.94518e-07	8.393e-05	7.59544e-05	779	tags=38%, list=19%, signal=33%	FTH1/IQGAP2/FTL/ASAH1/ATG7/SDCBP/VEGFA/F13A1/DMXL2/IQGAP1/FNDC3A/TNFRSF1B/PADI2/DENND4C/SLC11A1/B2M/LPCAT1/PSAP/CREG1/EEF1A1/ITGAX/CLEC5A/SRGN/C5AR1/FCGR2A/AP2A2/PCSK5/CTSB/SPAG9/RAB27A/IGF2R/MYO5A/FCER1G/PDGFB/CD68/STK10/GNS/VAPA/OLR1/CD63/LTA4H/ATP6V0A1/S100A11/CTSL/CYSTM1/TYROBP/NPC2/PYGL/PKM/APP/HSP90AA1/HSPA6/TMSB4X/LAMP2/CST3/ABHD2/HSP90AB1/MANBA/SNX10/BST2/HLA-B/BRI3/GRN/ARPC5/CD47/PDXK/AM…
GO_POSITIVE_REGULATION_OF_PROTEIN_AUTOPHOSPHORYLATION	GO_POSITIVE_REGULATION_OF_PROTEIN_AUTOPHOSPHORYLATION	10	0.842292	1.8028	0.000935372	0.0366371	0.0331556	258	tags=50%, list=6%, signal=47%	GPNMB/VEGFA/IQGAP1/PDGFC/PDGFB
GO_AMIDE_BIOSYNTHETIC_PROCESS	GO_AMIDE_BIOSYNTHETIC_PROCESS	250	0.486359	1.79855	2.41992e-07	2.90891e-05	2.63249e-05	760	tags=34%, list=18%, signal=29%	ACSL1/UGCG/ASAH1/SAMD4A/GAPDH/RPLP1/RPL13/RPL41/RPL10/RPS27A/RPL19/RPL28/RPS15/RPL11/RPS2/RPL32/EEF1A1/RPL36/RPS12/RPS28/RPL7A/RPL8/RPS18/RPL34/PCSK5/RPS23/RPS19/RPLP2/RPS14/RPL18/RPL35/PTK2B/PDK1/CLN8/PER1/RPS3/RPS8/RPL37A/RPL3/EIF1/RPS27/RPS15A/RPS16/RPL29/RPS9/RPL30/RPS24/PDK3/RPL13A/RPL6/PKM/APP/RPL37/SHMT1/FOXO3/RPS6/RPL27A/GCLC/RPS25/CEBPA/NSMAF/RPL15/RXRA/RPSA/RPS11/RPS7/ST3GAL5/HSPB1/RPLP…
GO_NEGATIVE_REGULATION_OF_INTRINSIC_APOPTOTIC_SIGNALING_PATHWAY	GO_NEGATIVE_REGULATION_OF_INTRINSIC_APOPTOTIC_SIGNALING_PATHWAY	32	0.660904	1.79771	0.000857314	0.0343517	0.0310874	565	tags=41%, list=14%, signal=35%	HIF1A/SOD2/TPT1/GPX1/ENO1/HERPUD1/PTPN1/IVNS1ABP/MCL1/GRINA/LRRK2/HSPB1/BCL2
GO_KIDNEY_EPITHELIUM_DEVELOPMENT	GO_KIDNEY_EPITHELIUM_DEVELOPMENT	27	0.676294	1.79075	0.00125934	0.0462112	0.0418199	134	tags=30%, list=3%, signal=29%	MYO1E/VEGFA/FMN1/IQGAP1/MTSS1/NOTCH2/CTNNB1/BASP1
GO_COATED_VESICLE	GO_COATED_VESICLE	98	0.54511	1.78429	9.91773e-05	0.0057622	0.00521464	954	tags=49%, list=23%, signal=39%	MYO1E/APOE/TFRC/FCHO2/B2M/ERGIC1/SNX9/AP2A2/SCARB2/RAB27A/IGF2R/HLA-DRB1/HLA-DRA/RAB8B/HLA-A/HLA-DRB5/AAK1/APP/HLA-DQB1/DENND1A/HLA-B/HLA-DPB1/SEC24A/COPA/HLA-DPA1/SEC24D/LRP1/HLA-DQA1/SNX3/DENND1B/HLA-C/CLTC/EPS15/SEC23A/VPS41/AFTPH/CTSZ/TMED10/SEC22B/ARF1/SREBF1/AP2B1/SCAMP1/WIPI1/HSPD1/M6PR/STX6/SEC31A
GO_GOLGI_ASSOCIATED_VESICLE	GO_GOLGI_ASSOCIATED_VESICLE	62	0.580116	1.77225	0.000456816	0.0227494	0.0205876	1184	tags=65%, list=29%, signal=47%	B2M/ERGIC1/IGF2R/RHOQ/HLA-DRB1/HLA-DRA/RAB8B/HLA-A/HLA-DRB5/APP/HLA-DQB1/LRRK2/HLA-B/HLA-DPB1/SEC24A/COPA/HLA-DPA1/SEC24D/HLA-DQA1/HLA-C/CLTC/SEC23A/VPS41/AFTPH/CTSZ/TMED10/SEC22B/ARF1/SREBF1/SPPL3/SEC31A/TMED5/PI4KA/SORT1/ZDHHC17/TGOLN2/USO1/CD74/HLA-E/SEC24B
GO_EPITHELIAL_CELL_DIFFERENTIATION	GO_EPITHELIAL_CELL_DIFFERENTIATION	137	0.507313	1.75699	6.15082e-05	0.00382888	0.00346504	603	tags=31%, list=15%, signal=28%	MYO1E/UGCG/ASAH1/PPARG/VEGFA/HIF1A/IQGAP1/MTSS1/RAPGEF1/CXCR4/THRB/PGK1/FNDC3A/RBPJ/NOTCH2/CTNNB1/HSD17B4/BASP1/PSAP/GPX1/CTSB/ADAM9/PDGFB/GPAT4/ESR1/CTSL/KDM5B/CST3/SGPP1/KLF7/FAM20C/RXRA/TPP1/MYO9A/MAFG/AKR1B1/BTG1/PDPN/PRKCH/CDKN1A/ZFP36/TXNIP/ARID4B
GO_RESPONSE_TO_OXYGEN_LEVELS	GO_RESPONSE_TO_OXYGEN_LEVELS	111	0.518363	1.75265	0.000184941	0.0100735	0.00911625	576	tags=29%, list=14%, signal=25%	NAMPT/ATG7/PRKCE/PPARG/KCNMA1/VEGFA/HIF1A/BNIP3L/LIMD1/MALAT1/CXCR4/PGK1/ERO1A/RBPJ/RPS27A/ENO1/PTK2B/PDK1/HK2/PDK3/PKM/NPEPPS/SLC11A2/CST3/FOXO3/RAF1/CFLAR/LDHA/BCL2/PDPN/HMOX1/CDKN1A
GO_MYELOID_LEUKOCYTE_MEDIATED_IMMUNITY	GO_MYELOID_LEUKOCYTE_MEDIATED_IMMUNITY	207	0.478313	1.7509	1.25892e-05	0.000975245	0.000882571	775	tags=37%, list=19%, signal=31%	FTH1/IQGAP2/FTL/ASAH1/ATG7/SDCBP/IQGAP1/TNFRSF1B/PADI2/SLC11A1/B2M/LPCAT1/PSAP/CREG1/EEF1A1/ITGAX/CLEC5A/C5AR1/FCGR2A/AP2A2/CTSB/RAB27A/IGF2R/FCER1G/CD68/STK10/GNS/VAPA/OLR1/CD63/LTA4H/ATP6V0A1/S100A11/CYSTM1/TYROBP/NPC2/PYGL/PKM/HSP90AA1/HSPA6/KMT2E/LAMP2/CST3/HSP90AB1/MANBA/BST2/HLA-B/BRI3/GRN/ARPC5/CD47/PDXK/AMPD3/HMOX1/CTSS/NFKB1/LAMP1/CD84/HEXB/TIMP2/CD14/B4GALT1/ADGRE2/CTSH/HLA-C/SIRPA/DYNC…
GO_CELLULAR_MACROMOLECULE_CATABOLIC_PROCESS	GO_CELLULAR_MACROMOLECULE_CATABOLIC_PROCESS	453	0.446861	1.74701	8.063e-09	1.17115e-06	1.05986e-06	927	tags=33%, list=22%, signal=29%	APOE/SDCBP/SAMD4A/BNIP3L/RNF144B/UBXN2B/RPLP1/RPL13/TNFRSF1B/RPL41/SLC11A1/SQSTM1/CTNNB1/RPL10/RPS27A/RPL19/RPL28/UBA6/RPS15/RPL11/PSAP/RPS2/RPL32/RPL36/GNA12/RNF13/RPS12/RPS28/RPL7A/RPL8/RPS18/ZHX2/AP2A2/RPL34/GPX1/CTSB/NGLY1/RPS23/RPS19/RPLP2/RPS14/RPL18/RPL35/HERPUD1/PTK2B/LGMN/RPS3/RPS8/RPL37A/RPL3/RPS27/TREM2/USP36/RPS15A/RPS16/WWP1/RPL29/RPS9/RPL30/CTSL/AGAP3/RPS24/RNF149/RPL13A/RPL6/UBE2B/…
GO_REGENERATION	GO_REGENERATION	47	0.601362	1.7435	0.000673165	0.0297392	0.0269132	653	tags=45%, list=16%, signal=38%	PPARG/SPP1/DUSP10/RPL10/C5AR1/GPX1/IGF2R/CPQ/TEC/RPL30/PKM/CD81/CFLAR/GRN/IFRD1/BCL2/HMOX1/CDKN1A/LRP1/AXL/PTPN12
GO_RIBOSOME_BIOGENESIS	GO_RIBOSOME_BIOGENESIS	65	0.56597	1.73882	0.000678991	0.0297392	0.0269132	631	tags=35%, list=15%, signal=30%	RPL10/RPS15/RPL11/RPS2/RPS28/RPL7A/GLUL/RPS19/RPS14/RPL35/RPS8/RPL3/RPS27/USP36/RPS16/RPS9/RPS24/RPL6/RPS6/RPSA/RPS7/RPLP0/XPO1
GO_UROGENITAL_SYSTEM_DEVELOPMENT	GO_UROGENITAL_SYSTEM_DEVELOPMENT	69	0.555247	1.72757	0.000696967	0.0299954	0.027145	684	tags=32%, list=17%, signal=27%	MYO1E/ARID5B/VEGFA/FMN1/IQGAP1/MTSS1/NOTCH2/CTNNB1/BASP1/PSAP/PCSK5/PDGFB/ESR1/ZBTB16/LRRK2/CFLAR/RXRA/AKR1B1/BCL2/NRP1/SMAD3/CTSH
GO_CELL_ACTIVATION_INVOLVED_IN_IMMUNE_RESPONSE	GO_CELL_ACTIVATION_INVOLVED_IN_IMMUNE_RESPONSE	253	0.466352	1.72727	3.39777e-06	0.000288893	0.00026144	775	tags=34%, list=19%, signal=29%	FTH1/IQGAP2/FTL/ASAH1/ATG7/PRKCE/SDCBP/MALT1/IQGAP1/TFRC/TNFRSF1B/PADI2/NOTCH2/SLC11A1/B2M/LPCAT1/PSAP/CREG1/EEF1A1/ITGAX/CLEC5A/C5AR1/FCGR2A/AP2A2/CTSB/RAB27A/IGF2R/FCER1G/PTK2B/CD68/STK10/GNS/VAPA/OLR1/CD63/TREM2/LTA4H/ATP6V0A1/S100A11/CYSTM1/TYROBP/NPC2/PYGL/PKM/CD81/APP/HSP90AA1/HSPA6/FOXP1/LAMP2/CST3/HSP90AB1/MANBA/BST2/HLA-B/SWAP70/BRI3/GRN/ARPC5/CD47/PDXK/AMPD3/HMOX1/CTSS/NFKB1/LAMP1/CD84/…
GO_VACUOLAR_MEMBRANE	GO_VACUOLAR_MEMBRANE	153	0.488293	1.72118	0.000102477	0.00585631	0.00529981	900	tags=41%, list=22%, signal=33%	FNIP2/LITAF/LPCAT1/PSAP/EEF1A1/RNF13/ATP6V1B2/AP2A2/ATG16L2/SCARB2/SPAG9/IGF2R/ATP6V1C1/CD68/VAPA/ARL8B/HLA-DRB1/HLA-DRA/CD63/VMP1/ATP6V0A1/TPCN1/SBF2/HLA-DRB5/SLC11A2/PLD3/LAMP2/HLA-DQB1/HSP90AB1/UBA1/MANBA/BST2/BRI3/SLC17A5/HLA-DPB1/SLC7A5/GRN/SH3GLB1/GPR137B/HLA-DPA1/LAMP1/LRP1/B4GALT1/HLA-DQA1/ATP6V1A/CLTC/GNB4/VPS41/CD164/ATP6V0B/LAPTM4A/MAGT1/C3AR1/ATP11B/ATP6V1H/CALCOCO2/MFSD12/RAP1B/RAB7A…
GO_SYMBIOTIC_PROCESS	GO_SYMBIOTIC_PROCESS	397	0.44528	1.71737	1.567e-07	1.95091e-05	1.76552e-05	891	tags=34%, list=22%, signal=30%	APOE/ATG7/BNIP3L/IQGAP1/TFRC/CXCR4/GAPDH/RPLP1/RPL13/ITSN1/RPL41/CTNNB1/RPL10/B2M/RPS27A/RPL19/RPL28/RPS15/TNFRSF14/RPL11/RPS2/RPL32/RPL36/CLEC5A/RPS12/RPS28/RPL7A/RPL8/RANBP2/RPS18/AP2A2/RPL34/PCSK5/ATG16L2/GPX1/CTSB/SCARB2/RPS23/RPS19/RAB1A/IGF2R/RPLP2/RPS14/RPL18/RPL35/VAPA/SERINC5/RPS3/HLA-DRB1/RPS8/HLA-DRA/RPL37A/RPL3/NRP2/RPS27/RPS15A/RPS16/ITGB1/WWP1/RPL29/RPS9/RPL30/CTSL/HLA-A/RPS24/RPL13…
GO_EPITHELIAL_CELL_DEVELOPMENT	GO_EPITHELIAL_CELL_DEVELOPMENT	61	0.562641	1.71537	0.00092197	0.0365226	0.033052	263	tags=25%, list=6%, signal=23%	MYO1E/VEGFA/HIF1A/IQGAP1/RAPGEF1/CXCR4/FNDC3A/NOTCH2/CTNNB1/HSD17B4/PSAP/GPX1/PDGFB/GPAT4/ESR1
GO_SECRETORY_VESICLE	GO_SECRETORY_VESICLE	275	0.455631	1.70754	3.74478e-06	0.000310817	0.000281281	787	tags=36%, list=19%, signal=31%	FTH1/IQGAP2/FTL/ASAH1/ATG7/SDCBP/VEGFA/MCTP1/F13A1/DMXL2/PDE4B/IQGAP1/SYTL3/FNDC3A/TNFRSF1B/PADI2/DENND4C/SLC11A1/B2M/LPCAT1/PSAP/CREG1/EEF1A1/ITGAX/CLEC5A/SRGN/C5AR1/FCGR2A/AP2A2/PCSK5/CTSB/SPAG9/RAB27A/IGF2R/MYO5A/FCER1G/PDGFB/CD68/STK10/GNS/VAPA/OLR1/CD63/LTA4H/ATP6V0A1/S100A11/CTSL/CYSTM1/TYROBP/RAB8B/NPC2/PYGL/PKM/APP/HSP90AA1/HSPA6/TMSB4X/LAMP2/CST3/ABHD2/HSP90AB1/MANBA/LRRK2/SNX10/BST2/HLA…
GO_AZUROPHIL_GRANULE	GO_AZUROPHIL_GRANULE	56	0.568685	1.70745	0.00112036	0.0419955	0.0380048	775	tags=45%, list=19%, signal=37%	FTL/SDCBP/PADI2/LPCAT1/PSAP/CREG1/CD68/GNS/VAPA/CD63/NPC2/LAMP2/MANBA/BST2/BRI3/GRN/LAMP1/HEXB/STX3/B4GALT1/DYNC1H1/SNAP23/MAGT1/C3AR1/ATP11B
GO_SMALL_MOLECULE_CATABOLIC_PROCESS	GO_SMALL_MOLECULE_CATABOLIC_PROCESS	84	0.529045	1.70368	0.000815483	0.0338425	0.0306266	422	tags=20%, list=10%, signal=19%	DPYD/APOE/MGAT1/GK/NPL/BCAT1/PGK1/GAPDH/GPD2/KYNU/HSD17B4/ENO1/GLUL/HK2/PKM/SHMT1/ABHD2
GO_LEUKOCYTE_MEDIATED_IMMUNITY	GO_LEUKOCYTE_MEDIATED_IMMUNITY	261	0.454463	1.69018	1.09296e-05	0.000865922	0.000783636	775	tags=34%, list=19%, signal=29%	FTH1/IQGAP2/FTL/ASAH1/ATG7/SDCBP/MALT1/IQGAP1/TFRC/TNFRSF1B/PADI2/SLC11A1/B2M/LPCAT1/PSAP/CREG1/EEF1A1/ITGAX/CLEC5A/C5AR1/FCGR2A/AP2A2/CTSB/RAB27A/IGF2R/FCER1G/CD68/STK10/GNS/VAPA/HLA-DRB1/OLR1/CD63/LTA4H/ZBTB1/ATP6V0A1/S100A11/CYSTM1/TYROBP/NPC2/HLA-A/PYGL/PKM/CD81/HSP90AA1/HSPA6/KMT2E/LAMP2/CST3/HLA-DQB1/HSP90AB1/MANBA/C1QC/BST2/HLA-B/SWAP70/BRI3/GRN/ARPC5/CD47/PDXK/AMPD3/HMOX1/CTSS/NFKB1/LAMP1…
GO_CLATHRIN_COATED_VESICLE	GO_CLATHRIN_COATED_VESICLE	67	0.546539	1.68976	0.000746041	0.0317158	0.028702	942	tags=48%, list=23%, signal=37%	MYO1E/APOE/TFRC/FCHO2/SNX9/AP2A2/SCARB2/RAB27A/IGF2R/HLA-DRB1/HLA-DRA/RAB8B/HLA-DRB5/AAK1/HLA-DQB1/DENND1A/HLA-DPB1/HLA-DPA1/LRP1/HLA-DQA1/SNX3/DENND1B/CLTC/EPS15/VPS41/AFTPH/TMED10/AP2B1/SCAMP1/WIPI1/M6PR/STX6
GO_PHOSPHATIDYLINOSITOL_PHOSPHATE_BINDING	GO_PHOSPHATIDYLINOSITOL_PHOSPHATE_BINDING	61	0.554152	1.68949	0.00132737	0.0482001	0.0436198	728	tags=39%, list=18%, signal=33%	IQGAP2/SDCBP/SH3PXD2A/ASAP1/IQGAP1/FCHO2/SNX24/PLEKHA2/SCIN/ARAP1/MYO10/TPCN1/CYTH3/PLEK/DENND1A/OSBPL8/WDR45B/ZFYVE16/ARAP2/PLEKHB2/SNX3/DENND1B/PFN1/GAB2
GO_REGULATION_OF_MITOCHONDRION_ORGANIZATION	GO_REGULATION_OF_MITOCHONDRION_ORGANIZATION	61	0.553748	1.68826	0.00135365	0.0486478	0.0440249	907	tags=39%, list=22%, signal=31%	HIF1A/FNIP2/BNIP3L/TFRC/SPIRE1/SQSTM1/GPX1/TREM2/USP36/HK2/NPEPPS/GCLC/LRRK2/YWHAZ/UBE2D3/SH3GLB1/BCL2/FBXW7/BCL2L1/DDHD1/TMEM135/SREBF1/MCU/FBXO7
GO_ANTIGEN_PROCESSING_AND_PRESENTATION	GO_ANTIGEN_PROCESSING_AND_PRESENTATION	86	0.521454	1.67863	0.000681793	0.0297392	0.0269132	902	tags=45%, list=22%, signal=36%	SLC11A1/B2M/PSAP/AP2A2/RAB27A/FCER1G/CD68/LGMN/HLA-DRB1/HLA-DRA/TREM2/CTSL/RAB8B/HLA-A/HLA-DRB5/HLA-DQB1/HLA-B/HLA-DPB1/SEC24A/CTSS/HLA-DPA1/CALR/SEC24D/HLA-DQA1/CTSH/HLA-C/CLTC/SEC23A/DYNC1H1/SNAP23/RAB10/CANX/SEC22B/PSME4/ARF1/MR1/RAB7A/AP2B1/PDIA3
GO_LATE_ENDOSOME	GO_LATE_ENDOSOME	98	0.509625	1.66814	0.00103529	0.0392286	0.0355008	915	tags=45%, list=22%, signal=36%	CXCR4/LITAF/SLC11A1/SQSTM1/PSAP/RASGEF1B/RNF13/TPT1/SCARB2/RAB27A/IGF2R/MYO5A/CD68/LGMN/ARL8B/HLA-DRB1/HLA-DRA/CD63/CTSL/HLA-DRB5/SLC11A2/PLD3/LAMP2/CST3/LRRK2/PRKAR1A/BST2/GRN/WDR91/CTSS/LAMP1/SLC31A1/CTSH/VPS37A/VPS41/LAPTM4A/RAB11A/PIK3C3/ARF1/MR1/MFSD12/RAB7A/VAC14/WDR48
GO_ENDOCYTIC_VESICLE	GO_ENDOCYTIC_VESICLE	130	0.482219	1.66149	0.000573752	0.0273986	0.024795	918	tags=42%, list=22%, signal=34%	MYO1E/CD163/APOE/MSR1/ABCA1/MTSS1/RAPGEF1/ITSN1/SLC11A1/B2M/RPS27A/RAB20/AP2A2/SCARB2/IGF2R/HLA-DRB1/HLA-DRA/ATP6V0A1/RAB8B/HLA-A/HLA-DRB5/HSP90AA1/LAMP2/HLA-DQB1/STAB1/HLA-B/HLA-DPB1/GOLIM4/ACTG1/CTSS/HLA-DPA1/CALR/LAMP1/LRP1/AMBRA1/HLA-DQA1/SNX3/HSP90B1/RABEP1/HLA-C/CLTC/EPS15/SNAP23/ATP6V0B/RAB10/SEC22B/RAB11A/ATP6V0E1/PIK3C3/RAB7A/SCARB1/AP2B1/PDIA3/STX12/RAB31
GO_INTRACELLULAR_PROTEIN_TRANSPORT	GO_INTRACELLULAR_PROTEIN_TRANSPORT	410	0.427385	1.65041	1.07951e-06	0.000101707	9.20425e-05	954	tags=34%, list=23%, signal=29%	SDCBP/BNIP3L/SYTL3/RPLP1/RPL13/RPL41/RPL10/HSD17B4/RPS27A/RPL19/RPL28/RAB20/RPS15/AGFG1/RPL11/PSAP/RPS2/RPL32/RPL36/RPS12/SNX9/RPS28/RPL7A/RPL8/RANBP2/RPS18/AP2A2/RPL34/SCARB2/RPS23/RAB27A/RPS19/RAB1A/RPLP2/RPS14/RPL18/RPL35/HERPUD1/RPS3/RPS8/RPL37A/KIF13A/RPL3/RPS27/GGA1/USP36/RPS15A/RPS16/RPL29/PTPN1/RPS9/RPL30/DUSP16/RAB8B/RPS24/RPL13A/RPL6/CD81/RPL37/NPEPPS/HSP90AA1/HSPA9/LAMP2/RPS6/RPL27A/HS…
GO_VESICLE_MEMBRANE	GO_VESICLE_MEMBRANE	255	0.444454	1.64937	3.14587e-05	0.0021933	0.00198488	905	tags=40%, list=22%, signal=34%	IQGAP2/GPNMB/CD163/APOE/MSR1/MCTP1/DMXL2/IQGAP1/RAPGEF1/TFRC/SPIRE1/FNDC3A/TNFRSF1B/DENND4C/SLC11A1/B2M/RPS27A/RAB20/LPCAT1/PSAP/ITGAX/CLEC5A/SNX9/C5AR1/FCGR2A/AP2A2/SNX24/SCARB2/RAB27A/RAB1A/IGF2R/FCER1G/CD68/STK10/VAPA/HLA-DRB1/OLR1/HLA-DRA/CD63/ATP6V0A1/CYSTM1/TYROBP/RAB8B/HLA-A/HLA-DRB5/LAMP2/HLA-DQB1/DENND1A/MANBA/LRRK2/STAB1/BST2/HLA-B/GRB2/BRI3/SLC17A5/RAB21/HLA-DPB1/SEC24A/IFNGR2/COPA/CD4…
GO_LIPID_BINDING	GO_LIPID_BINDING	215	0.445521	1.64228	8.17513e-05	0.00499974	0.00452463	642	tags=29%, list=16%, signal=26%	MYO1E/STARD13/IQGAP2/APOE/SDCBP/PPARG/SH3PXD2A/ABCA1/ASAP1/APOC1/IQGAP1/ESYT2/SYTL3/CYTH1/FCHO2/PLA2G7/ZCCHC2/PSAP/RASGRP3/SNX9/AGAP1/AP2A2/SNX24/SCARB2/PLEKHA2/IGF2R/INSIG2/ESR1/SCIN/CLN8/ARAP1/RASA2/TREM2/TEC/MYO10/TPCN1/NPC2/SBF2/PYGL/CD81/CYTH3/NR3C1/SOAT1/PLEK/DENND1A/OSBPL8/SNX10/RXRA/SNX30/TPP1/TEX2/ANXA5/WDR45B/SH3GLB1/SNX6/LY96/ZFYVE16/ARAP2/DGKD/AXL/PLEKHB2/CD14/STX3
GO_GLAND_DEVELOPMENT	GO_GLAND_DEVELOPMENT	104	0.491143	1.62569	0.00066744	0.0297392	0.0269132	707	tags=33%, list=17%, signal=28%	ARID5B/VEGFA/HIF1A/MAFB/RBPJ/NOTCH2/CTNNB1/RPL10/JARID2/PSAP/PLXND1/GPX1/IGF2R/GPAT4/ESR1/EDA/ZBTB1/RPL30/HK2/PKM/KDM5B/CST3/RAF1/CEBPA/CFLAR/SRP54/RXRA/BCL2/HMOX1/NRP1/RREB1/ARHGAP5/SMAD3/FBXW7
GO_IDENTICAL_PROTEIN_BINDING	GO_IDENTICAL_PROTEIN_BINDING	466	0.414338	1.6242	7.94518e-07	8.393e-05	7.59544e-05	714	tags=26%, list=17%, signal=24%	PTPRG/NAMPT/FTL/DPYD/APOE/ATG7/SDCBP/PPARG/NPL/VEGFA/BNIP3L/MAFB/PEAK1/MALT1/BCAT1/RASSF3/MTSS1/TGFBI/TFRC/CXCR4/ESYT2/GAPDH/CLEC2B/KYNU/SOD2/PADI2/FCHO2/SLC11A1/SQSTM1/HSD17B4/B2M/MGLL/PSAP/SNX9/ZHX2/ENO1/SCARB2/SPAG9/GLUL/RPS19/IGF2R/MYO5A/PDGFC/FCER1G/SAT1/PDGFB/ESR1/CPQ/STK10/TRAF3/ZBTB16/OLR1/P4HA1/CEBPD/ZBTB1/S100A11/TYROBP/ATXN1/TPCN1/PYGL/SMCHD1/PKM/APP/HSP90AA1/LRRFIP1/MCL1/FOXP1/CST3/SH…
GO_NUCLEOBASE_CONTAINING_SMALL_MOLECULE_METABOLIC_PROCESS	GO_NUCLEOBASE_CONTAINING_SMALL_MOLECULE_METABOLIC_PROCESS	155	0.45518	1.61008	0.00100508	0.038759	0.0350759	420	tags=17%, list=10%, signal=16%	NAMPT/DPYD/ACSL1/MGAT1/HIF1A/PDE4B/PGK1/GAPDH/PDE8A/KYNU/TXNRD1/HSD17B4/RANBP2/MPP1/GPX1/ENO1/PRKAG2/RHOQ/PDK1/GPAT4/TREM2/HK2/PDK3/PKM/APP/TMSB4X/SHMT1
GO_PHOSPHOLIPID_BINDING	GO_PHOSPHOLIPID_BINDING	151	0.456809	1.60883	0.000845829	0.0343517	0.0310874	728	tags=32%, list=18%, signal=27%	MYO1E/IQGAP2/APOE/SDCBP/SH3PXD2A/ABCA1/ASAP1/APOC1/IQGAP1/ESYT2/SYTL3/FCHO2/PLA2G7/ZCCHC2/PSAP/SNX9/AGAP1/SNX24/SCARB2/PLEKHA2/SCIN/ARAP1/RASA2/TREM2/TEC/MYO10/TPCN1/SBF2/CYTH3/PLEK/DENND1A/OSBPL8/SNX10/SNX30/TPP1/ANXA5/WDR45B/SNX6/ZFYVE16/ARAP2/AXL/PLEKHB2/SNX3/DENND1B/PFN1/RPS6KC1/GRAMD1B/GAB2
GO_EXOCYTOSIS	GO_EXOCYTOSIS	293	0.425802	1.60252	4.24088e-05	0.00289877	0.00262331	870	tags=36%, list=21%, signal=31%	FTH1/IQGAP2/FTL/ASAH1/ATG7/SDCBP/VEGFA/F13A1/TNFAIP2/IQGAP1/SYTL3/TNFRSF1B/ITSN1/PADI2/SLC11A1/B2M/LPCAT1/PSAP/CREG1/EEF1A1/ITGAX/CLEC5A/SRGN/C5AR1/FCGR2A/AP2A2/CTSB/RAB27A/IGF2R/MYO5A/FCER1G/PDGFB/SCIN/CD68/STK10/GNS/VAPA/OLR1/CD63/LTA4H/ATP6V0A1/S100A11/CYSTM1/TYROBP/RAB8B/NPC2/PYGL/PKM/APP/HSP90AA1/HSPA6/TMSB4X/LAMP2/CST3/PLEK/HSP90AB1/MANBA/LRRK2/BST2/HLA-B/BRI3/RAB21/GRN/ANXA5/ARPC5/CD47/PDX…
GO_ORGANONITROGEN_COMPOUND_CATABOLIC_PROCESS	GO_ORGANONITROGEN_COMPOUND_CATABOLIC_PROCESS	413	0.413722	1.59748	2.08858e-06	0.000191599	0.000173392	912	tags=30%, list=22%, signal=26%	DPYD/APOE/ASAH1/ATG7/SDCBP/NPL/BNIP3L/RNF144B/PDE4B/BCAT1/APOC1/UBXN2B/PDE8A/TNFRSF1B/KYNU/SQSTM1/CTNNB1/RPS27A/PLA2G7/UBA6/LPCAT1/RPL11/PSAP/EEF1A1/GNA12/RNF13/SNX9/ACER3/AP2A2/GPX1/CTSB/NGLY1/GLUL/ADAM9/HERPUD1/PTK2B/SAT1/CLN8/CPQ/LGMN/GNS/TREM2/GGA1/USP36/LTA4H/WWP1/CTSL/AGAP3/RNF149/UBE2B/USP9Y/RNF130/CD81/NPEPPS/UBE2R2/HSP90AA1/PPP2R5C/LAMP2/CST3/SHMT1/HSP90AB1/UBA1/MANBA/GCLC/LRRK2/CEBPA/TT…
GO_IMMUNE_EFFECTOR_PROCESS	GO_IMMUNE_EFFECTOR_PROCESS	396	0.410002	1.58174	1.6476e-05	0.0012486	0.00112995	778	tags=30%, list=19%, signal=27%	FTH1/IQGAP2/FTL/ASAH1/ATG7/PRKCE/SDCBP/BNIP3L/MALT1/IQGAP1/RAPGEF1/TFRC/TNFRSF1B/PADI2/NOTCH2/SLC11A1/IL15/DUSP10/IFI44L/B2M/LPCAT1/TNFRSF14/PSAP/CREG1/EEF1A1/ITGAX/CLEC5A/SEC14L1/C5AR1/FCGR2A/AP2A2/CTSB/RAB27A/RPS19/IGF2R/FCER1G/PTK2B/CD68/STK10/GNS/VAPA/SERINC5/HLA-DRB1/TRAF3/OLR1/CD63/TREM2/LTA4H/ZBTB1/ATP6V0A1/S100A11/MYO10/CYSTM1/TYROBP/NPC2/HLA-A/PYGL/PKM/CD81/APP/HSP90AA1/HSPA6/KMT2E/PLSCR…
GO_CELL_ACTIVATION	GO_CELL_ACTIVATION	452	0.403387	1.57756	7.07189e-06	0.000573316	0.000518836	780	tags=33%, list=19%, signal=30%	FTH1/NAMPT/IQGAP2/GPNMB/FTL/CD83/APOE/GNA13/ASAH1/ATG7/PRKCE/SDCBP/MAFB/MALT1/IQGAP1/TFRC/TNFRSF1B/PADI2/RBPJ/NOTCH2/SLC11A1/IL15/DUSP10/CTNNB1/B2M/LPCAT1/TNFRSF14/PSAP/CREG1/EEF1A1/ITGAX/GNA12/CLEC5A/C5AR1/FCGR2A/AP2A2/SAMSN1/CTSB/RAB27A/IGF2R/ADAM9/TNFSF13B/KLF6/FCER1G/PTK2B/PDGFB/CD68/STK10/GNS/MERTK/ZMIZ1/VAPA/RPS3/HLA-DRB1/ZBTB16/OLR1/CD63/TREM2/LTA4H/ZBTB1/ITGB1/ATP6V0A1/TEC/S100A11/CTSL/CY…
GO_CARBOHYDRATE_DERIVATIVE_METABOLIC_PROCESS	GO_CARBOHYDRATE_DERIVATIVE_METABOLIC_PROCESS	265	0.418527	1.55973	0.000344321	0.0176515	0.0159742	585	tags=23%, list=14%, signal=21%	DPYD/ACSL1/UGCG/ASAH1/MGAT1/GK/NPL/HIF1A/PDE4B/ESYT2/PGK1/GAPDH/MAN1A1/GPD2/PDE8A/KYNU/IL15/CHST15/CTNNB1/HSD17B4/CREM/XYLT1/PSAP/RANBP2/MPP1/ENO1/NGLY1/CHSY1/PRKAG2/RAB1A/CHSY3/RHOQ/PDK1/PDGFB/CSGALNACT2/GPAT4/GNS/TREM2/ABCC5/HK2/CTSL/PDK3/PYGL/PKM/APP/TMSB4X/CST3/SHMT1/SOAT1/MANBA/LRRK2/ST3GAL1/CERK/HS2ST1/DSE/LDHA/NUP58/AKR1B1/ST3GAL5/BCL2/AMPD3/NFKB1
GO_ENDOSOME	GO_ENDOSOME	341	0.407975	1.55896	5.84924e-05	0.00370736	0.00335506	945	tags=38%, list=23%, signal=32%	GPNMB/APOE/MCTP1/ABCA1/RAPGEF1/TFRC/CXCR4/CYTIP/LITAF/ITSN1/SLC11A1/IL15/SQSTM1/B2M/RPS27A/PSAP/RASGEF1B/RNF13/TPT1/AP2A2/CTSB/SCARB2/RAB27A/RAB1A/IGF2R/MYO5A/CD68/VPS8/LGMN/ARL8B/HLA-DRB1/TRAF3/HLA-DRA/KIF13A/CD63/GGA1/ITGB1/ATP6V0A1/PTPN1/ABCC5/CTSL/RAB8B/TPCN1/SBF2/HLA-A/HLA-DRB5/C9orf72/APP/SLC11A2/PLD3/LAMP2/CST3/HLA-DQB1/UBA1/PLEKHM2/LRRK2/SNX10/PRKAR1A/BST2/HLA-B/TBC1D16/GRB2/VPS26A/RAB21/…
GO_CHEMICAL_HOMEOSTASIS	GO_CHEMICAL_HOMEOSTASIS	275	0.407527	1.52727	0.000547771	0.0265212	0.024001	693	tags=28%, list=17%, signal=25%	FTH1/FTL/APOE/UGCG/GNA13/PRKCE/PPARG/KCNMA1/VEGFA/HIF1A/DMXL2/ABCA1/TFRC/CXCR4/ERO1A/FPR3/SOD2/ATP1B3/SLC11A1/B2M/RAB20/LPCAT1/TPT1/C5AR1/ATP6V1B2/MYO5A/ATP6V1C1/HERPUD1/PTK2B/PDK1/ESR1/HLA-DRB1/ATP6V0A1/HK2/TRPM7/TPCN1/NPC2/PDK3/PYGL/SCO2/APP/SLC11A2/ATP13A3/SOAT1/FOXO3/SLC26A3/RPS6/GRINA/KLF7/RAF1/GCLC/MICU1/LRRK2/SNX10/PRKAR1A/CEBPA/SWAP70/UBASH3B/GRN/MAFG/SEC24A/AKR1B1/BCL2/HMOX1/NDUFAF2/CALR…
GO_PROTEIN_CATABOLIC_PROCESS	GO_PROTEIN_CATABOLIC_PROCESS	344	0.393043	1.50347	0.000258553	0.0136563	0.0123586	920	tags=30%, list=22%, signal=25%	APOE/ATG7/SDCBP/BNIP3L/RNF144B/UBXN2B/TNFRSF1B/SQSTM1/CTNNB1/RPS27A/UBA6/LPCAT1/RPL11/PSAP/EEF1A1/GNA12/RNF13/SNX9/AP2A2/GPX1/CTSB/NGLY1/ADAM9/HERPUD1/PTK2B/CLN8/LGMN/TREM2/GGA1/USP36/WWP1/CTSL/AGAP3/RNF149/UBE2B/USP9Y/RNF130/CD81/UBE2R2/HSP90AA1/PPP2R5C/LAMP2/CST3/HSP90AB1/UBA1/MANBA/GCLC/LRRK2/CEBPA/TTC3/HM13/TPP1/UBE2D3/SOCS6/WDR91/RPS7/CTSS/N4BP1/LRP1/RNF217/TIMP2/ANAPC16/USP37/BANP/FBXL5/XPO…
GO_RESPONSE_TO_CYTOKINE	GO_RESPONSE_TO_CYTOKINE	380	0.384256	1.47863	0.000537274	0.0263794	0.0238727	870	tags=35%, list=21%, signal=31%	ACSL1/ARID5B/UGCG/ASAH1/PPARG/VEGFA/F13A1/HIF1A/RAPGEF1/TFRC/CXCR4/GAPDH/TNFRSF1B/KYNU/SOD2/PADI2/SLC11A1/IL15/SQSTM1/B2M/RPS27A/RAB20/REL/JARID2/TNFRSF14/ITGAX/ADAM9/TNFSF13B/FCER1G/PTK2B/PDGFB/LIMS1/RNMT/RPS3/HLA-DRB1/TRAF3/EDA/HLA-DRA/CXCL16/RPL3/NRP2/TREM2/CEBPD/ITGB1/TEC/PTPN1/HK2/MAP4K3/HLA-A/HLA-DRB5/RPL13A/PDCD4/APP/KDM5B/HSP90AA1/MCL1/PLSCR1/TMSB4X/KDM3A/HSPA9/SHMT1/PIK3CB/HLA-DQB1/FOXO3…
GO_CELLULAR_PROTEIN_CATABOLIC_PROCESS	GO_CELLULAR_PROTEIN_CATABOLIC_PROCESS	296	0.390327	1.47076	0.000608348	0.028276	0.025589	920	tags=28%, list=22%, signal=23%	APOE/SDCBP/BNIP3L/RNF144B/UBXN2B/SQSTM1/CTNNB1/RPS27A/UBA6/RPL11/PSAP/GNA12/RNF13/AP2A2/GPX1/CTSB/NGLY1/HERPUD1/PTK2B/LGMN/TREM2/USP36/WWP1/CTSL/AGAP3/RNF149/UBE2B/USP9Y/RNF130/CD81/UBE2R2/HSP90AA1/PPP2R5C/LAMP2/HSP90AB1/UBA1/GCLC/LRRK2/CEBPA/TTC3/HM13/UBE2D3/SOCS6/WDR91/RPS7/CTSS/N4BP1/LRP1/RNF217/ANAPC16/USP37/FBXL5/XPO1/EDEM1/RIC1/HSPA5/CTSH/HSP90B1/PELI1/FBXW7/CLTC/VPS37A/CTSZ/CACUL1/UBR2/RNF…
GO_SECRETION	GO_SECRETION	438	0.369607	1.44052	0.000599363	0.0282348	0.0255518	781	tags=29%, list=19%, signal=27%	FTH1/IQGAP2/FTL/APOE/ASAH1/ATG7/PRKCE/SDCBP/VEGFA/MCTP1/F13A1/HIF1A/ABCA1/TNFAIP2/IQGAP1/SYTL3/GAPDH/SPP1/TNFRSF1B/ITSN1/PADI2/SLC11A1/B2M/LPCAT1/PSAP/CREG1/EEF1A1/ITGAX/CLEC5A/SRGN/C5AR1/FCGR2A/SGK1/AP2A2/PCSK5/CTSB/GLUL/RAB27A/RAB1A/IGF2R/MYO5A/ADAM9/TNFSF13B/FCER1G/PDGFB/GPAT4/SCIN/CD68/STK10/GNS/MERTK/VAPA/HLA-DRB1/OLR1/CD63/TREM2/LTA4H/ATP6V0A1/S100A11/HK2/CYSTM1/TYROBP/RAB8B/NPC2/PYGL/PKM/A…
GO_MUSCLE_HYPERTROPHY	GO_MUSCLE_HYPERTROPHY	36	-0.6182	-1.87523	0.000852291	0.0343517	0.0310874	209	tags=25%, list=5%, signal=24%	CAMK2D/HAMP/PTK2/MEF2A/PAK1/MEF2C/IL6ST/TIAM1/PRKCA
GO_POSITIVE_REGULATION_OF_MUSCLE_HYPERTROPHY	GO_POSITIVE_REGULATION_OF_MUSCLE_HYPERTROPHY	13	-0.801678	-1.92946	0.000769747	0.0323294	0.0292572	209	tags=46%, list=5%, signal=44%	CAMK2D/HAMP/PTK2/MEF2A/IL6ST/PRKCA
GO_REGULATION_OF_SYNAPSE_ASSEMBLY	GO_REGULATION_OF_SYNAPSE_ASSEMBLY	17	-0.778285	-1.98033	9.84646e-05	0.0057622	0.00521464	199	tags=41%, list=5%, signal=39%	PTK2/IL1RAP/WNT5A/SEMA4D/MEF2C/SYNDIG1/GRID2
GO_REGULATION_OF_B_CELL_DIFFERENTIATION	GO_REGULATION_OF_B_CELL_DIFFERENTIATION	12	-0.842271	-2.00415	0.000181913	0.0100658	0.00910931	364	tags=67%, list=9%, signal=61%	SYK/ATP11C/ID2/NCKAP1L/CARD11/ZFP36L2/ZFP36L1/INPP5D
GO_CARDIAC_CONDUCTION	GO_CARDIAC_CONDUCTION	25	-0.723151	-2.03962	9.33491e-05	0.0056106	0.00507745	314	tags=48%, list=8%, signal=45%	KCNQ1/ITPR1/SLC8A1/RYR1/CAMK2D/BIN1/PDE4D/MEF2A/CACNA1D/ITPR2/CACNB4/KCNIP1
GO_MULTICELLULAR_ORGANISMAL_SIGNALING	GO_MULTICELLULAR_ORGANISMAL_SIGNALING	28	-0.710048	-2.04592	5.81597e-05	0.00370736	0.00335506	314	tags=43%, list=8%, signal=40%	KCNQ1/ITPR1/SLC8A1/RYR1/CAMK2D/BIN1/PDE4D/MEF2A/CACNA1D/ITPR2/CACNB4/KCNIP1
Pathways Cluster 4
ID	Description	setSize	enrichmentScore	NES	pvalue	p.adjust	qvalues	rank	leading_edge	core_enrichment
KEGG_RIBOSOME	KEGG_RIBOSOME	69	0.967215	2.55291	1.02746e-47	1.10966e-45	8.9768e-46	154	tags=97%, list=4%, signal=95%	RPLP1/RPL19/RPS27A/RPL11/RPL32/RPS15/RPS24/RPL13/RPS23/RPL28/FAU/RPL41/RPS27/RPS19/RPS8/RPLP2/RPL10/RPL37A/RPS3/RPL8/RPS2/RPS12/RPS25/RPL7A/RPS6/RPL34/RPL35/RPS18/RPL30/RPL37/RPL23A/RPL36/RPS11/RPL13A/RPL18/RPL29/RPL6/RPL14/RPS28/RPL3/UBA52/RPS15A/RPL38/RPS4X/RPL35A/RPL27/RPS16/RPL23/RPL15/RPS13/RPS7/RPS9/RPS20/RPL27A/RPS5/RPSA/RPS29/RPLP0/RPL21/RPL10A/RPL4/RPL12/RPL36AL/RPL31/RPL7/RPL5/RPS17
KEGG_ANTIGEN_PROCESSING_AND_PRESENTATION	KEGG_ANTIGEN_PROCESSING_AND_PRESENTATION	34	0.877486	2.13481	6.30275e-10	3.40348e-08	2.75331e-08	288	tags=71%, list=7%, signal=66%	HSP90AA1/B2M/HSPA1A/HLA-DRA/HSP90AB1/HSPA5/CD74/CALR/HLA-DRB5/HLA-DPA1/HLA-B/HSPA1B/HSPA6/HLA-DPB1/HSPA8/HLA-A/HLA-C/HLA-DRB1/PDIA3/CANX/HLA-E/CTSS/HSPA4/CTSL
KEGG_SYSTEMIC_LUPUS_ERYTHEMATOSUS	KEGG_SYSTEMIC_LUPUS_ERYTHEMATOSUS	16	0.897532	1.89499	3.40239e-06	0.000122486	9.90872e-05	184	tags=69%, list=4%, signal=66%	C1QC/C1QB/C1QA/HLA-DRA/HLA-DRB5/HLA-DPA1/HLA-DPB1/FCGR3A/FCGR1A/FCGR2A/HLA-DRB1
KEGG_VIRAL_MYOCARDITIS	KEGG_VIRAL_MYOCARDITIS	27	0.798941	1.84829	0.000111182	0.00222431	0.00179939	335	tags=48%, list=8%, signal=45%	HLA-DRA/ACTB/HLA-DRB5/HLA-DPA1/HLA-B/HLA-DPB1/ACTG1/HLA-A/ITGB2/HLA-C/HLA-DRB1/HLA-E/RAC1
KEGG_TYPE_I_DIABETES_MELLITUS	KEGG_TYPE_I_DIABETES_MELLITUS	15	0.860801	1.78887	0.000185359	0.00222431	0.00179939	236	tags=67%, list=6%, signal=63%	HLA-DRA/HLA-DRB5/HLA-DPA1/HLA-B/HLA-DPB1/HLA-A/HLA-C/HLA-DRB1/HSPD1/HLA-E
KEGG_PRION_DISEASES	KEGG_PRION_DISEASES	12	0.891511	1.78708	0.000159228	0.00222431	0.00179939	235	tags=50%, list=6%, signal=47%	C1QC/C1QB/C1QA/HSPA1A/HSPA5/STIP1
KEGG_ALLOGRAFT_REJECTION	KEGG_ALLOGRAFT_REJECTION	13	0.877973	1.77325	0.000174931	0.00222431	0.00179939	236	tags=69%, list=6%, signal=66%	HLA-DRA/HLA-DRB5/HLA-DPA1/HLA-B/HLA-DPB1/HLA-A/HLA-C/HLA-DRB1/HLA-E
KEGG_AUTOIMMUNE_THYROID_DISEASE	KEGG_AUTOIMMUNE_THYROID_DISEASE	13	0.877973	1.77325	0.000174931	0.00222431	0.00179939	236	tags=69%, list=6%, signal=66%	HLA-DRA/HLA-DRB5/HLA-DPA1/HLA-B/HLA-DPB1/HLA-A/HLA-C/HLA-DRB1/HLA-E
KEGG_GRAFT_VERSUS_HOST_DISEASE	KEGG_GRAFT_VERSUS_HOST_DISEASE	13	0.877973	1.77325	0.000174931	0.00222431	0.00179939	236	tags=69%, list=6%, signal=66%	HLA-DRA/HLA-DRB5/HLA-DPA1/HLA-B/HLA-DPB1/HLA-A/HLA-C/HLA-DRB1/HLA-E
KEGG_LYSOSOME	KEGG_LYSOSOME	55	0.679058	1.75523	0.000335434	0.00362269	0.00293063	651	tags=49%, list=16%, signal=42%	CD63/NPC2/CD68/PSAP/LAPTM5/CTSZ/LIPA/CTSS/ATP6V0B/CTSL/CTSH/SCARB2/LAPTM4A/M6PR/PPT1/CLTC/CD164/CTSC/LAMP1/TPP1/ASAH1/CTSB/LAMP2/CLTA/GNS/LGMN/AP3S1
KEGG_PATHOGENIC_ESCHERICHIA_COLI_INFECTION	KEGG_PATHOGENIC_ESCHERICHIA_COLI_INFECTION	28	0.752021	1.75011	0.001711	0.015399	0.0124573	647	tags=68%, list=16%, signal=58%	ACTB/TUBA1B/CD14/ACTG1/ARPC1B/ARPC3/TUBB/LY96/ARPC5/TLR4/CDC42/HCLS1/RHOA/ARPC1A/ITGB1/TLR5/YWHAZ/CTNNB1/ARPC2
KEGG_LEISHMANIA_INFECTION	KEGG_LEISHMANIA_INFECTION	34	0.717266	1.74501	0.00129339	0.0126987	0.0102729	609	tags=50%, list=15%, signal=43%	HLA-DRA/HLA-DRB5/HLA-DPA1/CYBA/HLA-DPB1/FCGR3A/FCGR1A/FCGR2A/ITGB2/HLA-DRB1/NFKBIA/TLR4/HLA-DQA1/C3/ITGB1/HLA-DQB1/NCF1
KEGG_CELL_ADHESION_MOLECULES_CAMS	KEGG_CELL_ADHESION_MOLECULES_CAMS	32	0.713892	1.70793	0.00338699	0.0281381	0.0227628	581	tags=47%, list=14%, signal=41%	HLA-DRA/HLA-DRB5/HLA-DPA1/HLA-B/HLA-DPB1/HLA-A/ITGB2/HLA-C/HLA-DRB1/HLA-E/SELPLG/CD99/HLA-DQA1/ITGB1/HLA-DQB1
KEGG_LONG_TERM_POTENTIATION	KEGG_LONG_TERM_POTENTIATION	28	-0.57325	-1.75883	0.00590364	0.0455423	0.0368423	646	tags=32%, list=16%, signal=27%	BRAF/RPS6KA3/CAMK2D/PPP3CA/GNAQ/PLCB2/PRKCA/ITPR2/RPS6KA2
ID	Description	setSize	enrichmentScore	NES	pvalue	p.adjust	qvalues	rank	leading_edge	core_enrichment
REACTOME_REGULATION_OF_EXPRESSION_OF_SLITS_AND_ROBOS	REACTOME_REGULATION_OF_EXPRESSION_OF_SLITS_AND_ROBOS	90	0.951954	2.58711	3.55608e-49	7.27811e-47	4.61666e-47	154	tags=78%, list=4%, signal=77%	RPLP1/RPL19/RPS27A/RPL11/RPL32/RPS15/RPS24/RPL13/RPS23/RPL28/FAU/RPL41/RPS27/RPS19/RPS8/RPLP2/RPL10/RPL37A/RPS3/RPL8/RPS2/RPS12/RPS25/RPS14/RPL7A/RPS6/RPL34/RPL35/RPS18/RPL30/RPL37/RPL23A/RPL36/RPS11/RPL13A/RPL18/RPL29/RPL6/RPL14/RPS28/RPL3/UBA52/RPS15A/RPL38/RPS4X/RPL35A/RPL27/RPS16/RPL23/RPL15/RPS13/RPS7/RPS9/RPS20/RPL27A/RPS5/UBC/RPSA/RPS29/UBB/RPLP0/RPL21/RPL10A/RPL4/RPL12/RPL36AL/RPL31/RPL7/…
REACTOME_INFLUENZA_INFECTION	REACTOME_INFLUENZA_INFECTION	103	0.937493	2.58163	1.19839e-47	1.47162e-45	9.33479e-46	154	tags=69%, list=4%, signal=68%	RPLP1/RPL19/RPS27A/RPL11/RPL32/RPS15/RPS24/RPL13/RPS23/RPL28/FAU/RPL41/RPS27/RPS19/RPS8/RPLP2/RPL10/RPL37A/RPS3/RPL8/RPS2/RPS12/RPS25/RPS14/RPL7A/RPS6/RPL34/RPL35/HSP90AA1/RPS18/RPL30/RPL37/RPL23A/RPL36/RPS11/RPL13A/RPL18/RPL29/RPL6/RPL14/RPS28/RPL3/UBA52/RPS15A/RPL38/HSPA1A/RPS4X/RPL35A/RPL27/RPS16/RPL23/RPL15/CALR/RPS13/RPS7/RPS9/RPS20/RPL27A/RPS5/RPSA/RPS29/RPLP0/RPL21/RPL10A/RPL4/RPL12/RPL36A…
REACTOME_SELENOAMINO_ACID_METABOLISM	REACTOME_SELENOAMINO_ACID_METABOLISM	74	0.965646	2.56694	5.01407e-50	1.53932e-47	9.76424e-48	154	tags=93%, list=4%, signal=91%	RPLP1/RPL19/RPS27A/RPL11/RPL32/RPS15/RPS24/RPL13/RPS23/RPL28/FAU/RPL41/RPS27/RPS19/RPS8/RPLP2/RPL10/RPL37A/RPS3/RPL8/RPS2/RPS12/RPS25/RPS14/RPL7A/RPS6/RPL34/RPL35/RPS18/RPL30/RPL37/RPL23A/RPL36/RPS11/RPL13A/RPL18/RPL29/TXNRD1/RPL6/RPL14/RPS28/RPL3/UBA52/RPS15A/RPL38/RPS4X/RPL35A/RPL27/RPS16/RPL23/RPL15/RPS13/RPS7/RPS9/RPS20/RPL27A/RPS5/RPSA/RPS29/RPLP0/RPL21/RPL10A/RPL4/RPL12/RPL36AL/RPL31/RPL7/R…
REACTOME_SIGNALING_BY_ROBO_RECEPTORS	REACTOME_SIGNALING_BY_ROBO_RECEPTORS	116	0.922709	2.56301	2.35991e-46	1.60999e-44	1.02125e-44	154	tags=61%, list=4%, signal=61%	RPLP1/RPL19/RPS27A/RPL11/RPL32/RPS15/RPS24/RPL13/RPS23/RPL28/FAU/RPL41/RPS27/RPS19/RPS8/RPLP2/RPL10/RPL37A/RPS3/RPL8/RPS2/RPS12/RPS25/RPS14/RPL7A/RPS6/RPL34/RPL35/RPS18/RPL30/RPL37/RPL23A/RPL36/RPS11/RPL13A/RPL18/RPL29/RPL6/RPL14/RPS28/RPL3/UBA52/RPS15A/RPL38/RPS4X/RPL35A/RPL27/RPS16/RPL23/RPL15/RPS13/RPS7/RPS9/RPS20/RPL27A/RPS5/UBC/RPSA/RPS29/UBB/RPLP0/RPL21/RPL10A/RPL4/RPL12/RPL36AL/RPL31/RPL7/…
REACTOME_RESPONSE_OF_EIF2AK4_GCN2_TO_AMINO_ACID_DEFICIENCY	REACTOME_RESPONSE_OF_EIF2AK4_GCN2_TO_AMINO_ACID_DEFICIENCY	74	0.962178	2.55772	2.63691e-47	2.69844e-45	1.71168e-45	154	tags=92%, list=4%, signal=90%	RPLP1/RPL19/RPS27A/RPL11/RPL32/RPS15/RPS24/RPL13/RPS23/RPL28/FAU/RPL41/RPS27/RPS19/RPS8/RPLP2/RPL10/RPL37A/RPS3/RPL8/RPS2/RPS12/RPS25/RPS14/RPL7A/RPS6/RPL34/RPL35/RPS18/RPL30/RPL37/RPL23A/RPL36/RPS11/RPL13A/RPL18/RPL29/RPL6/RPL14/RPS28/RPL3/UBA52/RPS15A/RPL38/RPS4X/RPL35A/RPL27/RPS16/RPL23/RPL15/RPS13/RPS7/RPS9/RPS20/RPL27A/RPS5/RPSA/RPS29/RPLP0/RPL21/RPL10A/RPL4/RPL12/RPL36AL/RPL31/RPL7/RPL5/RPS…
REACTOME_RRNA_PROCESSING	REACTOME_RRNA_PROCESSING	82	0.956487	2.55727	3.71211e-48	5.69809e-46	3.61442e-46	154	tags=83%, list=4%, signal=81%	RPLP1/RPL19/RPS27A/RPL11/RPL32/RPS15/RPS24/RPL13/RPS23/RPL28/FAU/RPL41/RPS27/RPS19/RPS8/RPLP2/RPL10/RPL37A/RPS3/RPL8/RPS2/RPS12/RPS25/RPS14/RPL7A/RPS6/RPL34/RPL35/RPS18/RPL30/RPL37/RPL23A/RPL36/RPS11/RPL13A/RPL18/RPL29/RPL6/RPL14/RPS28/RPL3/UBA52/RPS15A/RPL38/RPS4X/RPL35A/RPL27/RPS16/RPL23/RPL15/RPS13/RPS7/RPS9/RPS20/RPL27A/RPS5/RPSA/RPS29/RPLP0/RPL21/RPL10A/RPL4/RPL12/RPL36AL/RPL31/RPL7/RPL5/RPS…
REACTOME_EUKARYOTIC_TRANSLATION_ELONGATION	REACTOME_EUKARYOTIC_TRANSLATION_ELONGATION	74	0.961976	2.55718	3.47697e-47	3.0498e-45	1.93455e-45	164	tags=96%, list=4%, signal=94%	RPLP1/RPL19/RPS27A/RPL11/RPL32/RPS15/RPS24/RPL13/RPS23/RPL28/FAU/RPL41/RPS27/RPS19/RPS8/RPLP2/RPL10/EEF1A1/RPL37A/RPS3/RPL8/RPS2/RPS12/RPS25/RPS14/RPL7A/RPS6/RPL34/RPL35/RPS18/RPL30/RPL37/RPL23A/RPL36/RPS11/RPL13A/RPL18/RPL29/RPL6/RPL14/RPS28/RPL3/UBA52/RPS15A/RPL38/RPS4X/RPL35A/RPL27/RPS16/RPL23/RPL15/RPS13/RPS7/RPS9/RPS20/RPL27A/RPS5/RPSA/RPS29/RPLP0/RPL21/RPL10A/EEF1B2/RPL4/RPL12/RPL36AL/RPL31…
REACTOME_METABOLISM_OF_AMINO_ACIDS_AND_DERIVATIVES	REACTOME_METABOLISM_OF_AMINO_ACIDS_AND_DERIVATIVES	117	0.919478	2.55536	7.04763e-45	3.85296e-43	2.44402e-43	154	tags=59%, list=4%, signal=58%	RPLP1/RPL19/RPS27A/RPL11/RPL32/RPS15/RPS24/RPL13/RPS23/RPL28/FAU/RPL41/RPS27/RPS19/RPS8/RPLP2/RPL10/RPL37A/RPS3/RPL8/RPS2/RPS12/RPS25/RPS14/RPL7A/RPS6/RPL34/RPL35/RPS18/RPL30/RPL37/RPL23A/RPL36/RPS11/RPL13A/RPL18/RPL29/TXNRD1/RPL6/RPL14/RPS28/RPL3/UBA52/RPS15A/RPL38/RPS4X/RPL35A/RPL27/RPS16/RPL23/RPL15/RPS13/RPS7/RPS9/RPS20/RPL27A/RPS5/RPSA/RPS29/RPLP0/RPL21/RPL10A/RPL4/RPL12/RPL36AL/RPL31/RPL7/R…
REACTOME_NONSENSE_MEDIATED_DECAY_NMD_	REACTOME_NONSENSE_MEDIATED_DECAY_NMD_	81	0.95589	2.54792	4.53808e-47	3.48298e-45	2.20933e-45	154	tags=84%, list=4%, signal=82%	RPLP1/RPL19/RPS27A/RPL11/RPL32/RPS15/RPS24/RPL13/RPS23/RPL28/FAU/RPL41/RPS27/RPS19/RPS8/RPLP2/RPL10/RPL37A/RPS3/RPL8/RPS2/RPS12/RPS25/RPS14/RPL7A/RPS6/RPL34/RPL35/RPS18/RPL30/RPL37/RPL23A/RPL36/RPS11/RPL13A/RPL18/RPL29/RPL6/RPL14/RPS28/RPL3/UBA52/RPS15A/RPL38/RPS4X/RPL35A/RPL27/RPS16/RPL23/RPL15/RPS13/RPS7/RPS9/RPS20/RPL27A/RPS5/RPSA/RPS29/RPLP0/RPL21/RPL10A/RPL4/RPL12/RPL36AL/RPL31/RPL7/RPL5/RPS…
REACTOME_EUKARYOTIC_TRANSLATION_INITIATION	REACTOME_EUKARYOTIC_TRANSLATION_INITIATION	81	0.952267	2.53826	7.53022e-45	3.85296e-43	2.44402e-43	154	tags=84%, list=4%, signal=82%	RPLP1/RPL19/RPS27A/RPL11/RPL32/RPS15/RPS24/RPL13/RPS23/RPL28/FAU/RPL41/RPS27/RPS19/RPS8/RPLP2/RPL10/RPL37A/RPS3/RPL8/RPS2/RPS12/RPS25/RPS14/RPL7A/RPS6/RPL34/RPL35/RPS18/RPL30/RPL37/RPL23A/RPL36/RPS11/RPL13A/RPL18/RPL29/RPL6/RPL14/RPS28/RPL3/UBA52/RPS15A/RPL38/RPS4X/RPL35A/RPL27/RPS16/RPL23/RPL15/RPS13/RPS7/RPS9/RPS20/RPL27A/RPS5/RPSA/RPS29/RPLP0/RPL21/RPL10A/RPL4/RPL12/RPL36AL/RPL31/RPL7/RPL5/RPS…
REACTOME_TRANSLATION	REACTOME_TRANSLATION	113	0.913839	2.53092	9.76355e-42	4.6114e-40	2.92511e-40	164	tags=63%, list=4%, signal=62%	RPLP1/RPL19/RPS27A/RPL11/RPL32/RPS15/RPS24/RPL13/RPS23/RPL28/FAU/RPL41/RPS27/RPS19/RPS8/RPLP2/RPL10/EEF1A1/RPL37A/RPS3/RPL8/RPS2/RPS12/RPS25/RPS14/RPL7A/RPS6/RPL34/RPL35/RPS18/RPL30/RPL37/RPL23A/RPL36/RPS11/RPL13A/RPL18/RPL29/RPL6/RPL14/RPS28/RPL3/UBA52/RPS15A/RPL38/RPS4X/RPL35A/RPL27/RPS16/RPL23/RPL15/RPS13/RPS7/RPS9/RPS20/RPL27A/RPS5/RPSA/RPS29/RPLP0/RPL21/RPL10A/EEF1B2/RPL4/RPL12/RPL36AL/RPL31…
REACTOME_SRP_DEPENDENT_COTRANSLATIONAL_PROTEIN_TARGETING_TO_MEMBRANE	REACTOME_SRP_DEPENDENT_COTRANSLATIONAL_PROTEIN_TARGETING_TO_MEMBRANE	80	0.943357	2.51212	9.7244e-41	3.98052e-39	2.52493e-39	154	tags=85%, list=4%, signal=83%	RPLP1/RPL19/RPS27A/RPL11/RPL32/RPS15/RPS24/RPL13/RPS23/RPL28/FAU/RPL41/RPS27/RPS19/RPS8/RPLP2/RPL10/RPL37A/RPS3/RPL8/RPS2/RPS12/RPS25/RPS14/RPL7A/RPS6/RPL34/RPL35/RPS18/RPL30/RPL37/RPL23A/RPL36/RPS11/RPL13A/RPL18/RPL29/RPL6/RPL14/RPS28/RPL3/UBA52/RPS15A/RPL38/RPS4X/RPL35A/RPL27/RPS16/RPL23/RPL15/RPS13/RPS7/RPS9/RPS20/RPL27A/RPS5/RPSA/RPS29/RPLP0/RPL21/RPL10A/RPL4/RPL12/RPL36AL/RPL31/RPL7/RPL5/RPS…
REACTOME_CELLULAR_RESPONSES_TO_EXTERNAL_STIMULI	REACTOME_CELLULAR_RESPONSES_TO_EXTERNAL_STIMULI	226	0.861146	2.46437	1.59715e-52	9.8065e-50	6.22048e-50	252	tags=42%, list=6%, signal=42%	RPLP1/RPL19/RPS27A/RPL11/RPL32/RPS15/RPS24/RPL13/RPS23/RPL28/FAU/RPL41/RPS27/RPS19/RPS8/RPLP2/RPL10/EEF1A1/RPL37A/RPS3/RPL8/RPS2/RPS12/RPS25/RPS14/RPL7A/RPS6/RPL34/RPL35/HSP90AA1/RPS18/RPL30/RPL37/RPL23A/RPL36/RPS11/RPL13A/RPL18/RPL29/TXNRD1/RPL6/RPL14/RPS28/RPL3/HSPB1/UBA52/RPS15A/RPL38/HSPA1A/RPS4X/RPL35A/HSPH1/RPL27/HSP90AB1/RPS16/HSPA5/GPX1/RPL23/RPL15/RPS13/RPS7/TUBA1B/RPS9/RPS20/RPL27A/HSPA…
REACTOME_METABOLISM_OF_RNA	REACTOME_METABOLISM_OF_RNA	241	0.834569	2.39969	1.31153e-45	8.0528e-44	5.10807e-44	190	tags=32%, list=5%, signal=32%	RPLP1/RPL19/RPS27A/RPL11/RPL32/RPS15/RPS24/RPL13/RPS23/RPL28/FAU/RPL41/RPS27/RPS19/RPS8/RPLP2/RPL10/RPL37A/RPS3/RPL8/RPS2/RPS12/RPS25/RPS14/RPL7A/RPS6/RPL34/RPL35/RPS18/RPL30/RPL37/RPL23A/RPL36/RPS11/RPL13A/RPL18/RPL29/RPL6/RPL14/RPS28/RPL3/HSPB1/UBA52/RPS15A/RPL38/HSPA1A/RPS4X/RPL35A/RPL27/RPS16/RPL23/RPL15/RPS13/RPS7/RPS9/RPS20/RPL27A/RPS5/UBC/YBX1/RPSA/RPS29/UBB/RPLP0/RPL21/RPL10A/RPL4/RPL12/R…
REACTOME_NERVOUS_SYSTEM_DEVELOPMENT	REACTOME_NERVOUS_SYSTEM_DEVELOPMENT	218	0.831275	2.37528	1.06565e-38	4.08942e-37	2.59401e-37	240	tags=39%, list=6%, signal=39%	RPLP1/RPL19/RPS27A/RPL11/RPL32/RPS15/RPS24/RPL13/RPS23/RPL28/FAU/RPL41/RPS27/RPS19/RPS8/RPLP2/RPL10/RPL37A/RPS3/RPL8/RPS2/RPS12/RPS25/RPS14/RPL7A/RPS6/RPL34/RPL35/HSP90AA1/RPS18/RPL30/RPL37/RPL23A/RPL36/RPS11/RPL13A/RPL18/RPL29/RPL6/RPL14/RPS28/RPL3/UBA52/RPS15A/RPL38/RPS4X/RPL35A/RPL27/HSP90AB1/RPS16/TYROBP/RPL23/ACTB/RPL15/RPS13/RPS7/TUBA1B/RPS9/RPS20/RPL27A/RPS5/UBC/RPSA/RPS29/UBB/RPLP0/RPL21/…
REACTOME_INFECTIOUS_DISEASE	REACTOME_INFECTIOUS_DISEASE	314	0.788159	2.28573	9.20472e-41	3.98052e-39	2.52493e-39	363	tags=35%, list=9%, signal=35%	RPLP1/RPL19/RPS27A/RPL11/RPL32/RPS15/RPS24/RPL13/RPS23/RPL28/FAU/RPL41/RPS27/RPS19/RPS8/RPLP2/RPL10/RPL37A/RPS3/RPL8/RPS2/RPS12/RPS25/RPS14/RPL7A/RPS6/RPL34/RPL35/HSP90AA1/RPS18/RPL30/RPL37/RPL23A/RPL36/RPS11/RPL13A/RPL18/RPL29/TXNRD1/RPL6/RPL14/RPS28/RPL3/B2M/UBA52/RPS15A/RPL38/HSPA1A/RPS4X/RPL35A/RPL27/HSP90AB1/RPS16/RPL23/ACTB/RPL15/CALR/RPS13/RPS7/TUBA1B/RPS9/RPS20/RPL27A/RPS5/CYBA/UBC/RPSA/R…
REACTOME_ACTIVATION_OF_THE_MRNA_UPON_BINDING_OF_THE_CAP_BINDING_COMPLEX_AND_EIFS_AND_SUBSEQUENT_BINDING_TO_43S	REACTOME_ACTIVATION_OF_THE_MRNA_UPON_BINDING_OF_THE_CAP_BINDING_COMPLEX_AND_EIFS_AND_SUBSEQUENT_BINDING_TO_43S	38	0.929963	2.27497	2.78459e-17	9.49853e-16	6.02513e-16	240	tags=79%, list=6%, signal=75%	RPS27A/RPS15/RPS24/RPS23/FAU/RPS27/RPS19/RPS8/RPS3/RPS2/RPS12/RPS25/RPS14/RPS6/RPS18/RPS11/RPS28/RPS15A/RPS4X/RPS16/RPS13/RPS7/RPS9/RPS20/RPS5/RPSA/RPS29/RPS17/RPS27L/PABPC1
REACTOME_DEVELOPMENTAL_BIOLOGY	REACTOME_DEVELOPMENTAL_BIOLOGY	304	0.761547	2.20552	1.66064e-32	5.99785e-31	3.80457e-31	252	tags=29%, list=6%, signal=29%	RPLP1/RPL19/RPS27A/RPL11/RPL32/RPS15/RPS24/RPL13/RPS23/RPL28/FAU/RPL41/RPS27/RPS19/RPS8/RPLP2/RPL10/RPL37A/RPS3/RPL8/RPS2/RPS12/RPS25/RPS14/RPL7A/RPS6/RPL34/RPL35/HSP90AA1/RPS18/RPL30/RPL37/RPL23A/RPL36/RPS11/RPL13A/RPL18/RPL29/RPL6/RPL14/RPS28/RPL3/UBA52/RPS15A/RPL38/RPS4X/RPL35A/RPL27/HSP90AB1/RPS16/TYROBP/RPL23/ACTB/RPL15/RPS13/RPS7/TUBA1B/RPS9/RPS20/RPL27A/RPS5/UBC/RPSA/RPS29/UBB/RPLP0/RPL21/…
REACTOME_NEUTROPHIL_DEGRANULATION	REACTOME_NEUTROPHIL_DEGRANULATION	185	0.70747	2.02312	1.52882e-13	4.69346e-12	2.97717e-12	589	tags=42%, list=14%, signal=38%	FTH1/FTL/CST3/EEF1A1/HSP90AA1/B2M/HSPA1A/S100A11/HSP90AB1/TYROBP/CD63/FCER1G/HLA-B/HSPA1B/CYBA/CD14/BST2/HSPA6/NPC2/CD68/HSPA8/PSAP/CSTB/HLA-A/FCGR2A/ITGB2/HLA-C/GRN/SNAP23/ALDOA/CTSZ/VAMP8/IDH1/TUBB/BRI3/EEF2/CTSS/FPR1/DNAJC3/C3AR1/CTSH/PPIA/SDCBP/FGL2/ATP6AP2/CREG1/STOM/RAC1/ARPC5/PYGL/CTSC/GMFG/DYNLT1/LAMP1/VCP/PKM/ASAH1/CLEC5A/DEGS1/MAGT1/IQGAP1/SERPINB1/LAIR1/CTSB/MLEC/PDXK/METTL7A/RAB14/DNA…
REACTOME_CELLULAR_RESPONSE_TO_HEAT_STRESS	REACTOME_CELLULAR_RESPONSE_TO_HEAT_STRESS	48	0.796449	2.01073	2.09999e-07	5.86089e-06	3.71769e-06	270	tags=33%, list=6%, signal=32%	EEF1A1/HSP90AA1/HSPB1/HSPA1A/HSPH1/HSP90AB1/HSPA5/HSPA1B/UBB/DNAJB1/HSPA6/PTGES3/HSPA8/ST13/DNAJB6/HSPA4
REACTOME_ANTIGEN_PROCESSING_CROSS_PRESENTATION	REACTOME_ANTIGEN_PROCESSING_CROSS_PRESENTATION	41	0.803324	1.99187	6.53506e-07	1.67189e-05	1.06051e-05	326	tags=49%, list=8%, signal=45%	RPS27A/B2M/UBA52/CALR/HLA-B/CYBA/UBC/CD14/UBB/FCGR1A/HLA-A/HLA-C/SNAP23/PDIA3/VAMP8/HLA-E/CTSS/CTSL/LY96/MRC1
REACTOME_HSF1_DEPENDENT_TRANSACTIVATION	REACTOME_HSF1_DEPENDENT_TRANSACTIVATION	18	0.908897	1.95047	3.74591e-07	9.99995e-06	6.34319e-06	243	tags=67%, list=6%, signal=63%	HSP90AA1/HSPB1/HSPA1A/HSPH1/HSP90AB1/HSPA1B/UBB/DNAJB1/HSPA6/PTGES3/HSPA8/DNAJB6
REACTOME_REGULATION_OF_HSF1_MEDIATED_HEAT_SHOCK_RESPONSE	REACTOME_REGULATION_OF_HSF1_MEDIATED_HEAT_SHOCK_RESPONSE	37	0.786104	1.92021	1.28229e-05	0.000246039	0.000156068	270	tags=32%, list=6%, signal=31%	HSPB1/HSPA1A/HSPH1/HSPA5/HSPA1B/UBB/DNAJB1/HSPA6/HSPA8/ST13/DNAJB6/HSPA4
REACTOME_AUTOPHAGY	REACTOME_AUTOPHAGY	53	0.745878	1.91869	7.81303e-06	0.000177674	0.000112703	141	tags=21%, list=3%, signal=20%	RPS27A/EEF1A1/HSP90AA1/UBA52/HSP90AB1/TUBA1B/UBC/AMBRA1/UBB/TOMM7/HSPA8
REACTOME_HSP90_CHAPERONE_CYCLE_FOR_STEROID_HORMONE_RECEPTORS_SHR_	REACTOME_HSP90_CHAPERONE_CYCLE_FOR_STEROID_HORMONE_RECEPTORS_SHR_	21	0.864955	1.90755	8.81212e-06	0.000186574	0.000118348	235	tags=48%, list=6%, signal=45%	HSP90AA1/HSPA1A/HSP90AB1/TUBA1B/HSPA1B/DNAJB1/DNAJA1/PTGES3/HSPA8/STIP1
REACTOME_ATTENUATION_PHASE	REACTOME_ATTENUATION_PHASE	14	0.941563	1.90213	1.20934e-07	3.53587e-06	2.24288e-06	243	tags=86%, list=6%, signal=81%	HSP90AA1/HSPB1/HSPA1A/HSPH1/HSP90AB1/HSPA1B/UBB/DNAJB1/HSPA6/PTGES3/HSPA8/DNAJB6
REACTOME_SELECTIVE_AUTOPHAGY	REACTOME_SELECTIVE_AUTOPHAGY	24	0.832323	1.89178	5.83976e-05	0.000943581	0.000598534	418	tags=46%, list=10%, signal=41%	RPS27A/HSP90AA1/UBA52/TUBA1B/UBC/UBB/TOMM7/HSPA8/SQSTM1/VCP/VDAC1
REACTOME_HSF1_ACTIVATION	REACTOME_HSF1_ACTIVATION	15	0.911595	1.87723	3.13323e-06	7.69522e-05	4.88125e-05	243	tags=80%, list=6%, signal=76%	EEF1A1/HSP90AA1/HSPB1/HSPA1A/HSPH1/HSP90AB1/HSPA1B/UBB/DNAJB1/HSPA6/PTGES3/DNAJB6
REACTOME_IRON_UPTAKE_AND_TRANSPORT	REACTOME_IRON_UPTAKE_AND_TRANSPORT	21	0.849825	1.87419	3.05946e-05	0.000552503	0.000350465	316	tags=43%, list=8%, signal=40%	FTH1/FTL/RPS27A/UBA52/UBC/UBB/HMOX1/ATP6V0B/ATP6V0E1
REACTOME_THE_ROLE_OF_GTSE1_IN_G2_M_PROGRESSION_AFTER_G2_CHECKPOINT	REACTOME_THE_ROLE_OF_GTSE1_IN_G2_M_PROGRESSION_AFTER_G2_CHECKPOINT	16	0.879837	1.85015	1.99446e-05	0.000371091	0.000235391	116	tags=44%, list=3%, signal=43%	RPS27A/HSP90AA1/UBA52/HSP90AB1/TUBA1B/UBC/UBB
REACTOME_INNATE_IMMUNE_SYSTEM	REACTOME_INNATE_IMMUNE_SYSTEM	374	0.635201	1.84459	6.8203e-15	2.20403e-13	1.39807e-13	613	tags=34%, list=15%, signal=32%	FTH1/FTL/RPS27A/CST3/EEF1A1/C1QC/C1QB/HSP90AA1/B2M/C1QA/UBA52/HSPA1A/S100A11/HSP90AB1/TYROBP/ACTB/CD81/HSP90B1/CD63/FCER1G/HLA-B/HSPA1B/CYBA/UBC/CD14/UBB/BST2/HSPA6/NPC2/TREM2/CD68/HSPA8/FCGR3A/PSAP/FCGR1A/CSTB/ACTG1/HLA-A/FCGR2A/ITGB2/CFL1/HLA-C/GRN/SNAP23/ALDOA/CTSZ/ARPC1B/VAMP8/IDH1/ARPC3/HLA-E/PLD4/TUBB/BRI3/EEF2/CTSS/FPR1/DNAJC3/CNPY3/BRK1/ATP6V0B/C3AR1/CTSL/TXNIP/CTSH/PPIA/LY96/SDCBP/SUGT1/…
REACTOME_PROTEIN_LOCALIZATION	REACTOME_PROTEIN_LOCALIZATION	34	0.765094	1.84459	0.000101905	0.0014551	0.000923004	483	tags=44%, list=12%, signal=39%	RPS27A/UBA52/UBC/UBB/TOMM7/CHCHD10/SERP1/HSPD1/HMOX1/IDH1/HSPA9/CHCHD3/VDAC1/UBE2D3/CHCHD7
REACTOME_AMYLOID_FIBER_FORMATION	REACTOME_AMYLOID_FIBER_FORMATION	18	0.858939	1.84326	6.33483e-05	0.00099733	0.000632628	155	tags=39%, list=4%, signal=38%	RPS27A/CST3/B2M/UBA52/UBC/UBB/ITM2B
REACTOME_AUF1_HNRNP_D0_BINDS_AND_DESTABILIZES_MRNA	REACTOME_AUF1_HNRNP_D0_BINDS_AND_DESTABILIZES_MRNA	17	0.866933	1.83944	7.3395e-05	0.00112661	0.000714636	240	tags=47%, list=6%, signal=45%	RPS27A/HSPB1/UBA52/HSPA1A/UBC/UBB/HSPA8/PABPC1
REACTOME_AGGREPHAGY	REACTOME_AGGREPHAGY	13	0.915818	1.83474	8.60922e-06	0.000186574	0.000118348	116	tags=46%, list=3%, signal=45%	RPS27A/HSP90AA1/UBA52/TUBA1B/UBC/UBB
REACTOME_ENDOSOMAL_SORTING_COMPLEX_REQUIRED_FOR_TRANSPORT_ESCRT_	REACTOME_ENDOSOMAL_SORTING_COMPLEX_REQUIRED_FOR_TRANSPORT_ESCRT_	14	0.903099	1.82443	1.26715e-05	0.000246039	0.000156068	116	tags=29%, list=3%, signal=28%	RPS27A/UBA52/UBC/UBB
REACTOME_UNFOLDED_PROTEIN_RESPONSE_UPR_	REACTOME_UNFOLDED_PROTEIN_RESPONSE_UPR_	28	0.775535	1.80898	0.000429564	0.00483398	0.0030663	434	tags=46%, list=10%, signal=42%	HSPA5/CALR/HSP90B1/PDIA6/SERP1/MYDGF/CEBPB/DNAJC3/HERPUD1/DNAJB11/XBP1/TPP1/SSR1
REACTOME_ANTIGEN_PRESENTATION_FOLDING_ASSEMBLY_AND_PEPTIDE_LOADING_OF_CLASS_I_MHC	REACTOME_ANTIGEN_PRESENTATION_FOLDING_ASSEMBLY_AND_PEPTIDE_LOADING_OF_CLASS_I_MHC	17	0.848882	1.80114	0.000276386	0.00346329	0.00219684	286	tags=59%, list=7%, signal=55%	B2M/HSPA5/CALR/HLA-B/HLA-A/HLA-C/PDIA3/CANX/HLA-E/BCAP31
REACTOME_CHAPERONE_MEDIATED_AUTOPHAGY	REACTOME_CHAPERONE_MEDIATED_AUTOPHAGY	10	0.949513	1.80103	3.32317e-06	7.84779e-05	4.97803e-05	141	tags=80%, list=3%, signal=77%	RPS27A/EEF1A1/HSP90AA1/UBA52/HSP90AB1/UBC/UBB/HSPA8
REACTOME_RRNA_MODIFICATION_IN_THE_NUCLEUS_AND_CYTOSOL	REACTOME_RRNA_MODIFICATION_IN_THE_NUCLEUS_AND_CYTOSOL	11	0.925385	1.78554	1.06535e-05	0.000218041	0.000138308	94	tags=45%, list=2%, signal=45%	RPS2/RPS14/RPS6/RPS7/RPS9
REACTOME_METALLOPROTEASE_DUBS	REACTOME_METALLOPROTEASE_DUBS	13	0.888877	1.78076	7.53106e-05	0.00112782	0.000715402	116	tags=31%, list=3%, signal=30%	RPS27A/UBA52/UBC/UBB
REACTOME_CONSTITUTIVE_SIGNALING_BY_LIGAND_RESPONSIVE_EGFR_CANCER_VARIANTS	REACTOME_CONSTITUTIVE_SIGNALING_BY_LIGAND_RESPONSIVE_EGFR_CANCER_VARIANTS	12	0.904844	1.77721	5.17827e-05	0.000859313	0.000545081	116	tags=42%, list=3%, signal=41%	RPS27A/HSP90AA1/UBA52/UBC/UBB
REACTOME_SIGNALING_BY_EGFR_IN_CANCER	REACTOME_SIGNALING_BY_EGFR_IN_CANCER	12	0.904844	1.77721	5.17827e-05	0.000859313	0.000545081	116	tags=42%, list=3%, signal=41%	RPS27A/HSP90AA1/UBA52/UBC/UBB
REACTOME_N_GLYCAN_TRIMMING_IN_THE_ER_AND_CALNEXIN_CALRETICULIN_CYCLE	REACTOME_N_GLYCAN_TRIMMING_IN_THE_ER_AND_CALNEXIN_CALRETICULIN_CYCLE	18	0.827542	1.77588	0.000461916	0.00506458	0.00321258	491	tags=61%, list=12%, signal=54%	RPS27A/UBA52/CALR/UBC/UBB/PDIA3/CANX/TRIM13/VCP/MLEC/SEL1L
REACTOME_IMMUNOREGULATORY_INTERACTIONS_BETWEEN_A_LYMPHOID_AND_A_NON_LYMPHOID_CELL	REACTOME_IMMUNOREGULATORY_INTERACTIONS_BETWEEN_A_LYMPHOID_AND_A_NON_LYMPHOID_CELL	28	0.760176	1.77316	0.0010928	0.00972429	0.00616833	236	tags=43%, list=6%, signal=41%	B2M/TYROBP/CD81/HLA-B/TREM2/FCGR3A/HCST/FCGR1A/HLA-A/ITGB2/HLA-C/HLA-E
REACTOME_REGULATION_OF_PLK1_ACTIVITY_AT_G2_M_TRANSITION	REACTOME_REGULATION_OF_PLK1_ACTIVITY_AT_G2_M_TRANSITION	33	0.737044	1.76944	0.000864602	0.00830045	0.00526516	241	tags=18%, list=6%, signal=17%	RPS27A/HSP90AA1/UBA52/UBC/UBB/TUBB
REACTOME_INTERFERON_SIGNALING	REACTOME_INTERFERON_SIGNALING	82	0.660867	1.7669	7.75196e-05	0.00113326	0.000718853	236	tags=20%, list=6%, signal=19%	RPS27A/B2M/UBA52/HLA-DRA/HLA-DRB5/HLA-DPA1/HLA-B/UBC/UBB/BST2/HLA-DPB1/FCGR1A/HLA-A/HLA-C/HLA-DRB1/HLA-E
REACTOME_LATE_ENDOSOMAL_MICROAUTOPHAGY	REACTOME_LATE_ENDOSOMAL_MICROAUTOPHAGY	11	0.913831	1.76324	4.08059e-05	0.000715853	0.000454081	141	tags=45%, list=3%, signal=44%	RPS27A/UBA52/UBC/UBB/HSPA8
REACTOME_ORC1_REMOVAL_FROM_CHROMATIN	REACTOME_ORC1_REMOVAL_FROM_CHROMATIN	19	0.815084	1.76167	0.000375314	0.00434797	0.00275801	116	tags=21%, list=3%, signal=21%	RPS27A/UBA52/UBC/UBB
REACTOME_BINDING_AND_UPTAKE_OF_LIGANDS_BY_SCAVENGER_RECEPTORS	REACTOME_BINDING_AND_UPTAKE_OF_LIGANDS_BY_SCAVENGER_RECEPTORS	12	0.894538	1.75697	0.000130763	0.00178418	0.00113175	97	tags=58%, list=2%, signal=57%	FTH1/FTL/APOE/HSP90AA1/HSPH1/CALR/HSP90B1
REACTOME_SWITCHING_OF_ORIGINS_TO_A_POST_REPLICATIVE_STATE	REACTOME_SWITCHING_OF_ORIGINS_TO_A_POST_REPLICATIVE_STATE	27	0.755113	1.74983	0.00105634	0.00953816	0.00605026	224	tags=19%, list=5%, signal=18%	RPS27A/UBA52/UBC/UBB/ANAPC16
REACTOME_MAP3K8_TPL2_DEPENDENT_MAPK1_3_ACTIVATION	REACTOME_MAP3K8_TPL2_DEPENDENT_MAPK1_3_ACTIVATION	12	0.887866	1.74387	0.00022706	0.00303076	0.00192248	116	tags=33%, list=3%, signal=32%	RPS27A/UBA52/UBC/UBB
REACTOME_CYTOSOLIC_SENSORS_OF_PATHOGEN_ASSOCIATED_DNA_	REACTOME_CYTOSOLIC_SENSORS_OF_PATHOGEN_ASSOCIATED_DNA_	21	0.790159	1.7426	0.000801494	0.00806749	0.00511739	116	tags=19%, list=3%, signal=19%	RPS27A/UBA52/UBC/UBB
REACTOME_HEDGEHOG_OFF_STATE	REACTOME_HEDGEHOG_OFF_STATE	28	0.746456	1.74115	0.00217211	0.0138644	0.00879448	202	tags=21%, list=5%, signal=21%	RPS27A/UBA52/TUBA1B/UBC/UBB/GNAS
REACTOME_SIGNALING_BY_ERBB4	REACTOME_SIGNALING_BY_ERBB4	22	0.781405	1.74101	0.00104131	0.00953816	0.00605026	116	tags=23%, list=3%, signal=22%	RPS27A/APOE/UBA52/UBC/UBB
REACTOME_REGULATION_OF_TNFR1_SIGNALING	REACTOME_REGULATION_OF_TNFR1_SIGNALING	17	0.820447	1.74081	0.00125182	0.0102482	0.00650068	116	tags=24%, list=3%, signal=23%	RPS27A/UBA52/UBC/UBB
REACTOME_APC_CDC20_MEDIATED_DEGRADATION_OF_NEK2A	REACTOME_APC_CDC20_MEDIATED_DEGRADATION_OF_NEK2A	12	0.885323	1.73887	0.000266392	0.0034076	0.00216152	224	tags=42%, list=5%, signal=40%	RPS27A/UBA52/UBC/UBB/ANAPC16
REACTOME_APC_C_CDC20_MEDIATED_DEGRADATION_OF_CYCLIN_B	REACTOME_APC_C_CDC20_MEDIATED_DEGRADATION_OF_CYCLIN_B	12	0.885323	1.73887	0.000266392	0.0034076	0.00216152	224	tags=42%, list=5%, signal=40%	RPS27A/UBA52/UBC/UBB/ANAPC16
REACTOME_STABILIZATION_OF_P53	REACTOME_STABILIZATION_OF_P53	17	0.818909	1.73754	0.00136009	0.0105708	0.00670529	116	tags=24%, list=3%, signal=23%	RPS27A/UBA52/UBC/UBB
REACTOME_GLOBAL_GENOME_NUCLEOTIDE_EXCISION_REPAIR_GG_NER_	REACTOME_GLOBAL_GENOME_NUCLEOTIDE_EXCISION_REPAIR_GG_NER_	27	0.749178	1.73607	0.00145402	0.0107086	0.00679268	116	tags=19%, list=3%, signal=18%	RPS27A/UBA52/ACTB/UBC/UBB
REACTOME_APC_C_CDH1_MEDIATED_DEGRADATION_OF_CDC20_AND_OTHER_APC_C_CDH1_TARGETED_PROTEINS_IN_LATE_MITOSIS_EARLY_G1	REACTOME_APC_C_CDH1_MEDIATED_DEGRADATION_OF_CDC20_AND_OTHER_APC_C_CDH1_TARGETED_PROTEINS_IN_LATE_MITOSIS_EARLY_G1	22	0.7783	1.73409	0.00121801	0.0102482	0.00650068	224	tags=23%, list=5%, signal=22%	RPS27A/UBA52/UBC/UBB/ANAPC16
REACTOME_ASSEMBLY_OF_THE_PRE_REPLICATIVE_COMPLEX	REACTOME_ASSEMBLY_OF_THE_PRE_REPLICATIVE_COMPLEX	17	0.816992	1.73348	0.00153682	0.0109721	0.00695988	116	tags=24%, list=3%, signal=23%	RPS27A/UBA52/UBC/UBB
REACTOME_MHC_CLASS_II_ANTIGEN_PRESENTATION	REACTOME_MHC_CLASS_II_ANTIGEN_PRESENTATION	44	0.691379	1.7288	0.000865193	0.00830045	0.00526516	663	tags=48%, list=16%, signal=41%	HLA-DRA/CD74/HLA-DRB5/TUBA1B/HLA-DPA1/HLA-DPB1/HLA-DRB1/CANX/CTSS/CTSL/CTSH/CLTC/CTSC/ARF1/CTSB/HLA-DQA1/SEC24D/CLTA/HLA-DQB1/LGMN/CAPZA2
REACTOME_RIPK1_MEDIATED_REGULATED_NECROSIS	REACTOME_RIPK1_MEDIATED_REGULATED_NECROSIS	10	0.911319	1.72858	0.0002951	0.00362382	0.00229867	116	tags=40%, list=3%, signal=39%	RPS27A/UBA52/UBC/UBB
REACTOME_TRANSCRIPTION_COUPLED_NUCLEOTIDE_EXCISION_REPAIR_TC_NER_	REACTOME_TRANSCRIPTION_COUPLED_NUCLEOTIDE_EXCISION_REPAIR_TC_NER_	24	0.759481	1.72621	0.00288081	0.0159292	0.0101042	116	tags=17%, list=3%, signal=16%	RPS27A/UBA52/UBC/UBB
REACTOME_DEGRADATION_OF_GLI1_BY_THE_PROTEASOME	REACTOME_DEGRADATION_OF_GLI1_BY_THE_PROTEASOME	19	0.797715	1.72413	0.000887841	0.00838668	0.00531986	116	tags=21%, list=3%, signal=21%	RPS27A/UBA52/UBC/UBB
REACTOME_DUAL_INCISION_IN_TC_NER	REACTOME_DUAL_INCISION_IN_TC_NER	23	0.76331	1.72413	0.00397362	0.0186244	0.0118139	116	tags=17%, list=3%, signal=17%	RPS27A/UBA52/UBC/UBB
REACTOME_TRANS_GOLGI_NETWORK_VESICLE_BUDDING	REACTOME_TRANS_GOLGI_NETWORK_VESICLE_BUDDING	34	0.714566	1.72277	0.00139193	0.010649	0.00675488	589	tags=41%, list=14%, signal=36%	FTH1/FTL/HSPA8/SNAP23/CTSZ/VAMP8/M6PR/CLTC/ARF1/TGOLN2/SH3D19/CLTA/SNX2/GNS
REACTOME_NUCLEOTIDE_BINDING_DOMAIN_LEUCINE_RICH_REPEAT_CONTAINING_RECEPTOR_NLR_SIGNALING_PATHWAYS	REACTOME_NUCLEOTIDE_BINDING_DOMAIN_LEUCINE_RICH_REPEAT_CONTAINING_RECEPTOR_NLR_SIGNALING_PATHWAYS	28	0.736252	1.71735	0.00319501	0.0165014	0.0104672	409	tags=32%, list=10%, signal=29%	RPS27A/UBA52/HSP90AB1/UBC/UBB/TXNIP/SUGT1/CASP1/RIPK2
REACTOME_DEGRADATION_OF_AXIN	REACTOME_DEGRADATION_OF_AXIN	16	0.816412	1.71678	0.00146502	0.0107086	0.00679268	116	tags=25%, list=3%, signal=24%	RPS27A/UBA52/UBC/UBB
REACTOME_REGULATION_OF_INSULIN_LIKE_GROWTH_FACTOR_IGF_TRANSPORT_AND_UPTAKE_BY_INSULIN_LIKE_GROWTH_FACTOR_BINDING_PROTEINS_IGFBPS_	REACTOME_REGULATION_OF_INSULIN_LIKE_GROWTH_FACTOR_IGF_TRANSPORT_AND_UPTAKE_BY_INSULIN_LIKE_GROWTH_FACTOR_BINDING_PROTEINS_IGFBPS_	18	0.799879	1.71652	0.0023159	0.0140788	0.00893051	533	tags=61%, list=13%, signal=54%	APOE/CST3/HSP90B1/SPP1/PDIA6/DNAJC3/PAPPA2/P4HB/APLP2/TGOLN2/C3
REACTOME_DAP12_INTERACTIONS	REACTOME_DAP12_INTERACTIONS	18	0.799727	1.71619	0.0023159	0.0140788	0.00893051	520	tags=56%, list=12%, signal=49%	B2M/TYROBP/HLA-B/TREM2/HLA-C/HLA-E/RAC1/CLEC5A/PLCG2/LCP2
REACTOME_DNA_DAMAGE_RECOGNITION_IN_GG_NER	REACTOME_DNA_DAMAGE_RECOGNITION_IN_GG_NER	14	0.848655	1.71444	0.000518639	0.00558674	0.00354379	116	tags=36%, list=3%, signal=35%	RPS27A/UBA52/ACTB/UBC/UBB
REACTOME_TNF_SIGNALING	REACTOME_TNF_SIGNALING	21	0.776612	1.71272	0.00133186	0.0104841	0.00665029	116	tags=19%, list=3%, signal=19%	RPS27A/UBA52/UBC/UBB
REACTOME_MITOPHAGY	REACTOME_MITOPHAGY	11	0.887482	1.7124	0.000313204	0.00377073	0.00239185	418	tags=64%, list=10%, signal=57%	RPS27A/UBA52/UBC/UBB/TOMM7/SQSTM1/VDAC1
REACTOME_UCH_PROTEINASES	REACTOME_UCH_PROTEINASES	28	0.732579	1.70879	0.00373157	0.0178999	0.0113543	116	tags=18%, list=3%, signal=17%	RPS27A/UBA52/ACTB/UBC/UBB
REACTOME_PROCESSING_OF_DNA_DOUBLE_STRAND_BREAK_ENDS	REACTOME_PROCESSING_OF_DNA_DOUBLE_STRAND_BREAK_ENDS	17	0.805289	1.70864	0.00246161	0.014674	0.00930806	116	tags=24%, list=3%, signal=23%	RPS27A/UBA52/UBC/UBB
REACTOME_DUAL_INCISION_IN_GG_NER	REACTOME_DUAL_INCISION_IN_GG_NER	15	0.829361	1.70789	0.00123369	0.0102482	0.00650068	116	tags=27%, list=3%, signal=26%	RPS27A/UBA52/UBC/UBB
REACTOME_DECTIN_1_MEDIATED_NONCANONICAL_NF_KB_SIGNALING	REACTOME_DECTIN_1_MEDIATED_NONCANONICAL_NF_KB_SIGNALING	17	0.804561	1.7071	0.0026248	0.0149225	0.00946567	116	tags=24%, list=3%, signal=23%	RPS27A/UBA52/UBC/UBB
REACTOME_PINK1_PRKN_MEDIATED_MITOPHAGY	REACTOME_PINK1_PRKN_MEDIATED_MITOPHAGY	10	0.899606	1.70637	0.00068772	0.00703766	0.00446414	418	tags=70%, list=10%, signal=63%	RPS27A/UBA52/UBC/UBB/TOMM7/SQSTM1/VDAC1
REACTOME_APC_C_MEDIATED_DEGRADATION_OF_CELL_CYCLE_PROTEINS	REACTOME_APC_C_MEDIATED_DEGRADATION_OF_CELL_CYCLE_PROTEINS	25	0.746634	1.706	0.00462319	0.0207099	0.0131367	224	tags=20%, list=5%, signal=19%	RPS27A/UBA52/UBC/UBB/ANAPC16
REACTOME_FORMATION_OF_TC_NER_PRE_INCISION_COMPLEX	REACTOME_FORMATION_OF_TC_NER_PRE_INCISION_COMPLEX	19	0.789221	1.70577	0.00124831	0.0102482	0.00650068	116	tags=21%, list=3%, signal=21%	RPS27A/UBA52/UBC/UBB
REACTOME_LISTERIA_MONOCYTOGENES_ENTRY_INTO_HOST_CELLS	REACTOME_LISTERIA_MONOCYTOGENES_ENTRY_INTO_HOST_CELLS	13	0.851046	1.70497	0.00119951	0.0102482	0.00650068	116	tags=31%, list=3%, signal=30%	RPS27A/UBA52/UBC/UBB
REACTOME_TNFR1_INDUCED_NFKAPPAB_SIGNALING_PATHWAY	REACTOME_TNFR1_INDUCED_NFKAPPAB_SIGNALING_PATHWAY	14	0.84393	1.7049	0.000628548	0.00654116	0.0041492	116	tags=29%, list=3%, signal=28%	RPS27A/UBA52/UBC/UBB
REACTOME_NUCLEOTIDE_EXCISION_REPAIR	REACTOME_NUCLEOTIDE_EXCISION_REPAIR	36	0.702697	1.70363	0.00259826	0.0149225	0.00946567	116	tags=14%, list=3%, signal=14%	RPS27A/UBA52/ACTB/UBC/UBB
REACTOME_REGULATION_OF_MRNA_STABILITY_BY_PROTEINS_THAT_BIND_AU_RICH_ELEMENTS	REACTOME_REGULATION_OF_MRNA_STABILITY_BY_PROTEINS_THAT_BIND_AU_RICH_ELEMENTS	34	0.70643	1.70315	0.00210636	0.0137586	0.00872735	382	tags=29%, list=9%, signal=27%	RPS27A/HSPB1/UBA52/HSPA1A/UBC/UBB/HSPA8/PABPC1/YWHAB/ANP32A
REACTOME_TERMINATION_OF_TRANSLESION_DNA_SYNTHESIS	REACTOME_TERMINATION_OF_TRANSLESION_DNA_SYNTHESIS	11	0.882459	1.70271	0.000433012	0.00483398	0.0030663	116	tags=36%, list=3%, signal=35%	RPS27A/UBA52/UBC/UBB
REACTOME_DNA_REPLICATION_PRE_INITIATION	REACTOME_DNA_REPLICATION_PRE_INITIATION	20	0.775077	1.70176	0.00610527	0.0251586	0.0159587	116	tags=20%, list=3%, signal=20%	RPS27A/UBA52/UBC/UBB
REACTOME_EGFR_DOWNREGULATION	REACTOME_EGFR_DOWNREGULATION	15	0.826301	1.70158	0.00140483	0.010649	0.00675488	116	tags=27%, list=3%, signal=26%	RPS27A/UBA52/UBC/UBB
REACTOME_NEGATIVE_REGULATION_OF_NOTCH4_SIGNALING	REACTOME_NEGATIVE_REGULATION_OF_NOTCH4_SIGNALING	15	0.825331	1.69958	0.00144762	0.0107086	0.00679268	116	tags=27%, list=3%, signal=26%	RPS27A/UBA52/UBC/UBB
REACTOME_SIGNALING_BY_ERBB2	REACTOME_SIGNALING_BY_ERBB2	22	0.762385	1.69864	0.00282982	0.0159292	0.0101042	116	tags=23%, list=3%, signal=22%	RPS27A/HSP90AA1/UBA52/UBC/UBB
REACTOME_INLB_MEDIATED_ENTRY_OF_LISTERIA_MONOCYTOGENES_INTO_HOST_CELL	REACTOME_INLB_MEDIATED_ENTRY_OF_LISTERIA_MONOCYTOGENES_INTO_HOST_CELL	11	0.879997	1.69796	0.000556727	0.00589362	0.00373846	116	tags=36%, list=3%, signal=35%	RPS27A/UBA52/UBC/UBB
REACTOME_DOWNREGULATION_OF_ERBB2_SIGNALING	REACTOME_DOWNREGULATION_OF_ERBB2_SIGNALING	10	0.894168	1.69605	0.000987312	0.009185	0.00582625	116	tags=50%, list=3%, signal=49%	RPS27A/HSP90AA1/UBA52/UBC/UBB
REACTOME_DNA_DOUBLE_STRAND_BREAK_RESPONSE	REACTOME_DNA_DOUBLE_STRAND_BREAK_RESPONSE	17	0.799298	1.69593	0.00319815	0.0165014	0.0104672	116	tags=24%, list=3%, signal=23%	RPS27A/UBA52/UBC/UBB
REACTOME_BUDDING_AND_MATURATION_OF_HIV_VIRION	REACTOME_BUDDING_AND_MATURATION_OF_HIV_VIRION	14	0.83877	1.69447	0.000849111	0.00830045	0.00526516	295	tags=36%, list=7%, signal=33%	RPS27A/UBA52/UBC/UBB/PPIA
REACTOME_E3_UBIQUITIN_LIGASES_UBIQUITINATE_TARGET_PROTEINS	REACTOME_E3_UBIQUITIN_LIGASES_UBIQUITINATE_TARGET_PROTEINS	18	0.789342	1.69391	0.0031652	0.0165014	0.0104672	433	tags=44%, list=10%, signal=40%	RPS27A/UBA52/UBC/UBB/HLA-A/UBE2B/VCP/UBE2D3
REACTOME_INTERFERON_GAMMA_SIGNALING	REACTOME_INTERFERON_GAMMA_SIGNALING	38	0.691683	1.69207	0.00160431	0.0110679	0.00702062	236	tags=29%, list=6%, signal=28%	B2M/HLA-DRA/HLA-DRB5/HLA-DPA1/HLA-B/HLA-DPB1/FCGR1A/HLA-A/HLA-C/HLA-DRB1/HLA-E
REACTOME_TRANSLESION_SYNTHESIS_BY_Y_FAMILY_DNA_POLYMERASES_BYPASSES_LESIONS_ON_DNA_TEMPLATE	REACTOME_TRANSLESION_SYNTHESIS_BY_Y_FAMILY_DNA_POLYMERASES_BYPASSES_LESIONS_ON_DNA_TEMPLATE	15	0.82086	1.69038	0.00176293	0.0118949	0.00754522	116	tags=27%, list=3%, signal=26%	RPS27A/UBA52/UBC/UBB
REACTOME_REGULATION_OF_RUNX3_EXPRESSION_AND_ACTIVITY	REACTOME_REGULATION_OF_RUNX3_EXPRESSION_AND_ACTIVITY	17	0.796119	1.68919	0.00358082	0.0173921	0.0110322	116	tags=24%, list=3%, signal=23%	RPS27A/UBA52/UBC/UBB
REACTOME_OVARIAN_TUMOR_DOMAIN_PROTEASES	REACTOME_OVARIAN_TUMOR_DOMAIN_PROTEASES	18	0.78659	1.688	0.00359076	0.0173921	0.0110322	409	tags=33%, list=10%, signal=30%	RPS27A/UBA52/UBC/UBB/VCP/RIPK2
REACTOME_REGULATION_OF_TP53_ACTIVITY_THROUGH_METHYLATION	REACTOME_REGULATION_OF_TP53_ACTIVITY_THROUGH_METHYLATION	10	0.889249	1.68672	0.00132372	0.0104841	0.00665029	116	tags=40%, list=3%, signal=39%	RPS27A/UBA52/UBC/UBB
REACTOME_PEROXISOMAL_PROTEIN_IMPORT	REACTOME_PEROXISOMAL_PROTEIN_IMPORT	16	0.802035	1.68654	0.00239603	0.0144232	0.00914894	223	tags=31%, list=5%, signal=30%	RPS27A/UBA52/UBC/UBB/IDH1
REACTOME_CALNEXIN_CALRETICULIN_CYCLE	REACTOME_CALNEXIN_CALRETICULIN_CYCLE	13	0.841004	1.68486	0.0020559	0.0137209	0.00870347	227	tags=54%, list=5%, signal=51%	RPS27A/UBA52/CALR/UBC/UBB/PDIA3/CANX
REACTOME_G1_S_DNA_DAMAGE_CHECKPOINTS	REACTOME_G1_S_DNA_DAMAGE_CHECKPOINTS	18	0.784744	1.68404	0.00406952	0.0189294	0.0120074	116	tags=22%, list=3%, signal=22%	RPS27A/UBA52/UBC/UBB
REACTOME_SUPPRESSION_OF_PHAGOSOMAL_MATURATION	REACTOME_SUPPRESSION_OF_PHAGOSOMAL_MATURATION	10	0.887431	1.68327	0.00148462	0.0107242	0.00680258	116	tags=40%, list=3%, signal=39%	RPS27A/UBA52/UBC/UBB
REACTOME_ACTIVATION_OF_IRF3_IRF7_MEDIATED_BY_TBK1_IKK_EPSILON	REACTOME_ACTIVATION_OF_IRF3_IRF7_MEDIATED_BY_TBK1_IKK_EPSILON	12	0.856887	1.68302	0.00158224	0.0110679	0.00702062	296	tags=50%, list=7%, signal=47%	RPS27A/UBA52/UBC/CD14/UBB/LY96
REACTOME_NEGATIVE_REGULATION_OF_MET_ACTIVITY	REACTOME_NEGATIVE_REGULATION_OF_MET_ACTIVITY	16	0.800354	1.68301	0.00250557	0.0147925	0.00938319	116	tags=25%, list=3%, signal=24%	RPS27A/UBA52/UBC/UBB
REACTOME_DNA_REPLICATION	REACTOME_DNA_REPLICATION	32	0.705076	1.68129	0.00555219	0.0235106	0.0149133	224	tags=16%, list=5%, signal=15%	RPS27A/UBA52/UBC/UBB/ANAPC16
REACTOME_INFECTION_WITH_MYCOBACTERIUM_TUBERCULOSIS	REACTOME_INFECTION_WITH_MYCOBACTERIUM_TUBERCULOSIS	20	0.765525	1.68079	0.00865351	0.033288	0.0211153	359	tags=40%, list=9%, signal=37%	RPS27A/B2M/UBA52/UBC/UBB/MRC1/ENO1/PGK1
REACTOME_SIGNALING_BY_FGFR3	REACTOME_SIGNALING_BY_FGFR3	18	0.783202	1.68073	0.00417591	0.0191344	0.0121374	116	tags=22%, list=3%, signal=22%	RPS27A/UBA52/UBC/UBB
REACTOME_SIGNALING_BY_FGFR4	REACTOME_SIGNALING_BY_FGFR4	18	0.783202	1.68073	0.00417591	0.0191344	0.0121374	116	tags=22%, list=3%, signal=22%	RPS27A/UBA52/UBC/UBB
REACTOME_NOTCH3_ACTIVATION_AND_TRANSMISSION_OF_SIGNAL_TO_THE_NUCLEUS	REACTOME_NOTCH3_ACTIVATION_AND_TRANSMISSION_OF_SIGNAL_TO_THE_NUCLEUS	10	0.885933	1.68043	0.00160221	0.0110679	0.00702062	116	tags=50%, list=3%, signal=49%	RPS27A/UBA52/UBC/YBX1/UBB
REACTOME_SCF_SKP2_MEDIATED_DEGRADATION_OF_P27_P21	REACTOME_SCF_SKP2_MEDIATED_DEGRADATION_OF_P27_P21	15	0.815527	1.6794	0.00216424	0.0138644	0.00879448	116	tags=27%, list=3%, signal=26%	RPS27A/UBA52/UBC/UBB
REACTOME_SIGNALING_BY_FGFR1	REACTOME_SIGNALING_BY_FGFR1	21	0.761487	1.67937	0.00221974	0.0138644	0.00879448	116	tags=19%, list=3%, signal=19%	RPS27A/UBA52/UBC/UBB
REACTOME_NEGATIVE_REGULATION_OF_FGFR1_SIGNALING	REACTOME_NEGATIVE_REGULATION_OF_FGFR1_SIGNALING	14	0.829158	1.67505	0.00131853	0.0104841	0.00665029	116	tags=29%, list=3%, signal=28%	RPS27A/UBA52/UBC/UBB
REACTOME_IRE1ALPHA_ACTIVATES_CHAPERONES	REACTOME_IRE1ALPHA_ACTIVATES_CHAPERONES	15	0.812162	1.67247	0.00256555	0.0149225	0.00946567	434	tags=60%, list=10%, signal=54%	HSPA5/PDIA6/SERP1/MYDGF/DNAJC3/DNAJB11/XBP1/TPP1/SSR1
REACTOME_ACTIVATED_TAK1_MEDIATES_P38_MAPK_ACTIVATION	REACTOME_ACTIVATED_TAK1_MEDIATES_P38_MAPK_ACTIVATION	12	0.851186	1.67182	0.0021048	0.0137586	0.00872735	116	tags=33%, list=3%, signal=32%	RPS27A/UBA52/UBC/UBB
REACTOME_NOD1_2_SIGNALING_PATHWAY	REACTOME_NOD1_2_SIGNALING_PATHWAY	18	0.778921	1.67154	0.00465467	0.0207099	0.0131367	409	tags=33%, list=10%, signal=30%	RPS27A/UBA52/UBC/UBB/CASP1/RIPK2
REACTOME_DEACTIVATION_OF_THE_BETA_CATENIN_TRANSACTIVATING_COMPLEX	REACTOME_DEACTIVATION_OF_THE_BETA_CATENIN_TRANSACTIVATING_COMPLEX	16	0.793374	1.66833	0.00327472	0.0166172	0.0105406	116	tags=25%, list=3%, signal=24%	RPS27A/UBA52/UBC/UBB
REACTOME_FORMATION_OF_INCISION_COMPLEX_IN_GG_NER	REACTOME_FORMATION_OF_INCISION_COMPLEX_IN_GG_NER	21	0.756454	1.66827	0.00288081	0.0159292	0.0101042	116	tags=19%, list=3%, signal=19%	RPS27A/UBA52/UBC/UBB
REACTOME_NEGATIVE_REGULATION_OF_FGFR2_SIGNALING	REACTOME_NEGATIVE_REGULATION_OF_FGFR2_SIGNALING	13	0.831314	1.66544	0.00318085	0.0165014	0.0104672	116	tags=31%, list=3%, signal=30%	RPS27A/UBA52/UBC/UBB
REACTOME_NEGATIVE_REGULATION_OF_FGFR3_SIGNALING	REACTOME_NEGATIVE_REGULATION_OF_FGFR3_SIGNALING	13	0.831314	1.66544	0.00318085	0.0165014	0.0104672	116	tags=31%, list=3%, signal=30%	RPS27A/UBA52/UBC/UBB
REACTOME_NEGATIVE_REGULATION_OF_FGFR4_SIGNALING	REACTOME_NEGATIVE_REGULATION_OF_FGFR4_SIGNALING	13	0.831314	1.66544	0.00318085	0.0165014	0.0104672	116	tags=31%, list=3%, signal=30%	RPS27A/UBA52/UBC/UBB
REACTOME_DEGRADATION_OF_DVL	REACTOME_DEGRADATION_OF_DVL	14	0.824193	1.66502	0.00170661	0.0116429	0.00738532	116	tags=29%, list=3%, signal=28%	RPS27A/UBA52/UBC/UBB
REACTOME_REGULATION_OF_TP53_ACTIVITY_THROUGH_PHOSPHORYLATION	REACTOME_REGULATION_OF_TP53_ACTIVITY_THROUGH_PHOSPHORYLATION	27	0.718414	1.66478	0.00499133	0.0217353	0.0137872	116	tags=15%, list=3%, signal=14%	RPS27A/UBA52/UBC/UBB
REACTOME_IKK_COMPLEX_RECRUITMENT_MEDIATED_BY_RIP1	REACTOME_IKK_COMPLEX_RECRUITMENT_MEDIATED_BY_RIP1	13	0.830201	1.66321	0.00347812	0.0173623	0.0110133	470	tags=62%, list=11%, signal=55%	RPS27A/UBA52/UBC/CD14/UBB/LY96/UBE2D3/TLR4
REACTOME_PROTEIN_UBIQUITINATION	REACTOME_PROTEIN_UBIQUITINATION	29	0.706586	1.6621	0.00489948	0.0214877	0.0136301	433	tags=28%, list=10%, signal=25%	RPS27A/UBA52/UBC/UBB/HLA-A/UBE2B/VCP/UBE2D3
REACTOME_TCR_SIGNALING	REACTOME_TCR_SIGNALING	50	0.653153	1.6604	0.00290565	0.0159292	0.0101042	520	tags=30%, list=12%, signal=27%	RPS27A/UBA52/HLA-DRA/HLA-DRB5/HLA-DPA1/UBC/UBB/HLA-DPB1/HLA-DRB1/NFKBIA/RIPK2/HLA-DQA1/MALT1/PLCG2/LCP2
REACTOME_ACTIVATED_NOTCH1_TRANSMITS_SIGNAL_TO_THE_NUCLEUS	REACTOME_ACTIVATED_NOTCH1_TRANSMITS_SIGNAL_TO_THE_NUCLEUS	15	0.806297	1.66039	0.00325521	0.0166172	0.0105406	116	tags=27%, list=3%, signal=26%	RPS27A/UBA52/UBC/UBB
REACTOME_SIGNALING_BY_EGFR	REACTOME_SIGNALING_BY_EGFR	27	0.716457	1.66025	0.00545786	0.0232717	0.0147617	116	tags=15%, list=3%, signal=14%	RPS27A/UBA52/UBC/UBB
REACTOME_SPRY_REGULATION_OF_FGF_SIGNALING	REACTOME_SPRY_REGULATION_OF_FGF_SIGNALING	11	0.859907	1.6592	0.00221956	0.0138644	0.00879448	116	tags=36%, list=3%, signal=35%	RPS27A/UBA52/UBC/UBB
REACTOME_ASSEMBLY_OF_THE_HIV_VIRION	REACTOME_ASSEMBLY_OF_THE_HIV_VIRION	10	0.87364	1.65711	0.0029839	0.0162134	0.0102845	295	tags=50%, list=7%, signal=47%	RPS27A/UBA52/UBC/UBB/PPIA
REACTOME_HDR_THROUGH_HOMOLOGOUS_RECOMBINATION_HRR_	REACTOME_HDR_THROUGH_HOMOLOGOUS_RECOMBINATION_HRR_	15	0.804566	1.65682	0.00342805	0.0172526	0.0109437	116	tags=27%, list=3%, signal=26%	RPS27A/UBA52/UBC/UBB
REACTOME_ONCOGENE_INDUCED_SENESCENCE	REACTOME_ONCOGENE_INDUCED_SENESCENCE	17	0.780314	1.65565	0.00565875	0.0236359	0.0149927	116	tags=24%, list=3%, signal=23%	RPS27A/UBA52/UBC/UBB
REACTOME_NEGATIVE_REGULATORS_OF_DDX58_IFIH1_SIGNALING	REACTOME_NEGATIVE_REGULATORS_OF_DDX58_IFIH1_SIGNALING	24	0.728159	1.65502	0.00753218	0.0296459	0.018805	116	tags=17%, list=3%, signal=16%	RPS27A/UBA52/UBC/UBB
REACTOME_DNA_DAMAGE_BYPASS	REACTOME_DNA_DAMAGE_BYPASS	20	0.752416	1.652	0.0133378	0.0470657	0.0298548	402	tags=30%, list=10%, signal=27%	RPS27A/UBA52/UBC/UBB/UBE2B/VCP
REACTOME_SMAD2_SMAD3_SMAD4_HETEROTRIMER_REGULATES_TRANSCRIPTION	REACTOME_SMAD2_SMAD3_SMAD4_HETEROTRIMER_REGULATES_TRANSCRIPTION	15	0.802159	1.65187	0.00394656	0.0186244	0.0118139	116	tags=27%, list=3%, signal=26%	RPS27A/UBA52/UBC/UBB
REACTOME_HOMOLOGY_DIRECTED_REPAIR	REACTOME_HOMOLOGY_DIRECTED_REPAIR	23	0.731262	1.65174	0.014007	0.0485894	0.0308213	116	tags=17%, list=3%, signal=17%	RPS27A/UBA52/UBC/UBB
REACTOME_JNK_C_JUN_KINASES_PHOSPHORYLATION_AND_ACTIVATION_MEDIATED_BY_ACTIVATED_HUMAN_TAK1	REACTOME_JNK_C_JUN_KINASES_PHOSPHORYLATION_AND_ACTIVATION_MEDIATED_BY_ACTIVATED_HUMAN_TAK1	13	0.823545	1.64988	0.00442938	0.0199973	0.0126847	116	tags=31%, list=3%, signal=30%	RPS27A/UBA52/UBC/UBB
REACTOME_TRAF6_MEDIATED_INDUCTION_OF_TAK1_COMPLEX_WITHIN_TLR4_COMPLEX	REACTOME_TRAF6_MEDIATED_INDUCTION_OF_TAK1_COMPLEX_WITHIN_TLR4_COMPLEX	10	0.86959	1.64943	0.00392926	0.0186244	0.0118139	296	tags=60%, list=7%, signal=56%	RPS27A/UBA52/UBC/CD14/UBB/LY96
REACTOME_DOWNREGULATION_OF_SMAD2_3_SMAD4_TRANSCRIPTIONAL_ACTIVITY	REACTOME_DOWNREGULATION_OF_SMAD2_3_SMAD4_TRANSCRIPTIONAL_ACTIVITY	18	0.768296	1.64874	0.00646857	0.0259588	0.0164663	116	tags=22%, list=3%, signal=22%	RPS27A/UBA52/UBC/UBB
REACTOME_GOLGI_ASSOCIATED_VESICLE_BIOGENESIS	REACTOME_GOLGI_ASSOCIATED_VESICLE_BIOGENESIS	29	0.700847	1.6486	0.00641344	0.0259069	0.0164333	563	tags=34%, list=14%, signal=30%	FTH1/FTL/HSPA8/VAMP8/CLTC/ARF1/TGOLN2/SH3D19/CLTA/SNX2
REACTOME_PD_1_SIGNALING	REACTOME_PD_1_SIGNALING	10	0.866102	1.64282	0.00469738	0.0207496	0.0131619	184	tags=50%, list=4%, signal=48%	HLA-DRA/HLA-DRB5/HLA-DPA1/HLA-DPB1/HLA-DRB1
REACTOME_MITOTIC_G2_G2_M_PHASES	REACTOME_MITOTIC_G2_G2_M_PHASES	57	0.62961	1.64278	0.00223546	0.0138644	0.00879448	241	tags=14%, list=6%, signal=13%	RPS27A/HSP90AA1/UBA52/HSP90AB1/TUBA1B/UBC/UBB/TUBB
REACTOME_RECOGNITION_OF_DNA_DAMAGE_BY_PCNA_CONTAINING_REPLICATION_COMPLEX	REACTOME_RECOGNITION_OF_DNA_DAMAGE_BY_PCNA_CONTAINING_REPLICATION_COMPLEX	11	0.850586	1.64121	0.00351567	0.0173921	0.0110322	116	tags=36%, list=3%, signal=35%	RPS27A/UBA52/UBC/UBB
REACTOME_NEGATIVE_REGULATION_OF_MAPK_PATHWAY	REACTOME_NEGATIVE_REGULATION_OF_MAPK_PATHWAY	19	0.757944	1.63817	0.00423371	0.0192555	0.0122142	404	tags=37%, list=10%, signal=33%	RPS27A/UBA52/UBC/UBB/YWHAB/PAQR3/DUSP1
REACTOME_ABC_TRANSPORTER_DISORDERS	REACTOME_ABC_TRANSPORTER_DISORDERS	17	0.771966	1.63794	0.00697725	0.0276389	0.017532	116	tags=24%, list=3%, signal=23%	RPS27A/UBA52/UBC/UBB
REACTOME_TNFR2_NON_CANONICAL_NF_KB_PATHWAY	REACTOME_TNFR2_NON_CANONICAL_NF_KB_PATHWAY	24	0.720214	1.63696	0.00927429	0.0351507	0.0222969	116	tags=17%, list=3%, signal=16%	RPS27A/UBA52/UBC/UBB
REACTOME_GENERATION_OF_SECOND_MESSENGER_MOLECULES	REACTOME_GENERATION_OF_SECOND_MESSENGER_MOLECULES	15	0.793093	1.6332	0.00538689	0.0231297	0.0146717	581	tags=60%, list=14%, signal=52%	HLA-DRA/HLA-DRB5/HLA-DPA1/HLA-DPB1/HLA-DRB1/HLA-DQA1/PLCG2/LCP2/HLA-DQB1
REACTOME_ASYMMETRIC_LOCALIZATION_OF_PCP_PROTEINS	REACTOME_ASYMMETRIC_LOCALIZATION_OF_PCP_PROTEINS	15	0.791586	1.63009	0.00561735	0.0236236	0.014985	116	tags=27%, list=3%, signal=26%	RPS27A/UBA52/UBC/UBB
REACTOME_TICAM1_RIP1_MEDIATED_IKK_COMPLEX_RECRUITMENT	REACTOME_TICAM1_RIP1_MEDIATED_IKK_COMPLEX_RECRUITMENT	10	0.859038	1.62942	0.00593818	0.0246354	0.0156268	116	tags=40%, list=3%, signal=39%	RPS27A/UBA52/UBC/UBB
REACTOME_TAK1_ACTIVATES_NFKB_BY_PHOSPHORYLATION_AND_ACTIVATION_OF_IKKS_COMPLEX	REACTOME_TAK1_ACTIVATES_NFKB_BY_PHOSPHORYLATION_AND_ACTIVATION_OF_IKKS_COMPLEX	14	0.806406	1.62909	0.00359739	0.0173921	0.0110322	409	tags=43%, list=10%, signal=39%	RPS27A/UBA52/UBC/UBB/NFKBIA/RIPK2
REACTOME_SIGNALING_BY_FGFR2	REACTOME_SIGNALING_BY_FGFR2	26	0.706126	1.62875	0.0103012	0.0381018	0.0241688	543	tags=31%, list=13%, signal=27%	RPS27A/UBA52/UBC/UBB/HNRNPF/HNRNPH1/HNRNPA1/PPP2CB
REACTOME_SEMAPHORIN_INTERACTIONS	REACTOME_SEMAPHORIN_INTERACTIONS	26	0.705557	1.62743	0.0105012	0.0383793	0.0243448	335	tags=27%, list=8%, signal=25%	HSP90AA1/HSP90AB1/TYROBP/TREM2/CFL1/MYL6/RAC1
REACTOME_GLYCOGEN_METABOLISM	REACTOME_GLYCOGEN_METABOLISM	10	0.85731	1.62614	0.00623477	0.025521	0.0161885	363	tags=60%, list=9%, signal=55%	RPS27A/UBA52/UBC/UBB/PYGL/CALM1
REACTOME_SYNTHESIS_OF_ACTIVE_UBIQUITIN_ROLES_OF_E1_AND_E2_ENZYMES	REACTOME_SYNTHESIS_OF_ACTIVE_UBIQUITIN_ROLES_OF_E1_AND_E2_ENZYMES	19	0.751819	1.62493	0.00520448	0.0225039	0.0142747	116	tags=21%, list=3%, signal=21%	RPS27A/UBA52/UBC/UBB
REACTOME_FCERI_MEDIATED_NF_KB_ACTIVATION	REACTOME_FCERI_MEDIATED_NF_KB_ACTIVATION	27	0.700172	1.62251	0.00857656	0.033288	0.0211153	116	tags=19%, list=3%, signal=18%	RPS27A/UBA52/FCER1G/UBC/UBB
REACTOME_REGULATION_OF_SIGNALING_BY_CBL	REACTOME_REGULATION_OF_SIGNALING_BY_CBL	17	0.762097	1.617	0.0103834	0.0381761	0.024216	116	tags=24%, list=3%, signal=23%	RPS27A/UBA52/UBC/UBB
REACTOME_DEFECTIVE_CFTR_CAUSES_CYSTIC_FIBROSIS	REACTOME_DEFECTIVE_CFTR_CAUSES_CYSTIC_FIBROSIS	15	0.783976	1.61443	0.00677416	0.0270087	0.0171322	116	tags=27%, list=3%, signal=26%	RPS27A/UBA52/UBC/UBB
REACTOME_SIGNALING_BY_FGFR	REACTOME_SIGNALING_BY_FGFR	29	0.685961	1.61358	0.0106573	0.0384917	0.0244161	543	tags=28%, list=13%, signal=24%	RPS27A/UBA52/UBC/UBB/HNRNPF/HNRNPH1/HNRNPA1/PPP2CB
REACTOME_HEDGEHOG_LIGAND_BIOGENESIS	REACTOME_HEDGEHOG_LIGAND_BIOGENESIS	17	0.753165	1.59805	0.0135817	0.0476525	0.030227	491	tags=41%, list=12%, signal=36%	RPS27A/UBA52/UBC/UBB/VCP/P4HB/SEL1L
REACTOME_DISEASES_OF_CARBOHYDRATE_METABOLISM	REACTOME_DISEASES_OF_CARBOHYDRATE_METABOLISM	10	0.84237	1.5978	0.00872862	0.033288	0.0211153	116	tags=40%, list=3%, signal=39%	RPS27A/UBA52/UBC/UBB
REACTOME_REGULATION_OF_TP53_EXPRESSION_AND_DEGRADATION	REACTOME_REGULATION_OF_TP53_EXPRESSION_AND_DEGRADATION	18	0.74403	1.59667	0.0145052	0.049479	0.0313856	116	tags=22%, list=3%, signal=22%	RPS27A/UBA52/UBC/UBB
REACTOME_CLATHRIN_MEDIATED_ENDOCYTOSIS	REACTOME_CLATHRIN_MEDIATED_ENDOCYTOSIS	58	0.610566	1.5935	0.00945049	0.0353817	0.0224434	373	tags=24%, list=9%, signal=22%	RPS27A/UBA52/ACTB/UBC/UBB/HSPA8/ACTG1/VAMP8/ARPC3/BIN1/SCARB2/ARPC5/M6PR/CLTC
REACTOME_TGF_BETA_RECEPTOR_SIGNALING_ACTIVATES_SMADS	REACTOME_TGF_BETA_RECEPTOR_SIGNALING_ACTIVATES_SMADS	19	0.736359	1.59152	0.00980998	0.036505	0.0231559	116	tags=21%, list=3%, signal=21%	RPS27A/UBA52/UBC/UBB
REACTOME_DAP12_SIGNALING	REACTOME_DAP12_SIGNALING	15	0.769634	1.58489	0.0105954	0.0384917	0.0244161	520	tags=47%, list=12%, signal=41%	B2M/TYROBP/TREM2/HLA-E/RAC1/PLCG2/LCP2
REACTOME_INTERLEUKIN_12_FAMILY_SIGNALING	REACTOME_INTERLEUKIN_12_FAMILY_SIGNALING	27	0.683287	1.58338	0.0136858	0.0477449	0.0302856	570	tags=48%, list=14%, signal=42%	RPLP0/CFL1/CANX/SOD2/PPIA/EBI3/HSPA9/ARF1/P4HB/LCP1/HNRNPF/CDC42/MSN
REACTOME_G2_M_CHECKPOINTS	REACTOME_G2_M_CHECKPOINTS	33	0.659325	1.58286	0.0116373	0.0415426	0.0263514	339	tags=18%, list=8%, signal=17%	RPS27A/UBA52/UBC/UBB/YWHAH/YWHAB
REACTOME_ER_QUALITY_CONTROL_COMPARTMENT_ERQC_	REACTOME_ER_QUALITY_CONTROL_COMPARTMENT_ERQC_	10	0.830158	1.57464	0.0113412	0.0407223	0.0258311	116	tags=40%, list=3%, signal=39%	RPS27A/UBA52/UBC/UBB
REACTOME_RESPIRATORY_ELECTRON_TRANSPORT	REACTOME_RESPIRATORY_ELECTRON_TRANSPORT	19	0.724362	1.56559	0.014706	0.0496126	0.0314703	361	tags=32%, list=9%, signal=29%	UQCRB/MT-ND3/COX7C/UQCR10/COX4I1/COX20
REACTOME_RESPIRATORY_ELECTRON_TRANSPORT_ATP_SYNTHESIS_BY_CHEMIOSMOTIC_COUPLING_AND_HEAT_PRODUCTION_BY_UNCOUPLING_PROTEINS_	REACTOME_RESPIRATORY_ELECTRON_TRANSPORT_ATP_SYNTHESIS_BY_CHEMIOSMOTIC_COUPLING_AND_HEAT_PRODUCTION_BY_UNCOUPLING_PROTEINS_	19	0.724362	1.56559	0.014706	0.0496126	0.0314703	361	tags=32%, list=9%, signal=29%	UQCRB/MT-ND3/COX7C/UQCR10/COX4I1/COX20
REACTOME_RHO_GTPASES_ACTIVATE_IQGAPS	REACTOME_RHO_GTPASES_ACTIVATE_IQGAPS	10	0.823944	1.56285	0.0125311	0.0444746	0.0282112	613	tags=80%, list=15%, signal=68%	ACTB/TUBA1B/ACTG1/RAC1/CALM1/IQGAP1/CDC42/CTNNB1
REACTOME_SIGNALING_BY_HEDGEHOG	REACTOME_SIGNALING_BY_HEDGEHOG	41	0.627701	1.55641	0.014126	0.0487268	0.0309085	717	tags=34%, list=17%, signal=29%	RPS27A/UBA52/TUBA1B/UBC/UBB/GNAS/VCP/P4HB/SEL1L/CSNK1A1/ADCY7/PRKAR1A/ADAM17/PSME4
REACTOME_ADAPTIVE_IMMUNE_SYSTEM	REACTOME_ADAPTIVE_IMMUNE_SYSTEM	286	0.520619	1.50741	0.000122507	0.00170953	0.00108439	679	tags=28%, list=16%, signal=25%	RPS27A/B2M/UBA52/HLA-DRA/HSPA5/CD74/TYROBP/CD81/CALR/HLA-DRB5/TUBA1B/HLA-DPA1/HLA-B/CYBA/UBC/CD14/UBB/TREM2/HLA-DPB1/FCGR3A/HCST/FCGR1A/HLA-A/ITGB2/HLA-C/HLA-DRB1/SNAP23/PDIA3/VAMP8/CANX/HLA-E/CTSS/BCAP31/CTSL/CTSH/PPIA/LY96/MRC1/RAC1/YWHAB/CALM1/CLTC/UBE2B/CTSC/ARF1/NFKBIA/CD99/RIPK2/UBE2D3/PJA2/LAIR1/CTSB/TLR4/FCGR1B/HLA-DQA1/MALT1/TAPBP/PLCG2/SEC24D/CDC42/LCP2/HERC4/C3/PPP2CB/UBR2/CLTA/ITGB1/S…
REACTOME_CLASS_I_MHC_MEDIATED_ANTIGEN_PROCESSING_PRESENTATION	REACTOME_CLASS_I_MHC_MEDIATED_ANTIGEN_PROCESSING_PRESENTATION	156	0.525203	1.48138	0.00631797	0.0256903	0.0162959	768	tags=28%, list=18%, signal=24%	RPS27A/B2M/UBA52/HSPA5/CALR/HLA-B/CYBA/UBC/CD14/UBB/FCGR1A/HLA-A/HLA-C/SNAP23/PDIA3/VAMP8/CANX/HLA-E/CTSS/BCAP31/CTSL/LY96/MRC1/UBE2B/UBE2D3/PJA2/TLR4/FCGR1B/TAPBP/SEC24D/HERC4/UBR2/SEC61A1/NCF1/UBE2J1/UBA6/RNF111/RNF217/PSME4/FBXL5/UBA1/RBBP6/NEDD4L/SH3RF1
REACTOME_TRANSPORT_OF_SMALL_MOLECULES	REACTOME_TRANSPORT_OF_SMALL_MOLECULES	162	0.510933	1.44536	0.00940214	0.0353817	0.0224434	621	tags=23%, list=15%, signal=20%	FTH1/FTL/RPS27A/APOE/UBA52/APOC1/UBC/UBB/NPC2/SLC47A1/GNAS/HMOX1/LIPA/GNG5/RAB11A/ATP6V0B/ATP6V0E1/STOM/ATP2A2/CALM1/CLTC/VCP/P4HB/VDAC1/SLC38A2/MAGT1/ATP1B3/SEL1L/ATP8B1/SLC16A3/CLTA/OSTM1/SLC33A1/ATP6V1C1/ADCY7/TTYH3/PRKAR1A
REACTOME_VESICLE_MEDIATED_TRANSPORT	REACTOME_VESICLE_MEDIATED_TRANSPORT	247	0.498594	1.43445	0.00262255	0.0149225	0.00946567	563	tags=18%, list=14%, signal=17%	FTH1/FTL/RPS27A/APOE/HSP90AA1/UBA52/HSPH1/ACTB/CALR/TUBA1B/HSP90B1/UBC/UBB/HSPA8/ACTG1/SNAP23/CTSZ/VAMP8/ARPC3/RAB11A/CD163/YWHAH/BIN1/TMED9/RAC1/SCARB2/YWHAB/ARPC5/M6PR/CALM1/CLTC/CTSC/STAB1/ARF1/TMED10/MSR1/LMAN1/SEC24D/RAB14/TGOLN2/SH3D19/RAB39A/CLTA/ARPC1A/SNX2
REACTOME_REGULATION_OF_BETA_CELL_DEVELOPMENT	REACTOME_REGULATION_OF_BETA_CELL_DEVELOPMENT	12	-0.675114	-1.64326	0.0143712	0.0492957	0.0312693	241	tags=42%, list=6%, signal=39%	KAT2A/MAML2/FOXO1/AKT3/MAML3
REACTOME_O_LINKED_GLYCOSYLATION	REACTOME_O_LINKED_GLYCOSYLATION	14	-0.672204	-1.71194	0.0087136	0.033288	0.0211153	561	tags=43%, list=13%, signal=37%	ADAMTS10/ST3GAL1/ADAMTSL2/GALNT2/ST6GAL1/ST6GALNAC3
REACTOME_MAPK_TARGETS_NUCLEAR_EVENTS_MEDIATED_BY_MAP_KINASES	REACTOME_MAPK_TARGETS_NUCLEAR_EVENTS_MEDIATED_BY_MAP_KINASES	16	-0.653326	-1.72691	0.00851518	0.033288	0.0211153	611	tags=50%, list=15%, signal=43%	RPS6KA3/MAPK9/MAPK8/RPS6KA5/FOS/MEF2C/RPS6KA2/MEF2A
REACTOME_RHO_GTPASE_CYCLE	REACTOME_RHO_GTPASE_CYCLE	67	-0.487688	-1.77853	0.0003734	0.00434797	0.00275801	376	tags=25%, list=9%, signal=23%	FGD4/ARHGAP27/ARHGEF6/SRGAP2/ARHGAP17/ARHGAP32/MCF2L/ARHGAP6/ARHGAP26/PREX1/ARHGAP25/SRGAP3/ARHGAP15/TIAM1/ABR/ARHGAP22/ARHGAP24
REACTOME_INTERLEUKIN_RECEPTOR_SHC_SIGNALING	REACTOME_INTERLEUKIN_RECEPTOR_SHC_SIGNALING	13	-0.743817	-1.8655	0.0012331	0.0102482	0.00650068	271	tags=31%, list=7%, signal=29%	JAK2/PIK3CD/INPP5D/CSF2RA
ID	Description	setSize	enrichmentScore	NES	pvalue	p.adjust	qvalues	rank	leading_edge	core_enrichment
GO_VIRAL_GENE_EXPRESSION	GO_VIRAL_GENE_EXPRESSION	107	0.938086	2.58444	5.79346e-51	2.00917e-47	1.71974e-47	154	tags=62%, list=4%, signal=61%	RPLP1/RPL19/RPS27A/RPL11/RPL32/RPS15/RPS24/RPL13/RPS23/RPL28/RPL41/RPS27/RPS19/RPS8/RPLP2/RPL10/RPL37A/RPS3/RPL8/RPS2/RPS12/RPS25/RPS14/RPL7A/RPS6/RPL34/RPL35/RPS18/RPL30/RPL37/RPL23A/RPL36/RPS11/RPL13A/RPL18/RPL29/RPL6/RPL14/RPS28/RPL3/UBA52/RPS15A/RPL38/RPS4X/RPL35A/RPL27/RPS16/RPL23/RPL15/RPS13/RPS7/RPS9/RPS20/RPL27A/RPS5/RPSA/RPS29/RPLP0/RPL21/RPL10A/RPL4/RPL12/RPL31/RPL7/RPL5/RPS17
GO_TRANSLATIONAL_INITIATION	GO_TRANSLATIONAL_INITIATION	106	0.936207	2.57735	5.10287e-48	5.89892e-45	5.04916e-45	154	tags=64%, list=4%, signal=63%	RPLP1/RPL19/RPS27A/RPL11/RPL32/RPS15/RPS24/RPL13/RPS23/RPL28/RPL41/RPS27/RPS19/RPS8/RPLP2/RPL10/RPL37A/RPS3/RPL8/RPS2/RPS12/RPS25/RPS14/RPL7A/RPS6/RPL34/RPL35/RPS18/RPL30/RPL37/RPL23A/RPL36/RPS11/RPL13A/RPL18/RPL29/RPL6/RPL14/RPS28/RPL3/HSPB1/UBA52/RPS15A/RPL38/RPS4X/RPL35A/RPL27/RPS16/RPL23/RPL15/RPS13/RPS7/RPS9/RPS20/RPL27A/EIF1/RPS5/RPSA/RPS29/RPLP0/RPL21/RPL10A/RPL4/RPL12/RPL31/RPL7/RPL5/RPS17
GO_NUCLEAR_TRANSCRIBED_MRNA_CATABOLIC_PROCESS_NONSENSE_MEDIATED_DECAY	GO_NUCLEAR_TRANSCRIBED_MRNA_CATABOLIC_PROCESS_NONSENSE_MEDIATED_DECAY	84	0.954044	2.5758	3.07982e-48	5.3404e-45	4.5711e-45	154	tags=79%, list=4%, signal=77%	RPLP1/RPL19/RPS27A/RPL11/RPL32/RPS15/RPS24/RPL13/RPS23/RPL28/RPL41/RPS27/RPS19/RPS8/RPLP2/RPL10/RPL37A/RPS3/RPL8/RPS2/RPS12/RPS25/RPS14/RPL7A/RPS6/RPL34/RPL35/RPS18/RPL30/RPL37/RPL23A/RPL36/RPS11/RPL13A/RPL18/RPL29/RPL6/RPL14/RPS28/RPL3/UBA52/RPS15A/RPL38/RPS4X/RPL35A/RPL27/RPS16/RPL23/RPL15/RPS13/RPS7/RPS9/RPS20/RPL27A/RPS5/RPSA/RPS29/RPLP0/RPL21/RPL10A/RPL4/RPL12/RPL31/RPL7/RPL5/RPS17
GO_RIBOSOMAL_SUBUNIT	GO_RIBOSOMAL_SUBUNIT	81	0.95663	2.56969	1.40697e-47	9.75872e-45	8.35293e-45	154	tags=83%, list=4%, signal=81%	RPLP1/RPL19/RPS27A/RPL11/RPL32/RPS15/RPS24/RPL13/RPS23/RPL28/RPL41/RPS27/RPS19/RPS8/RPLP2/RPL10/RPL37A/RPS3/RPL8/RPS2/RPS12/RPS25/RPS14/RPL7A/RPS6/RPL34/RPL35/RPS18/RPL30/RPL37/RPL23A/RPL36/RPS11/RPL13A/RPL18/RPL29/RPL6/RPL14/RPS28/RPL3/UBA52/RPS15A/RPL38/RPS4X/RPL35A/RPL27/RPS16/RPL23/RPL15/RPS13/RPS7/RPS9/RPS20/RPL27A/RPS5/RPSA/RPS29/RPLP0/RPL21/RPL10A/RPL4/RPL12/RPL36AL/RPL31/RPL7/RPL5/RPS17
GO_NUCLEAR_TRANSCRIBED_MRNA_CATABOLIC_PROCESS	GO_NUCLEAR_TRANSCRIBED_MRNA_CATABOLIC_PROCESS	117	0.922544	2.56645	2.46326e-46	1.06782e-43	9.13998e-44	154	tags=56%, list=4%, signal=56%	RPLP1/RPL19/RPS27A/RPL11/RPL32/RPS15/RPS24/RPL13/RPS23/RPL28/RPL41/RPS27/RPS19/RPS8/RPLP2/RPL10/RPL37A/RPS3/RPL8/RPS2/RPS12/RPS25/RPS14/RPL7A/RPS6/RPL34/RPL35/RPS18/RPL30/RPL37/RPL23A/RPL36/RPS11/RPL13A/RPL18/RPL29/RPL6/RPL14/RPS28/RPL3/UBA52/RPS15A/RPL38/RPS4X/RPL35A/RPL27/RPS16/RPL23/RPL15/RPS13/RPS7/RPS9/RPS20/RPL27A/RPS5/RPSA/RPS29/RPLP0/RPL21/RPL10A/RPL4/RPL12/RPL31/RPL7/RPL5/RPS17
GO_CYTOSOLIC_RIBOSOME	GO_CYTOSOLIC_RIBOSOME	77	0.960525	2.56422	9.39641e-48	8.14669e-45	6.97312e-45	154	tags=87%, list=4%, signal=85%	RPLP1/RPL19/RPS27A/RPL11/RPL32/RPS15/RPS24/RPL13/RPS23/RPL28/RPL41/RPS27/RPS19/RPS8/RPLP2/RPL10/RPL37A/RPS3/RPL8/RPS2/RPS12/RPS25/RPS14/RPL7A/RPS6/RPL34/RPL35/RPS18/RPL30/RPL37/RPL23A/RPL36/RPS11/RPL13A/RPL18/RPL29/RPL6/RPL14/RPS28/RPL3/UBA52/RPS15A/RPL38/RPS4X/RPL35A/RPL27/RPS16/RPL23/RPL15/RPS13/RPS7/RPS9/RPS20/RPL27A/RPS5/RPSA/RPS29/RPLP0/RPL21/RPL10A/RPL4/RPL12/RPL36AL/RPL31/RPL7/RPL5/RPS17
GO_STRUCTURAL_CONSTITUENT_OF_RIBOSOME	GO_STRUCTURAL_CONSTITUENT_OF_RIBOSOME	77	0.959124	2.56048	1.03754e-46	5.99697e-44	5.13309e-44	154	tags=87%, list=4%, signal=85%	RPLP1/RPL19/RPS27A/RPL11/RPL32/RPS15/RPS24/RPL13/RPS23/RPL28/RPL41/RPS27/RPS19/RPS8/RPLP2/RPL10/RPL37A/RPS3/RPL8/RPS2/RPS12/RPS25/RPS14/RPL7A/RPS6/RPL34/RPL35/RPS18/RPL30/RPL37/RPL23A/RPL36/RPS11/RPL13A/RPL18/RPL29/RPL6/RPL14/RPS28/RPL3/UBA52/RPS15A/RPL38/RPS4X/RPL35A/RPL27/RPS16/RPL23/RPL15/RPS13/RPS7/RPS9/RPS20/RPL27A/RPS5/RPSA/RPS29/RPLP0/RPL21/RPL10A/RPL4/RPL12/RPL36AL/RPL31/RPL7/RPL5/RPS17
GO_RIBOSOME	GO_RIBOSOME	100	0.935243	2.55457	1.30358e-45	5.02313e-43	4.29952e-43	227	tags=72%, list=5%, signal=70%	RPLP1/RPL19/RPS27A/RPL11/RPL32/RPS15/RPS24/RPL13/RPS23/RPL28/RPL41/RPS27/RPS19/RPS8/RPLP2/RPL10/RPL37A/RPS3/RPL8/RPS2/RPS12/RPS25/RPS14/RPL7A/RPS6/RPL34/RPL35/RPS18/RPL30/RPL37/RPL23A/RPL36/RPS11/RPL13A/RPL18/RPL29/RPL6/RPL14/RPS28/RPL3/UBA52/RPS15A/RPL38/RPS4X/RPL35A/RPL27/RPS16/RPL23/RPL15/RPS13/RPS7/RPS9/RPS20/RPL27A/RPS5/RPSA/RPS29/RPLP0/RPL21/RPL10A/RPL4/RPL12/RPL36AL/RPL31/RPL7/RPL5/RPS17/R…
GO_ESTABLISHMENT_OF_PROTEIN_LOCALIZATION_TO_ENDOPLASMIC_RETICULUM	GO_ESTABLISHMENT_OF_PROTEIN_LOCALIZATION_TO_ENDOPLASMIC_RETICULUM	80	0.950661	2.55064	1.97736e-44	6.23408e-42	5.33604e-42	154	tags=84%, list=4%, signal=82%	RPLP1/RPL19/RPS27A/RPL11/RPL32/RPS15/RPS24/RPL13/RPS23/RPL28/RPL41/RPS27/RPS19/RPS8/RPLP2/RPL10/RPL37A/RPS3/RPL8/RPS2/RPS12/RPS25/RPS14/RPL7A/RPS6/RPL34/RPL35/RPS18/RPL30/RPL37/RPL23A/RPL36/RPS11/RPL13A/RPL18/RPL29/RPL6/RPL14/RPS28/RPL3/UBA52/RPS15A/RPL38/RPS4X/RPL35A/RPL27/RPS16/HSPA5/RPL23/RPL15/RPS13/RPS7/RPS9/RPS20/RPL27A/RPS5/RPSA/RPS29/RPLP0/RPL21/RPL10A/RPL4/RPL12/RPL31/RPL7/RPL5/RPS17
GO_PROTEIN_TARGETING_TO_MEMBRANE	GO_PROTEIN_TARGETING_TO_MEMBRANE	95	0.934464	2.54505	6.54776e-43	1.51384e-40	1.29577e-40	190	tags=74%, list=5%, signal=72%	RPLP1/RPL19/RPS27A/RPL11/RPL32/RPS15/RPS24/RPL13/RPS23/RPL28/RPL41/RPS27/RPS19/RPS8/RPLP2/RPL10/RPL37A/RPS3/RPL8/RPS2/RPS12/RPS25/RPS14/RPL7A/RPS6/RPL34/RPL35/RPS18/RPL30/RPL37/RPL23A/RPL36/RPS11/RPL13A/RPL18/RPL29/RPL6/RPL14/RPS28/RPL3/UBA52/RPS15A/RPL38/NACA/RPS4X/RPL35A/RPL27/RPS16/HSPA5/RPL23/RPL15/RPS13/RPS7/RPS9/RPS20/RPL27A/RPS5/RPSA/RPS29/RPLP0/RPL21/RPL10A/RPL4/RPL12/RPL31/RPL7/RPL5/RPS1…
GO_PROTEIN_LOCALIZATION_TO_ENDOPLASMIC_RETICULUM	GO_PROTEIN_LOCALIZATION_TO_ENDOPLASMIC_RETICULUM	92	0.937341	2.54066	8.81997e-43	1.91173e-40	1.63634e-40	154	tags=73%, list=4%, signal=72%	RPLP1/RPL19/RPS27A/RPL11/RPL32/RPS15/RPS24/RPL13/RPS23/RPL28/RPL41/RPS27/RPS19/RPS8/RPLP2/RPL10/RPL37A/RPS3/RPL8/RPS2/RPS12/RPS25/RPS14/RPL7A/RPS6/RPL34/RPL35/RPS18/RPL30/RPL37/RPL23A/RPL36/RPS11/RPL13A/RPL18/RPL29/RPL6/RPL14/RPS28/RPL3/UBA52/RPS15A/RPL38/RPS4X/RPL35A/RPL27/RPS16/HSPA5/RPL23/RPL15/RPS13/RPS7/RPS9/RPS20/RPL27A/RPS5/RPSA/RPS29/RPLP0/RPL21/RPL10A/RPL4/RPL12/RPL31/RPL7/RPL5/RPS17
GO_COTRANSLATIONAL_PROTEIN_TARGETING_TO_MEMBRANE	GO_COTRANSLATIONAL_PROTEIN_TARGETING_TO_MEMBRANE	74	0.956929	2.53987	5.04547e-44	1.34598e-41	1.15208e-41	154	tags=89%, list=4%, signal=87%	RPLP1/RPL19/RPS27A/RPL11/RPL32/RPS15/RPS24/RPL13/RPS23/RPL28/RPL41/RPS27/RPS19/RPS8/RPLP2/RPL10/RPL37A/RPS3/RPL8/RPS2/RPS12/RPS25/RPS14/RPL7A/RPS6/RPL34/RPL35/RPS18/RPL30/RPL37/RPL23A/RPL36/RPS11/RPL13A/RPL18/RPL29/RPL6/RPL14/RPS28/RPL3/UBA52/RPS15A/RPL38/RPS4X/RPL35A/RPL27/RPS16/RPL23/RPL15/RPS13/RPS7/RPS9/RPS20/RPL27A/RPS5/RPSA/RPS29/RPLP0/RPL21/RPL10A/RPL4/RPL12/RPL31/RPL7/RPL5/RPS17
GO_ESTABLISHMENT_OF_PROTEIN_LOCALIZATION_TO_MEMBRANE	GO_ESTABLISHMENT_OF_PROTEIN_LOCALIZATION_TO_MEMBRANE	137	0.895757	2.51679	7.84681e-42	1.43225e-39	1.22593e-39	190	tags=52%, list=5%, signal=51%	RPLP1/RPL19/RPS27A/RPL11/RPL32/RPS15/RPS24/RPL13/RPS23/RPL28/RPL41/RPS27/RPS19/RPS8/RPLP2/RPL10/RPL37A/RPS3/RPL8/RPS2/RPS12/RPS25/RPS14/RPL7A/RPS6/RPL34/RPL35/HSP90AA1/RPS18/RPL30/RPL37/RPL23A/RPL36/RPS11/RPL13A/RPL18/RPL29/RPL6/RPL14/RPS28/RPL3/UBA52/RPS15A/RPL38/NACA/RPS4X/RPL35A/RPL27/RPS16/HSPA5/RPL23/RPL15/RPS13/RPS7/RPS9/RPS20/RPL27A/RPS5/RPSA/RPS29/RPLP0/RPL21/RPL10A/RPL4/RPL12/RPL31/RPL7/…
GO_STRUCTURAL_MOLECULE_ACTIVITY	GO_STRUCTURAL_MOLECULE_ACTIVITY	152	0.884379	2.48966	6.22869e-42	1.27065e-39	1.08761e-39	241	tags=52%, list=6%, signal=51%	RPLP1/RPL19/RPS27A/RPL11/RPL32/RPS15/RPS24/RPL13/RPS23/RPL28/APOE/RPL41/RPS27/RPS19/RPS8/RPLP2/RPL10/RPL37A/RPS3/RPL8/RPS2/RPS12/RPS25/RPS14/RPL7A/RPS6/RPL34/RPL35/RPS18/RPL30/RPL37/RPL23A/RPL36/RPS11/RPL13A/RPL18/RPL29/RPL6/RPL14/RPS28/RPL3/UBA52/RPS15A/RPL38/RPS4X/RPL35A/RPL27/RPS16/RPL23/ACTB/RPL15/RPS13/RPS7/TUBA1B/RPS9/RPS20/RPL27A/RPS5/RPSA/RPS29/RPLP0/RPL21/RPL10A/RPL4/RPL12/RPL36AL/RPL31/…
GO_RNA_CATABOLIC_PROCESS	GO_RNA_CATABOLIC_PROCESS	187	0.870094	2.47845	1.24174e-46	6.15191e-44	5.2657e-44	154	tags=39%, list=4%, signal=39%	RPLP1/RPL19/RPS27A/RPL11/RPL32/RPS15/RPS24/RPL13/RPS23/RPL28/RPL41/RPS27/RPS19/RPS8/RPLP2/RPL10/RPL37A/RPS3/RPL8/RPS2/RPS12/RPS25/RPS14/RPL7A/RPS6/RPL34/RPL35/RPS18/RPL30/RPL37/RPL23A/RPL36/RPS11/RPL13A/RPL18/RPL29/RPL6/RPL14/RPS28/RPL3/HSPB1/UBA52/RPS15A/RPL38/HSPA1A/RPS4X/RPL35A/RPL27/RPS16/RPL23/RPL15/RPS13/RPS7/RPS9/RPS20/RPL27A/HSPA1B/RPS5/UBC/YBX1/RPSA/RPS29/UBB/RPLP0/RPL21/RPL10A/RPL4/RPL1…
GO_PROTEIN_TARGETING	GO_PROTEIN_TARGETING	168	0.865036	2.44362	3.27016e-39	4.72538e-37	4.04467e-37	339	tags=52%, list=8%, signal=50%	RPLP1/RPL19/RPS27A/RPL11/RPL32/RPS15/RPS24/RPL13/RPS23/RPL28/RPL41/RPS27/RPS19/RPS8/RPLP2/RPL10/RPL37A/RPS3/RPL8/RPS2/RPS12/RPS25/RPS14/RPL7A/RPS6/RPL34/RPL35/HSP90AA1/RPS18/RPL30/RPL37/RPL23A/RPL36/RPS11/RPL13A/RPL18/RPL29/RPL6/RPL14/RPS28/RPL3/UBA52/RPS15A/RPL38/NACA/RPS4X/RPL35A/RPL27/RPS16/HSPA5/RPL23/RPL15/RPS13/RPS7/RPS9/RPS20/RPL27A/RPS5/UBC/RPSA/RPS29/UBB/RPLP0/RPL21/RPL10A/RPL4/RPL12/RPL…
GO_PEPTIDE_BIOSYNTHETIC_PROCESS	GO_PEPTIDE_BIOSYNTHETIC_PROCESS	231	0.841137	2.4145	5.40513e-45	1.8745e-42	1.60447e-42	257	tags=36%, list=6%, signal=36%	RPLP1/RPL19/RPS27A/RPL11/RPL32/RPS15/RPS24/RPL13/RPS23/GAPDH/RPL28/RPL41/RPS27/RPS19/RPS8/RPLP2/RPL10/EEF1A1/RPL37A/RPS3/RPL8/RPS2/RPS12/RPS25/RPS14/RPL7A/RPS6/RPL34/RPL35/RPS18/RPL30/RPL37/RPL23A/RPL36/RPS11/RPL13A/RPL18/RPL29/RPL6/RPL14/RPS28/RPL3/HSPB1/UBA52/RPS15A/RPL38/RPS4X/RPL35A/RPL27/RPS16/RPL23/RPL15/CALR/RPS13/RPS7/RPS9/RPS20/RPL27A/EIF1/RPS5/YBX1/RPSA/RPS29/RPLP0/RPL21/RPL10A/TMA7/EEF…
GO_LARGE_RIBOSOMAL_SUBUNIT	GO_LARGE_RIBOSOMAL_SUBUNIT	44	0.962543	2.41048	3.05162e-28	3.3072e-26	2.83078e-26	190	tags=93%, list=5%, signal=90%	RPLP1/RPL19/RPL11/RPL32/RPL13/RPL28/RPL41/RPLP2/RPL10/RPL37A/RPL8/RPL7A/RPL34/RPL35/RPL30/RPL37/RPL23A/RPL36/RPL13A/RPL18/RPL29/RPL6/RPL14/RPL3/UBA52/RPL38/RPL35A/RPL27/RPL23/RPL15/RPL27A/RPLP0/RPL21/RPL10A/RPL4/RPL12/RPL36AL/RPL31/RPL7/RPL5/RPL24
GO_CYTOSOLIC_LARGE_RIBOSOMAL_SUBUNIT	GO_CYTOSOLIC_LARGE_RIBOSOMAL_SUBUNIT	42	0.96352	2.3995	8.52639e-28	8.96046e-26	7.66967e-26	190	tags=98%, list=5%, signal=94%	RPLP1/RPL19/RPL11/RPL32/RPL13/RPL28/RPL41/RPLP2/RPL10/RPL37A/RPL8/RPL7A/RPL34/RPL35/RPL30/RPL37/RPL23A/RPL36/RPL13A/RPL18/RPL29/RPL6/RPL14/RPL3/UBA52/RPL38/RPL35A/RPL27/RPL23/RPL15/RPL27A/RPLP0/RPL21/RPL10A/RPL4/RPL12/RPL36AL/RPL31/RPL7/RPL5/RPL24
GO_CELLULAR_NITROGEN_COMPOUND_CATABOLIC_PROCESS	GO_CELLULAR_NITROGEN_COMPOUND_CATABOLIC_PROCESS	224	0.832323	2.39224	7.20164e-41	1.13524e-38	9.71704e-39	154	tags=33%, list=4%, signal=34%	RPLP1/RPL19/RPS27A/RPL11/RPL32/RPS15/RPS24/RPL13/RPS23/RPL28/RPL41/RPS27/RPS19/RPS8/RPLP2/RPL10/RPL37A/RPS3/RPL8/RPS2/RPS12/RPS25/RPS14/RPL7A/RPS6/RPL34/RPL35/RPS18/RPL30/RPL37/RPL23A/RPL36/RPS11/RPL13A/RPL18/RPL29/RPL6/RPL14/RPS28/RPL3/HSPB1/UBA52/RPS15A/RPL38/HSPA1A/RPS4X/RPL35A/RPL27/RPS16/GPX1/RPL23/RPL15/RPS13/RPS7/RPS9/RPS20/RPL27A/HSPA1B/RPS5/UBC/YBX1/RPSA/RPS29/UBB/RPLP0/RPL21/RPL10A/RPL4…
GO_RIBONUCLEOPROTEIN_COMPLEX	GO_RIBONUCLEOPROTEIN_COMPLEX	249	0.829485	2.38675	3.59566e-44	1.03915e-41	8.89453e-42	250	tags=33%, list=6%, signal=33%	RPLP1/RPL19/RPS27A/RPL11/RPL32/RPS15/RPS24/RPL13/RPS23/GAPDH/RPL28/RPL41/RPS27/RPS19/RPS8/RPLP2/RPL10/RPL37A/RPS3/RPL8/RPS2/RPS12/RPS25/RPS14/RPL7A/RPS6/RPL34/RPL35/RPS18/RPL30/RPL37/RPL23A/RPL36/RPS11/RPL13A/RPL18/RPL29/RPL6/RPL14/RPS28/RPL3/UBA52/RPS15A/RPL38/HSPA1A/RPS4X/RPL35A/RPL27/RPS16/RPL23/ACTB/RPL15/CALR/RPS13/RPS7/RPS9/RPS20/RPL27A/EIF1/HSPA1B/RPS5/YBX1/RPSA/RPS29/RPLP0/RPL21/RPL10A/RP…
GO_ORGANIC_CYCLIC_COMPOUND_CATABOLIC_PROCESS	GO_ORGANIC_CYCLIC_COMPOUND_CATABOLIC_PROCESS	232	0.828914	2.38015	4.57974e-41	7.56312e-39	6.47362e-39	157	tags=33%, list=4%, signal=33%	RPLP1/RPL19/RPS27A/RPL11/RPL32/RPS15/RPS24/RPL13/RPS23/RPL28/APOE/RPL41/RPS27/RPS19/RPS8/RPLP2/RPL10/RPL37A/RPS3/RPL8/RPS2/RPS12/RPS25/RPS14/RPL7A/RPS6/RPL34/RPL35/RPS18/RPL30/RPL37/RPL23A/RPL36/RPS11/RPL13A/RPL18/RPL29/RPL6/RPL14/RPS28/RPL3/HSPB1/UBA52/RPS15A/RPL38/HSPA1A/RPS4X/RPL35A/RPL27/RPS16/GPX1/RPL23/RPL15/RPS13/RPS7/RPS9/RPS20/RPL27A/HSPA1B/RPS5/UBC/YBX1/RPSA/RPS29/UBB/RPLP0/RPL21/RPL10A…
GO_ESTABLISHMENT_OF_PROTEIN_LOCALIZATION_TO_ORGANELLE	GO_ESTABLISHMENT_OF_PROTEIN_LOCALIZATION_TO_ORGANELLE	241	0.826054	2.37081	5.79555e-43	1.43564e-40	1.22883e-40	339	tags=38%, list=8%, signal=37%	RPLP1/RPL19/RPS27A/RPL11/RPL32/RPS15/RPS24/RPL13/RPS23/RPL28/RPL41/RPS27/RPS19/RPS8/RPLP2/RPL10/RPL37A/RPS3/RPL8/RPS2/RPS12/RPS25/RPS14/RPL7A/RPS6/RPL34/RPL35/HSP90AA1/RPS18/RPL30/RPL37/RPL23A/RPL36/RPS11/RPL13A/RPL18/RPL29/RPL6/RPL14/RPS28/RPL3/UBA52/RPS15A/RPL38/RPS4X/RPL35A/RPL27/HSP90AB1/RPS16/HSPA5/RPL23/RPL15/RPS13/RPS7/RPS9/RPS20/RPL27A/RPS5/UBC/RPSA/RPS29/UBB/RPLP0/RPL21/RPL10A/CD68/RPL4/…
GO_PROTEIN_LOCALIZATION_TO_MEMBRANE	GO_PROTEIN_LOCALIZATION_TO_MEMBRANE	230	0.821318	2.35736	1.2069e-38	1.60982e-36	1.37792e-36	168	tags=33%, list=4%, signal=33%	RPLP1/RPL19/RPS27A/RPL11/RPL32/RPS15/RPS24/RPL13/RPS23/RPL28/APOE/RPL41/RPS27/RPS19/RPS8/RPLP2/RPL10/RPL37A/RPS3/RPL8/RPS2/RPS12/RPS25/RPS14/RPL7A/RPS6/RPL34/RPL35/HSP90AA1/RPS18/RPL30/RPL37/RPL23A/RPL36/RPS11/RPL13A/RPL18/RPL29/RPL6/RPL14/RPS28/RPL3/UBA52/RPS15A/RPL38/NACA/RPS4X/RPL35A/RPL27/RPS16/HSPA5/RPL23/ACTB/RPL15/CD81/RPS13/RPS7/RPS9/RPS20/FCER1G/RPL27A/RPS5/RPSA/RPS29/RPLP0/RPL21/RPL10A/…
GO_RIBOSOME_BIOGENESIS	GO_RIBOSOME_BIOGENESIS	77	0.880802	2.3514	2.41911e-21	2.46749e-19	2.11204e-19	218	tags=43%, list=5%, signal=41%	RPL11/RPS15/RPS24/RPS27/RPS19/RPS8/RPL10/RPS2/RPS14/RPL7A/RPS6/RPL35/RPL23A/RPL6/RPL14/RPS28/RPL3/RPL38/RPL35A/RPL27/RPS16/RPS7/RPS9/RPS5/RPSA/RPLP0/RPL10A/RPL12/RPL7/RPL5/RPS17/RPL24/RPS27L
GO_PEPTIDE_METABOLIC_PROCESS	GO_PEPTIDE_METABOLIC_PROCESS	268	0.81208	2.34213	1.87721e-41	3.25508e-39	2.78617e-39	322	tags=35%, list=8%, signal=35%	RPLP1/RPL19/RPS27A/RPL11/RPL32/RPS15/RPS24/RPL13/RPS23/GAPDH/RPL28/APOE/RPL41/RPS27/RPS19/RPS8/RPLP2/RPL10/EEF1A1/RPL37A/RPS3/RPL8/RPS2/RPS12/RPS25/RPS14/RPL7A/RPS6/RPL34/RPL35/RPS18/RPL30/RPL37/RPL23A/RPL36/RPS11/RPL13A/RPL18/RPL29/RPL6/RPL14/RPS28/RPL3/HSPB1/UBA52/RPS15A/RPL38/RPS4X/RPL35A/RPL27/RPS16/GPX1/RPL23/RPL15/CALR/RPS13/RPS7/RPS9/RPS20/RPL27A/EIF1/RPS5/YBX1/RPSA/RPS29/RPLP0/RPL21/RPL10…
GO_AMIDE_BIOSYNTHETIC_PROCESS	GO_AMIDE_BIOSYNTHETIC_PROCESS	272	0.800151	2.30638	5.6922e-40	8.58284e-38	7.34645e-38	268	tags=31%, list=6%, signal=31%	RPLP1/RPL19/RPS27A/RPL11/RPL32/RPS15/RPS24/RPL13/RPS23/GAPDH/RPL28/RPL41/RPS27/RPS19/RPS8/RPLP2/RPL10/EEF1A1/RPL37A/RPS3/RPL8/RPS2/RPS12/RPS25/RPS14/RPL7A/RPS6/RPL34/RPL35/RPS18/RPL30/RPL37/RPL23A/RPL36/RPS11/RPL13A/RPL18/RPL29/RPL6/RPL14/RPS28/RPL3/HSPB1/UBA52/RPS15A/RPL38/RPS4X/RPL35A/RPL27/RPS16/RPL23/RPL15/CALR/RPS13/RPS7/RPS9/RPS20/RPL27A/EIF1/RPS5/YBX1/RPSA/RPS29/RPLP0/RPL21/RPL10A/TMA7/EEF…
GO_RRNA_METABOLIC_PROCESS	GO_RRNA_METABOLIC_PROCESS	56	0.899097	2.29526	2.808e-18	2.70504e-16	2.31536e-16	154	tags=39%, list=4%, signal=38%	RPL11/RPS15/RPS24/RPS27/RPS19/RPS8/RPS2/RPS14/RPL7A/RPS6/RPL35/RPL14/RPS28/RPL35A/RPL27/RPS16/RPS7/RPS9/RPL10A/RPL7/RPL5/RPS17
GO_SMALL_RIBOSOMAL_SUBUNIT	GO_SMALL_RIBOSOMAL_SUBUNIT	38	0.934377	2.28603	4.05895e-18	3.80445e-16	3.2564e-16	154	tags=74%, list=4%, signal=72%	RPS27A/RPS15/RPS24/RPS23/RPS27/RPS19/RPS8/RPS3/RPS2/RPS12/RPS25/RPS14/RPS6/RPS18/RPS11/RPS28/UBA52/RPS15A/RPS4X/RPS16/RPS13/RPS7/RPS9/RPS20/RPS5/RPSA/RPS29/RPS17
GO_CYTOSOLIC_SMALL_RIBOSOMAL_SUBUNIT	GO_CYTOSOLIC_SMALL_RIBOSOMAL_SUBUNIT	33	0.947029	2.28433	1.20835e-17	1.0745e-15	9.19714e-16	154	tags=85%, list=4%, signal=82%	RPS27A/RPS15/RPS24/RPS23/RPS27/RPS19/RPS8/RPS3/RPS2/RPS12/RPS25/RPS14/RPS6/RPS18/RPS11/RPS28/UBA52/RPS15A/RPS4X/RPS16/RPS13/RPS7/RPS9/RPS20/RPS5/RPSA/RPS29/RPS17
GO_RIBONUCLEOPROTEIN_COMPLEX_BIOGENESIS	GO_RIBONUCLEOPROTEIN_COMPLEX_BIOGENESIS	125	0.812801	2.258	8.26576e-20	8.19018e-18	7.01036e-18	218	tags=30%, list=5%, signal=29%	RPL11/RPS15/RPS24/RPS27/RPS19/RPS8/RPL10/RPS2/RPS14/RPL7A/RPS6/RPL35/HSP90AA1/RPL23A/RPL13A/RPL6/RPL14/RPS28/RPL3/RPL38/RPL35A/RPL27/HSP90AB1/RPS16/RPS7/RPS9/RPS5/RPSA/RPLP0/RPL10A/RPL12/PTGES3/RPL7/RPL5/RPS17/RPL24/RPS27L
GO_NCRNA_PROCESSING	GO_NCRNA_PROCESSING	96	0.81827	2.23103	7.13982e-16	6.19023e-14	5.2985e-14	154	tags=23%, list=4%, signal=23%	RPL11/RPS15/RPS24/RPS27/RPS19/RPS8/RPS2/RPS14/RPL7A/RPS6/RPL35/RPL14/RPS28/RPL35A/RPL27/RPS16/RPS7/RPS9/RPL10A/RPL7/RPL5/RPS17
GO_MRNA_METABOLIC_PROCESS	GO_MRNA_METABOLIC_PROCESS	338	0.765034	2.2209	1.57764e-37	2.02639e-35	1.73448e-35	190	tags=22%, list=5%, signal=23%	RPLP1/RPL19/RPS27A/RPL11/RPL32/RPS15/RPS24/RPL13/RPS23/RPL28/RPL41/RPS27/RPS19/RPS8/RPLP2/RPL10/RPL37A/RPS3/RPL8/RPS2/RPS12/RPS25/RPS14/RPL7A/RPS6/RPL34/RPL35/RPS18/RPL30/RPL37/RPL23A/RPL36/RPS11/RPL13A/RPL18/RPL29/RPL6/RPL14/RPS28/RPL3/HSPB1/UBA52/RPS15A/RPL38/HSPA1A/RPS4X/RPL35A/RPL27/RPS16/RPL23/RPL15/RPS13/RPS7/RPS9/RPS20/RPL27A/HSPA1B/RPS5/UBC/YBX1/RPSA/RPS29/UBB/RPLP0/RPL21/RPL10A/RPL4/RPL1…
GO_CYTOPLASMIC_TRANSLATION	GO_CYTOPLASMIC_TRANSLATION	51	0.873714	2.20854	7.82655e-14	6.3122e-12	5.4029e-12	190	tags=47%, list=5%, signal=45%	RPLP1/RPL19/RPL11/RPL32/RPS23/RPL41/RPL8/RPL30/RPL36/RPL13A/RPL18/RPL29/RPL6/RPS28/RPL38/RPL35A/RPL15/RPSA/RPS29/RPLP0/RPL10A/TMA7/RPL31/RPL24
GO_PROTEIN_LOCALIZATION_TO_ORGANELLE	GO_PROTEIN_LOCALIZATION_TO_ORGANELLE	367	0.759037	2.20612	8.40412e-39	1.16582e-36	9.97879e-37	339	tags=27%, list=8%, signal=27%	RPLP1/RPL19/RPS27A/RPL11/RPL32/RPS15/RPS24/RPL13/RPS23/RPL28/RPL41/RPS27/RPS19/RPS8/RPLP2/RPL10/RPL37A/RPS3/RPL8/RPS2/RPS12/RPS25/RPS14/RPL7A/RPS6/RPL34/RPL35/HSP90AA1/RPS18/RPL30/RPL37/RPL23A/RPL36/RPS11/RPL13A/RPL18/RPL29/RPL6/RPL14/RPS28/RPL3/UBA52/RPS15A/RPL38/RPS4X/RPL35A/RPL27/HSP90AB1/RPS16/HSPA5/RPL23/RPL15/CD81/CALR/RPS13/RPS7/RPS9/RPS20/RPL27A/RPS5/UBC/YBX1/RPSA/RPS29/UBB/RPLP0/RPL21/RP…
GO_CELLULAR_AMIDE_METABOLIC_PROCESS	GO_CELLULAR_AMIDE_METABOLIC_PROCESS	340	0.758677	2.20165	2.14487e-35	2.65658e-33	2.27389e-33	322	tags=29%, list=8%, signal=29%	RPLP1/RPL19/RPS27A/RPL11/RPL32/RPS15/RPS24/RPL13/RPS23/GAPDH/RPL28/APOE/RPL41/RPS27/RPS19/RPS8/RPLP2/RPL10/EEF1A1/RPL37A/RPS3/RPL8/RPS2/RPS12/RPS25/RPS14/RPL7A/RPS6/RPL34/RPL35/RPS18/RPL30/RPL37/RPL23A/RPL36/RPS11/RPL13A/RPL18/RPL29/RPL6/RPL14/RPS28/RPL3/HSPB1/UBA52/RPS15A/RPL38/RPS4X/RPL35A/RPL27/RPS16/GPX1/RPL23/RPL15/CALR/RPS13/RPS7/RPS9/RPS20/RPL27A/EIF1/RPS5/YBX1/RPSA/RPS29/RPLP0/RPL21/RPL10…
GO_SYMBIOTIC_PROCESS	GO_SYMBIOTIC_PROCESS	424	0.75342	2.19292	7.81266e-42	1.43225e-39	1.22593e-39	419	tags=29%, list=10%, signal=29%	RPLP1/RPL19/RPS27A/RPL11/RPL32/RPS15/RPS24/RPL13/RPS23/GAPDH/RPL28/APOE/RPL41/RPS27/RPS19/RPS8/RPLP2/RPL10/RPL37A/RPS3/RPL8/RPS2/RPS12/RPS25/RPS14/RPL7A/RPS6/RPL34/RPL35/HSP90AA1/RPS18/RPL30/RPL37/RPL23A/RPL36/RPS11/RPL13A/RPL18/RPL29/RPL6/RPL14/RPS28/RPL3/B2M/HSPB1/C1QA/UBA52/RPS15A/RPL38/HSPA1A/RPS4X/RPL35A/HLA-DRA/RPL27/HSP90AB1/RPS16/GPX1/CD74/RPL23/RPL15/CD81/RPS13/RPS7/RPS9/RPS20/RPL27A/HLA…
GO_POLYSOME	GO_POLYSOME	43	0.875178	2.19233	7.45135e-12	5.49815e-10	4.70612e-10	250	tags=53%, list=6%, signal=51%	RPL19/RPL11/RPL32/RPS23/RPL41/RPS3/RPL8/RPL7A/RPL30/RPL36/RPL18/RPL6/RPS28/RPL38/RPS4X/CALR/RPS29/RPL10A/RPL31/RPL24/BTF3/FXR1/EEF2
GO_NCRNA_METABOLIC_PROCESS	GO_NCRNA_METABOLIC_PROCESS	111	0.787745	2.18327	6.38605e-15	5.27305e-13	4.51345e-13	154	tags=20%, list=4%, signal=20%	RPL11/RPS15/RPS24/RPS27/RPS19/RPS8/RPS2/RPS14/RPL7A/RPS6/RPL35/RPL14/RPS28/RPL35A/RPL27/RPS16/RPS7/RPS9/RPL10A/RPL7/RPL5/RPS17
GO_RIBOSOME_ASSEMBLY	GO_RIBOSOME_ASSEMBLY	24	0.935491	2.13407	1.66298e-11	1.17698e-09	1.00743e-09	218	tags=75%, list=5%, signal=71%	RPL11/RPS15/RPS27/RPS19/RPL10/RPS14/RPL23A/RPL6/RPS28/RPL3/RPL38/RPS5/RPSA/RPLP0/RPL12/RPL5/RPL24/RPS27L
GO_POLYSOMAL_RIBOSOME	GO_POLYSOMAL_RIBOSOME	26	0.917131	2.12388	4.98049e-10	2.92752e-08	2.5058e-08	250	tags=73%, list=6%, signal=69%	RPL19/RPL11/RPL32/RPS23/RPL41/RPL8/RPL7A/RPL30/RPL36/RPL18/RPL6/RPS28/RPL38/RPS29/RPL10A/RPL31/RPL24/BTF3/EEF2
GO_RIBONUCLEOPROTEIN_COMPLEX_SUBUNIT_ORGANIZATION	GO_RIBONUCLEOPROTEIN_COMPLEX_SUBUNIT_ORGANIZATION	75	0.796334	2.1154	3.99073e-11	2.71369e-09	2.32278e-09	218	tags=29%, list=5%, signal=28%	RPL11/RPS15/RPS27/RPS19/RPL10/RPS14/HSP90AA1/RPL23A/RPL13A/RPL6/RPS28/RPL3/RPL38/HSP90AB1/RPS5/RPSA/RPLP0/RPL12/PTGES3/RPL5/RPL24/RPS27L
GO_CELL_SUBSTRATE_JUNCTION	GO_CELL_SUBSTRATE_JUNCTION	193	0.741209	2.11308	4.92325e-18	4.49312e-16	3.84586e-16	411	tags=37%, list=10%, signal=35%	RPLP1/RPL19/RPS15/RPS19/RPS8/RPLP2/RPL37A/RPS3/RPL8/RPS2/RPS14/RPL7A/RPS18/RPL30/RPS11/RPL13A/RPL18/RPL6/RPL3/B2M/HSPB1/RPL38/HSPA1A/RPS4X/RPL27/RPS16/HSPA5/RPL23/ACTB/CD81/CALR/RPS13/RPS7/RPS9/HSP90B1/HSPA1B/RPS5/CYBA/RPS29/RPLP0/RPL10A/RPL4/RPL12/RPL31/HSPA8/RPL7/PFN1/ACTG1/RPL5/RPS17/PPIB/ITGB2/CFL1/SNAP23/PDIA3/ARPC1B/MARCKS/ARPC3/PABPC1/GNA13/PPIA/SDCBP/LAP3/RAC1/SCARB2/YWHAB/ARPC5/CLTC/HSPA…
GO_RIBOSOMAL_SMALL_SUBUNIT_BIOGENESIS	GO_RIBOSOMAL_SMALL_SUBUNIT_BIOGENESIS	24	0.922919	2.10539	4.47737e-10	2.67716e-08	2.2915e-08	218	tags=62%, list=5%, signal=60%	RPS15/RPS24/RPS27/RPS19/RPS8/RPS14/RPS6/RPS28/RPL38/RPS16/RPS7/RPS5/RPSA/RPS17/RPS27L
GO_PROTEIN_FOLDING	GO_PROTEIN_FOLDING	73	0.790918	2.09857	1.97784e-10	1.27021e-08	1.08723e-08	517	tags=60%, list=12%, signal=54%	HSP90AA1/B2M/HSPB1/HSPA1A/HSPH1/HSP90AB1/HSPA5/CD74/CALR/HSP90B1/HSPA1B/DNAJB1/PFDN5/HSPA6/DNAJA1/PTGES3/HSPA8/PPIB/CHORDC1/ST13/PDIA6/HSPD1/GRN/PDIA3/CCT3/CANX/DNAJB6/DNAJC3/CCT4/GNAI2/PPID/PPIA/CCT5/DNAJB11/TBCA/HSPA9/VCP/P4HB/RANBP2/MLEC/LMAN1/TTC1/ERO1B/ERO1A
GO_RIBOSOMAL_LARGE_SUBUNIT_BIOGENESIS	GO_RIBOSOMAL_LARGE_SUBUNIT_BIOGENESIS	22	0.928752	2.09346	2.14668e-10	1.32941e-08	1.1379e-08	190	tags=73%, list=5%, signal=70%	RPL11/RPL10/RPL7A/RPL35/RPL23A/RPL6/RPL14/RPL3/RPL38/RPL35A/RPLP0/RPL10A/RPL12/RPL7/RPL5/RPL24
GO_INTRACELLULAR_PROTEIN_TRANSPORT	GO_INTRACELLULAR_PROTEIN_TRANSPORT	435	0.717211	2.08726	8.88518e-35	1.06255e-32	9.09482e-33	412	tags=26%, list=10%, signal=26%	RPLP1/RPL19/RPS27A/RPL11/RPL32/RPS15/RPS24/RPL13/RPS23/RPL28/RPL41/RPS27/RPS19/RPS8/RPLP2/RPL10/RPL37A/RPS3/RPL8/RPS2/RPS12/RPS25/RPS14/RPL7A/RPS6/RPL34/RPL35/HSP90AA1/RPS18/RPL30/RPL37/RPL23A/RPL36/RPS11/RPL13A/RPL18/RPL29/RPL6/RPL14/RPS28/RPL3/HSPB1/UBA52/RPS15A/RPL38/NACA/RPS4X/RPL35A/RPL27/HSP90AB1/RPS16/HSPA5/CD74/RPL23/RPL15/CD81/CALR/RPS13/RPS7/RPS9/RPS20/HSP90B1/RPL27A/RPS5/UBC/RPSA/RPS29…
GO_RRNA_BINDING	GO_RRNA_BINDING	26	0.898728	2.08126	1.35693e-08	7.35287e-07	6.29366e-07	317	tags=77%, list=8%, signal=72%	RPL11/RPS3/RPL8/RPS14/RPS18/RPL37/RPL23A/RPS11/RPL3/RPS4X/RPL23/RPS13/RPS9/RPS5/RPLP0/RPL12/RPL5/EEF2/MRPS6/GTF3A
GO_CELLULAR_MACROMOLECULE_CATABOLIC_PROCESS	GO_CELLULAR_MACROMOLECULE_CATABOLIC_PROCESS	474	0.706158	2.05877	2.47975e-33	2.8666e-31	2.45365e-31	298	tags=20%, list=7%, signal=21%	RPLP1/RPL19/RPS27A/RPL11/RPL32/RPS15/RPS24/RPL13/RPS23/RPL28/APOE/RPL41/RPS27/RPS19/RPS8/CST3/RPLP2/RPL10/RPL37A/RPS3/RPL8/RPS2/RPS12/RPS25/RPS14/RPL7A/RPS6/RPL34/RPL35/HSP90AA1/RPS18/RPL30/RPL37/RPL23A/RPL36/RPS11/RPL13A/RPL18/RPL29/RPL6/RPL14/RPS28/RPL3/HSPB1/UBA52/RPS15A/RPL38/HSPA1A/RPS4X/RPL35A/RPL27/HSP90AB1/RPS16/HSPA5/GPX1/RPL23/RPL15/CD81/RPS13/RPS7/RPS9/RPS20/HSP90B1/RPL27A/HSPA1B/RPS5/…
GO_UNFOLDED_PROTEIN_BINDING	GO_UNFOLDED_PROTEIN_BINDING	40	0.830174	2.05725	6.21321e-08	3.12281e-06	2.67296e-06	501	tags=72%, list=12%, signal=64%	HSP90AA1/HSPA1A/NACA/HSP90AB1/HSPA5/CALR/HSP90B1/HSPA1B/DNAJB1/PFDN5/HSPA6/DNAJA1/PTGES3/HSPA8/PPIB/ST13/HSPD1/CCT3/CANX/DNAJB6/CCT4/PPIA/CCT5/DNAJB11/HSPA9/LMAN1/TTC1/ERO1B/TAPBP
GO_ENDOCYTIC_VESICLE_MEMBRANE	GO_ENDOCYTIC_VESICLE_MEMBRANE	71	0.770036	2.03235	9.67266e-09	5.49915e-07	4.70697e-07	546	tags=49%, list=13%, signal=44%	RPS27A/APOE/B2M/UBA52/HLA-DRA/CD74/CALR/HLA-DRB5/HLA-DPA1/HLA-B/CYBA/UBC/UBB/HLA-DPB1/FCGR1A/HLA-A/HLA-C/HLA-DRB1/SNAP23/VAMP8/HLA-E/CD163/ATP6V0B/ATP6V0E1/SCARB2/CLTC/LAMP1/STAB1/MSR1/CORO1A/FCGR1B/HLA-DQA1/TAPBP/LAMP2/RAB39A
GO_RESPONSE_TO_TOPOLOGICALLY_INCORRECT_PROTEIN	GO_RESPONSE_TO_TOPOLOGICALLY_INCORRECT_PROTEIN	69	0.764509	2.01092	2.15486e-08	1.13228e-06	9.69172e-07	434	tags=41%, list=10%, signal=37%	HSP90AA1/HSPB1/HSPA1A/HSPH1/HSP90AB1/HSPA5/CALR/HSP90B1/HSPA1B/DNAJB1/HSPA6/DNAJA1/HSPA8/TMBIM6/PDIA6/SERP1/HSPD1/CANX/MYDGF/DNAJC3/HERPUD1/HSPA4/DNAJB11/HSPA9/XBP1/VCP/TPP1/SSR1
GO_PROTEIN_STABILIZATION	GO_PROTEIN_STABILIZATION	70	0.761966	2.00549	2.84001e-08	1.47002e-06	1.25826e-06	397	tags=34%, list=10%, signal=32%	RPL11/GAPDH/HSP90AA1/HSPA1A/HSP90AB1/TYROBP/RPL23/CALR/RPS7/HSPA1B/PTGES3/PFN1/RPL5/PPIB/HSPD1/GRN/CCT3/CCT4/CCT5/SUGT1/UBE2B/NAA16/CDKN1A/LAMP1
GO_ORGANONITROGEN_COMPOUND_BIOSYNTHETIC_PROCESS	GO_ORGANONITROGEN_COMPOUND_BIOSYNTHETIC_PROCESS	476	0.687646	2.00397	4.09873e-29	4.58529e-27	3.92476e-27	297	tags=20%, list=7%, signal=21%	RPLP1/RPL19/RPS27A/RPL11/RPL32/RPS15/RPS24/RPL13/RPS23/GAPDH/RPL28/APOE/RPL41/RPS27/RPS19/RPS8/RPLP2/RPL10/TMSB4X/EEF1A1/RPL37A/RPS3/RPL8/RPS2/RPS12/RPS25/RPS14/RPL7A/RPS6/RPL34/RPL35/RPS18/RPL30/RPL37/RPL23A/RPL36/RPS11/RPL13A/RPL18/RPL29/RPL6/RPL14/RPS28/RPL3/HSPB1/UBA52/RPS15A/RPL38/RPS4X/RPL35A/RPL27/RPS16/RPL23/RPL15/CALR/RPS13/RPS7/RPS9/RPS20/RPL27A/EIF1/RPS5/YBX1/RPSA/RPS29/RPLP0/RPL21/RPL…
GO_HEAT_SHOCK_PROTEIN_BINDING	GO_HEAT_SHOCK_PROTEIN_BINDING	43	0.798299	1.99974	7.3763e-07	2.90693e-05	2.48818e-05	374	tags=42%, list=9%, signal=39%	RPS3/HSPA1A/HSP90AB1/HSPA5/HSPA1B/DNAJB1/HSPA6/DNAJA1/PTGES3/HSPA8/ITGB2/CHORDC1/ST13/STIP1/DNAJB6/PPID/METTL21A/HSPA9
GO_FICOLIN_1_RICH_GRANULE	GO_FICOLIN_1_RICH_GRANULE	54	0.783437	1.98161	8.97869e-08	4.32473e-06	3.70174e-06	416	tags=46%, list=10%, signal=42%	FTH1/CST3/EEF1A1/HSP90AA1/HSPA1A/HSP90AB1/HSPA1B/HSPA6/HSPA8/CSTB/ALDOA/CTSZ/IDH1/EEF2/CTSS/CTSH/PPIA/FGL2/ARPC5/PYGL/GMFG/DYNLT1/VCP/PKM/ASAH1
GO_PIGMENT_GRANULE	GO_PIGMENT_GRANULE	46	0.788259	1.97962	4.99336e-07	2.06154e-05	1.76457e-05	468	tags=54%, list=11%, signal=49%	HSP90AA1/HSP90AB1/HSPA5/HSP90B1/CD63/HSPA8/PPIB/PRDX1/PDIA6/PDIA3/CANX/CCT4/GNA13/SDCBP/STOM/RAC1/YWHAB/RPN1/CLTC/LAMP1/P4HB/TMED10/TPP1/ATP1B3/CTSB
GO_ANTIGEN_PROCESSING_AND_PRESENTATION	GO_ANTIGEN_PROCESSING_AND_PRESENTATION	84	0.724894	1.95713	1.74211e-07	7.74568e-06	6.62988e-06	506	tags=39%, list=12%, signal=35%	B2M/HLA-DRA/CD74/CALR/HLA-DRB5/HLA-DPA1/FCER1G/HLA-B/CYBA/TREM2/CD68/HLA-DPB1/PSAP/FCGR1A/HLA-A/HLA-C/HLA-DRB1/SNAP23/PDIA3/VAMP8/CANX/HLA-E/CTSS/BCAP31/CTSL/CTSH/FGL2/CLTC/ARF1/FCGR1B/HLA-DQA1/TAPBP/SEC24D
GO_ANCHORING_JUNCTION	GO_ANCHORING_JUNCTION	281	0.677625	1.9544	1.06218e-15	8.98452e-14	7.69027e-14	374	tags=27%, list=9%, signal=26%	RPLP1/RPL19/RPS15/PLEKHA7/RPS19/RPS8/RPLP2/RPL37A/RPS3/RPL8/RPS2/RPS14/RPL7A/RPS18/RPL30/RPS11/RPL13A/RPL18/RPL6/RPL3/B2M/HSPB1/RPL38/HSPA1A/RPS4X/BAIAP2L1/S100A11/RPL27/RPS16/HSPA5/RPL23/ACTB/CD81/CALR/RPS13/RPS7/RPS9/HSP90B1/HSPA1B/RPS5/CYBA/RPS29/RPLP0/RPL10A/RPL4/RPL12/RPL31/HSPA8/RPL7/PFN1/ACTG1/RPL5/RPS17/HAMP/PPIB/ITGB2/CFL1/SNAP23/PDIA3/ARPC1B/MARCKS/ARPC3/PABPC1/GNA13/PPIA/SDCBP/LAP3/YWH…
GO_RESPONSE_TO_HEAT	GO_RESPONSE_TO_HEAT	61	0.751404	1.94927	1.27175e-06	4.84662e-05	4.14844e-05	402	tags=31%, list=10%, signal=29%	HSP90AA1/HSPA1A/HSPH1/HSP90AB1/HSPA1B/CD14/DNAJB1/HSPA6/DNAJA1/PTGES3/HSPA8/CHORDC1/HSPD1/HMOX1/DNAJB6/CXCL12/ATP2A2/CDKN1A/VCP
GO_PEPTIDE_BINDING	GO_PEPTIDE_BINDING	85	0.718258	1.9354	7.21944e-08	3.57672e-06	3.06148e-06	581	tags=40%, list=14%, signal=35%	APOE/CST3/C1QA/HLA-DRA/HSP90AB1/CD74/CALR/HLA-DRB5/HLA-DPA1/HLA-B/CD14/TREM2/HLA-DPB1/ITM2B/HLA-A/PPIB/ITGB2/HLA-C/HLA-DRB1/HSPD1/HLA-E/PPID/PPIA/EBI3/NFKBIA/TPP1/MSR1/MGST2/TLR4/HLA-DQA1/TAPBP/CLTA/SEC61A1/HLA-DQB1
GO_ENDOCYTIC_VESICLE	GO_ENDOCYTIC_VESICLE	132	0.689633	1.93022	3.87907e-08	1.97833e-06	1.69334e-06	555	tags=38%, list=13%, signal=34%	RPS27A/APOE/HSP90AA1/B2M/UBA52/HSPH1/HLA-DRA/CD74/CALR/HLA-DRB5/HSP90B1/HLA-DPA1/HLA-B/CYBA/UBC/AMBRA1/UBB/HLA-DPB1/FCGR1A/ACTG1/HLA-A/HLA-C/HLA-DRB1/SNAP23/PDIA3/SNX3/VAMP8/HLA-E/PLD4/CTSS/RAB11A/CD163/ATP6V0B/ATP6V0E1/MYO1E/SCARB2/CLTC/TLR7/LAMP1/STAB1/MSR1/CORO1A/FCGR1B/HLA-DQA1/TAPBP/CDC42/RAB14/LAMP2/RAB39A/CLTA
GO_VESICLE_LUMEN	GO_VESICLE_LUMEN	92	0.710774	1.92655	2.30793e-07	1.00049e-05	8.56364e-06	589	tags=39%, list=14%, signal=34%	FTL/TMSB4X/EEF1A1/HSP90AA1/B2M/S100A11/HSP90AB1/HSPA6/NPC2/HSPA8/CSTB/GRN/ALDOA/CTSZ/IDH1/TUBB/EEF2/DNAJC3/CTSH/PPIA/SDCBP/CREG1/ARPC5/PYGL/CTSC/GMFG/DYNLT1/VCP/PKM/SERPINB1/PDXK/C3/CAP1/COTL1/HMGB1/GNS
GO_TRANSLATIONAL_ELONGATION	GO_TRANSLATIONAL_ELONGATION	25	0.833062	1.92487	2.46637e-05	0.000750297	0.000642214	282	tags=32%, list=7%, signal=30%	RPLP1/RPLP2/EEF1A1/RPL30/EEF1B2/EEF1D/EEF2/MRPS6
GO_CHAPERONE_MEDIATED_PROTEIN_FOLDING	GO_CHAPERONE_MEDIATED_PROTEIN_FOLDING	22	0.85366	1.9242	7.38314e-06	0.000251027	0.000214865	174	tags=59%, list=4%, signal=57%	HSPB1/HSPA1A/HSPH1/HSPA5/CD74/HSPA1B/DNAJB1/HSPA6/PTGES3/HSPA8/PPIB/CHORDC1/ST13
GO_VACUOLAR_LUMEN	GO_VACUOLAR_LUMEN	48	0.763881	1.9237	4.84984e-06	0.000168192	0.000143964	624	tags=54%, list=15%, signal=47%	FTL/HSP90AA1/CD74/NPC2/HSPA8/PSAP/GRN/LIPA/TUBB/CTSS/DNAJC3/CTSL/SDCBP/CREG1/SCARB2/PPT1/CTSC/VCP/TPP1/ASAH1/CTSB/LAMP2/C3/CAP1/GNS/LGMN
GO_REGULATION_OF_INTRINSIC_APOPTOTIC_SIGNALING_PATHWAY	GO_REGULATION_OF_INTRINSIC_APOPTOTIC_SIGNALING_PATHWAY	54	0.75958	1.92126	1.30784e-06	4.93001e-05	4.21982e-05	411	tags=33%, list=10%, signal=30%	TPT1/RPL11/RPS3/HSPB1/HSPA1A/GPX1/CD74/RPS7/UBB/DNAJA1/TMBIM6/SOD2/HERPUD1/BCAP31/CXCL12/ENO1/XBP1/P4HB
GO_AZUROPHIL_GRANULE	GO_AZUROPHIL_GRANULE	59	0.740998	1.91135	1.79525e-06	6.62333e-05	5.66921e-05	589	tags=46%, list=14%, signal=40%	FTL/CD63/BST2/NPC2/CD68/PSAP/GRN/SNAP23/VAMP8/TUBB/BRI3/FPR1/DNAJC3/C3AR1/SDCBP/CREG1/STOM/CTSC/LAMP1/VCP/MAGT1/DNAJC13/CMTM6/LAMP2/C3/CAP1/GNS
GO_REGULATION_OF_PROTEIN_STABILITY	GO_REGULATION_OF_PROTEIN_STABILITY	117	0.686486	1.90976	9.7237e-08	4.49624e-06	3.84854e-06	397	tags=26%, list=10%, signal=24%	RPL11/GAPDH/HSP90AA1/SERF2/HSPA1A/HSP90AB1/TYROBP/RPL23/CD81/CALR/RPS7/HSPA1B/PTGES3/TOMM7/HSPA8/PFN1/RPL5/PPIB/HSPD1/GRN/CCT3/CCT4/CTSH/CCT5/SUGT1/UBE2B/NAA16/XBP1/CDKN1A/LAMP1
GO_CHAPERONE_BINDING	GO_CHAPERONE_BINDING	28	0.817487	1.90849	3.5528e-05	0.00106216	0.000909155	423	tags=64%, list=10%, signal=58%	HSPA5/CALR/HLA-B/DNAJB1/DNAJA1/PTGES3/HSPA8/ST13/HSPD1/GRN/STIP1/DNAJB6/DNAJC3/BIN1/TBCA/SCARB2/CTSC/PDPN
GO_ANTIGEN_PROCESSING_AND_PRESENTATION_OF_PEPTIDE_ANTIGEN	GO_ANTIGEN_PROCESSING_AND_PRESENTATION_OF_PEPTIDE_ANTIGEN	72	0.722661	1.90699	2.36355e-06	8.53833e-05	7.30835e-05	624	tags=46%, list=15%, signal=40%	B2M/HLA-DRA/CD74/CALR/HLA-DRB5/HLA-DPA1/FCER1G/HLA-B/CYBA/TREM2/HLA-DPB1/FCGR1A/HLA-A/HLA-C/HLA-DRB1/SNAP23/PDIA3/VAMP8/CANX/HLA-E/CTSS/BCAP31/CTSL/CLTC/ARF1/FCGR1B/HLA-DQA1/TAPBP/SEC24D/CLTA/HLA-DQB1/NCF1/LGMN
GO_MYELOID_LEUKOCYTE_MEDIATED_IMMUNITY	GO_MYELOID_LEUKOCYTE_MEDIATED_IMMUNITY	215	0.663464	1.90417	7.07801e-11	4.72049e-09	4.04049e-09	589	tags=38%, list=14%, signal=34%	FTH1/FTL/CST3/EEF1A1/HSP90AA1/B2M/HSPA1A/S100A11/HSP90AB1/TYROBP/CD63/FCER1G/HLA-B/HSPA1B/CYBA/CD14/BST2/HSPA6/NPC2/CD68/HSPA8/PSAP/CSTB/FCGR2A/ITGB2/HLA-C/GRN/SNAP23/HMOX1/ALDOA/CTSZ/VAMP8/IDH1/HLA-E/TUBB/BRI3/EEF2/CTSS/FPR1/DNAJC3/C3AR1/CTSH/PPIA/SDCBP/FGL2/ATP6AP2/CREG1/STOM/RAC1/LAT2/ARPC5/PYGL/CTSC/GMFG/DYNLT1/LAMP1/VCP/PKM/ASAH1/CLEC5A/DEGS1/MAGT1/KMT2E/IQGAP1/SERPINB1/LAIR1/CTSB/MLEC/PDXK/…
GO_RIBOSOMAL_LARGE_SUBUNIT_ASSEMBLY	GO_RIBOSOMAL_LARGE_SUBUNIT_ASSEMBLY	11	0.953465	1.90363	2.07012e-07	9.08755e-06	7.77845e-06	190	tags=91%, list=5%, signal=87%	RPL11/RPL10/RPL23A/RPL6/RPL3/RPL38/RPLP0/RPL12/RPL5/RPL24
GO_LEUKOCYTE_MEDIATED_IMMUNITY	GO_LEUKOCYTE_MEDIATED_IMMUNITY	268	0.658207	1.89834	1.11273e-12	8.5754e-11	7.34008e-11	589	tags=35%, list=14%, signal=33%	FTH1/FTL/CST3/EEF1A1/C1QC/C1QB/HSP90AA1/B2M/C1QA/HSPA1A/S100A11/HSP90AB1/CD74/TYROBP/CD81/CD63/FCER1G/HLA-B/HSPA1B/CYBA/CD14/BST2/HSPA6/NPC2/CD68/HSPA8/PSAP/CSTB/HLA-A/FCGR2A/ITGB2/HLA-C/PRDX1/HLA-DRB1/HSPD1/GRN/SNAP23/HMOX1/ALDOA/CTSZ/VAMP8/IDH1/HLA-E/TUBB/BRI3/EEF2/CTSS/FPR1/DNAJC3/C3AR1/CTSH/PPIA/SDCBP/FGL2/ATP6AP2/CREG1/STOM/RAC1/LAT2/ARPC5/PYGL/CTSC/GMFG/DYNLT1/LAMP1/VCP/PKM/ASAH1/CLEC5A/DEG…
GO_LUMENAL_SIDE_OF_MEMBRANE	GO_LUMENAL_SIDE_OF_MEMBRANE	21	0.850691	1.89568	2.82856e-05	0.000852996	0.000730119	286	tags=67%, list=7%, signal=62%	HLA-DRA/CD74/CALR/HLA-DRB5/HLA-DPA1/HLA-B/HLA-DPB1/HSPA8/HLA-A/HLA-C/HLA-DRB1/CANX/HLA-E/BCAP31
GO_COPII_COATED_ER_TO_GOLGI_TRANSPORT_VESICLE	GO_COPII_COATED_ER_TO_GOLGI_TRANSPORT_VESICLE	33	0.785867	1.89559	4.98894e-05	0.00140664	0.00120401	506	tags=58%, list=12%, signal=51%	B2M/HLA-DRA/CD74/HLA-DRB5/HLA-DPA1/HLA-B/HLA-DPB1/HLA-A/HLA-C/HLA-DRB1/CTSZ/HLA-E/TMED9/TMED5/CTSC/TMED10/LMAN1/HLA-DQA1/SEC24D
GO_ANTIGEN_PROCESSING_AND_PRESENTATION_OF_EXOGENOUS_PEPTIDE_ANTIGEN_VIA_MHC_CLASS_I	GO_ANTIGEN_PROCESSING_AND_PRESENTATION_OF_EXOGENOUS_PEPTIDE_ANTIGEN_VIA_MHC_CLASS_I	27	0.815121	1.89549	3.68923e-05	0.00109353	0.000935999	236	tags=44%, list=6%, signal=42%	B2M/CALR/FCER1G/HLA-B/CYBA/FCGR1A/HLA-A/HLA-C/SNAP23/PDIA3/VAMP8/HLA-E
GO_REGULATION_OF_CELLULAR_RESPONSE_TO_HEAT	GO_REGULATION_OF_CELLULAR_RESPONSE_TO_HEAT	40	0.764735	1.89509	5.46223e-05	0.00152766	0.0013076	243	tags=25%, list=6%, signal=24%	HSP90AA1/HSPA1A/HSPH1/HSP90AB1/HSPA1B/DNAJB1/PTGES3/HSPA8/CHORDC1/DNAJB6
GO_BLOOD_MICROPARTICLE	GO_BLOOD_MICROPARTICLE	26	0.816105	1.88993	7.3987e-05	0.00195868	0.00167652	332	tags=50%, list=8%, signal=46%	APOE/C1QC/C1QB/HSPA1A/ACTB/HSPA1B/HSPA6/HSPA8/PFN1/ACTG1/CLIC1/SDCBP/STOM
GO_RIBOSOMAL_SMALL_SUBUNIT_ASSEMBLY	GO_RIBOSOMAL_SMALL_SUBUNIT_ASSEMBLY	11	0.943695	1.88413	1.09459e-06	4.26522e-05	3.6508e-05	218	tags=82%, list=5%, signal=78%	RPS15/RPS27/RPS19/RPS14/RPS28/RPL38/RPS5/RPSA/RPS27L
GO_AMIDE_BINDING	GO_AMIDE_BINDING	101	0.686837	1.88123	1.1878e-06	4.577e-05	3.91766e-05	501	tags=33%, list=12%, signal=29%	APOE/CST3/C1QA/HLA-DRA/HSP90AB1/CD74/CALR/HLA-DRB5/HLA-DPA1/HLA-B/CD14/TREM2/HLA-DPB1/PSAP/ITM2B/HLA-A/FOLR2/PPIB/ITGB2/HLA-C/HLA-DRB1/HSPD1/HLA-E/PPID/PPIA/EBI3/NFKBIA/TPP1/MSR1/MGST2/TLR4/HLA-DQA1/TAPBP
GO_SECRETORY_GRANULE	GO_SECRETORY_GRANULE	241	0.655257	1.88061	9.64065e-12	6.96537e-10	5.96198e-10	589	tags=35%, list=14%, signal=32%	FTH1/FTL/CST3/TMSB4X/EEF1A1/HSP90AA1/B2M/HSPA1A/S100A11/HSP90AB1/TYROBP/CALR/CD63/FCER1G/HLA-B/HSPA1B/CYBA/CD14/BST2/HSPA6/NPC2/CD68/HSPA8/PSAP/CSTB/FCGR2A/ITGB2/HLA-C/HSPD1/GRN/SNAP23/ALDOA/CTSZ/VAMP8/IDH1/TUBB/BRI3/EEF2/CTSS/FPR1/DNAJC3/C3AR1/CTSL/CTSH/PPIA/SDCBP/FGL2/ATP6AP2/CREG1/STOM/RAC1/ARPC5/PYGL/SLIRP/CTSC/GMFG/DYNLT1/LAMP1/VCP/PKM/TMED10/APLP2/ASAH1/CLEC5A/DEGS1/MAGT1/IQGAP1/SERPINB1/LA…
GO_MYELOID_LEUKOCYTE_ACTIVATION	GO_MYELOID_LEUKOCYTE_ACTIVATION	244	0.654191	1.87931	1.79142e-11	1.24253e-09	1.06354e-09	589	tags=38%, list=14%, signal=34%	FTH1/FTL/CST3/EEF1A1/AIF1/HSP90AA1/B2M/C1QA/HSPA1A/S100A11/HSP90AB1/CD74/TYROBP/CD63/FCER1G/HLA-B/HSPA1B/CYBA/CD14/BST2/HSPA6/NPC2/TREM2/CD68/HSPA8/PSAP/CSTB/FCGR2A/ITGB2/HLA-C/VSIG4/HSPD1/GRN/SNAP23/HMOX1/ALDOA/CTSZ/VAMP8/IDH1/TUBB/BRI3/EEF2/CTSS/FPR1/DNAJC3/C3AR1/CTSH/PPIA/SDCBP/FGL2/ATP6AP2/CREG1/STOM/RAC1/LAT2/ARPC5/PYGL/CTSC/GMFG/DYNLT1/TLR7/LAMP1/VCP/PKM/ASAH1/CLEC5A/DEGS1/PJA2/MAGT1/KMT2E/…
GO_INTERACTION_WITH_SYMBIONT	GO_INTERACTION_WITH_SYMBIONT	22	0.833347	1.87841	4.60221e-05	0.00133964	0.00114666	332	tags=41%, list=8%, signal=38%	GAPDH/APOE/GPX1/HSPA8/PPIB/CFL1/HSPD1/SUGT1/STOM
GO_PROTEIN_FOLDING_CHAPERONE	GO_PROTEIN_FOLDING_CHAPERONE	12	0.931717	1.87804	2.60439e-06	9.31137e-05	7.97003e-05	141	tags=83%, list=3%, signal=81%	HSPB1/HSPA1A/HSP90AB1/HSPA5/CD74/CALR/HSPA1B/DNAJB1/HSPA6/HSPA8
GO_MHC_PROTEIN_COMPLEX	GO_MHC_PROTEIN_COMPLEX	14	0.908063	1.87458	9.014e-06	0.000298935	0.000255872	236	tags=79%, list=6%, signal=74%	B2M/HLA-DRA/CD74/HLA-DRB5/HLA-DPA1/HLA-B/HLA-DPB1/HLA-A/HLA-C/HLA-DRB1/HLA-E
GO_CADHERIN_BINDING	GO_CADHERIN_BINDING	140	0.665455	1.87132	1.183e-07	5.3982e-06	4.62057e-06	692	tags=36%, list=17%, signal=31%	RPS2/RPL7A/RPL34/RPL23A/RPL29/RPL6/RPL14/HSPA1A/BAIAP2L1/S100A11/HSP90AB1/HSPA5/RPL15/DNAJB1/HSPA8/PFN1/EEF1D/PRDX1/PCBP1/RPL24/FXYD5/CLIC1/ALDOA/IDH1/ZC3HAV1/EEF2/LDHA/YWHAB/ENO1/ASAP1/PKM/IQGAP1/EIF2A/EIF4G2/EIF5/ITGB1/SNX2/HNRNPK/FSCN1/YWHAZ/CTNNB1/SERBP1/TMPO/SH3GLB1/PPME1/TLN1/KTN1/EIF3E/SND1/USO1
GO_ANTIGEN_PROCESSING_AND_PRESENTATION_OF_PEPTIDE_ANTIGEN_VIA_MHC_CLASS_I	GO_ANTIGEN_PROCESSING_AND_PRESENTATION_OF_PEPTIDE_ANTIGEN_VIA_MHC_CLASS_I	36	0.772316	1.87028	4.95403e-05	0.00140664	0.00120401	286	tags=39%, list=7%, signal=37%	B2M/CALR/FCER1G/HLA-B/CYBA/FCGR1A/HLA-A/HLA-C/SNAP23/PDIA3/VAMP8/CANX/HLA-E/BCAP31
GO_CELL_KILLING	GO_CELL_KILLING	39	0.757086	1.8692	5.77692e-05	0.00160275	0.00137187	397	tags=38%, list=10%, signal=35%	GAPDH/RPS19/RPL30/B2M/HSP90AB1/TYROBP/HLA-B/HLA-A/HAMP/PRDX1/HLA-E/TUBB/CTSH/CTSC/LAMP1
GO_CELLULAR_RESPONSE_TO_HEAT	GO_CELLULAR_RESPONSE_TO_HEAT	55	0.736698	1.86819	7.4925e-06	0.000252272	0.000215931	460	tags=31%, list=11%, signal=28%	HSP90AA1/HSPA1A/HSPH1/HSP90AB1/HSPA1B/DNAJB1/HSPA6/PTGES3/HSPA8/CHORDC1/HSPD1/HMOX1/DNAJB6/ATP2A2/CDKN1A/VCP/RANBP2
GO_NEGATIVE_REGULATION_OF_INTRINSIC_APOPTOTIC_SIGNALING_PATHWAY	GO_NEGATIVE_REGULATION_OF_INTRINSIC_APOPTOTIC_SIGNALING_PATHWAY	33	0.774381	1.86788	9.24988e-05	0.00227508	0.00194734	389	tags=36%, list=9%, signal=33%	TPT1/HSPB1/HSPA1A/GPX1/CD74/DNAJA1/TMBIM6/SOD2/HERPUD1/CXCL12/ENO1/XBP1
GO_LUMENAL_SIDE_OF_ENDOPLASMIC_RETICULUM_MEMBRANE	GO_LUMENAL_SIDE_OF_ENDOPLASMIC_RETICULUM_MEMBRANE	20	0.84734	1.86514	0.000142548	0.00325235	0.00278383	501	tags=80%, list=12%, signal=71%	HLA-DRA/CD74/CALR/HLA-DRB5/HLA-DPA1/HLA-B/HLA-DPB1/HLA-A/HLA-C/HLA-DRB1/CANX/HLA-E/BCAP31/HM13/HLA-DQA1/TAPBP
GO_COATED_VESICLE_MEMBRANE	GO_COATED_VESICLE_MEMBRANE	60	0.719429	1.85703	1.97373e-05	0.000605743	0.000518483	581	tags=43%, list=14%, signal=38%	APOE/B2M/HLA-DRA/CD74/HLA-DRB5/HLA-DPA1/HLA-B/HLA-DPB1/HSPA8/FCGR1A/HLA-A/HLA-C/HLA-DRB1/VAMP8/HLA-E/SCARB2/M6PR/CLTC/TMED10/LMAN1/FCGR1B/HLA-DQA1/SEC24D/TGOLN2/CLTA/HLA-DQB1
GO_MATURATION_OF_SSU_RRNA	GO_MATURATION_OF_SSU_RRNA	12	0.918775	1.85195	1.10658e-05	0.00036204	0.000309887	79	tags=42%, list=2%, signal=41%	RPS19/RPS8/RPS14/RPS28/RPS16
GO_DE_NOVO_PROTEIN_FOLDING	GO_DE_NOVO_PROTEIN_FOLDING	17	0.865243	1.85092	8.33468e-05	0.00209454	0.00179281	193	tags=65%, list=5%, signal=62%	HSPA1A/HSPH1/HSPA5/CD74/HSPA1B/DNAJB1/HSPA6/PTGES3/HSPA8/ST13/HSPD1
GO_GOLGI_ASSOCIATED_VESICLE_MEMBRANE	GO_GOLGI_ASSOCIATED_VESICLE_MEMBRANE	42	0.742576	1.84927	0.000123259	0.00286887	0.0024556	692	tags=52%, list=17%, signal=44%	B2M/HLA-DRA/CD74/HLA-DRB5/HLA-DPA1/HLA-B/HLA-DPB1/ITM2B/HLA-A/HLA-C/HLA-DRB1/HLA-E/CLTC/TMED10/LMAN1/HLA-DQA1/SEC24D/CLTA/HLA-DQB1/AFTPH/COPA/USO1
GO_ROUGH_ENDOPLASMIC_RETICULUM	GO_ROUGH_ENDOPLASMIC_RETICULUM	28	0.790742	1.84605	0.000207749	0.00439312	0.00376027	609	tags=61%, list=15%, signal=52%	RPS23/RPL18/RPL6/RPS28/RPL27/RPS29/RPL4/HSPD1/CANX/SEC62/RPN2/RPN1/PKM/HM13/RAB14/SEC61A1/NCF1
GO_REGULATION_OF_DNA_TEMPLATED_TRANSCRIPTION_IN_RESPONSE_TO_STRESS	GO_REGULATION_OF_DNA_TEMPLATED_TRANSCRIPTION_IN_RESPONSE_TO_STRESS	41	0.743006	1.84567	7.79968e-05	0.00200365	0.00171502	252	tags=24%, list=6%, signal=23%	RPS27A/UBA52/HSPA1A/HSPA5/UBC/UBB/DNAJB1/TMBIM6/HMOX1/CEBPB
GO_COATED_VESICLE	GO_COATED_VESICLE	98	0.676059	1.84523	3.19533e-06	0.000111933	9.5809e-05	698	tags=42%, list=17%, signal=36%	APOE/B2M/HLA-DRA/CD74/HLA-DRB5/HLA-DPA1/HLA-B/HLA-DPB1/HSPA8/FCGR1A/HLA-A/HLA-C/HLA-DRB1/HSPD1/CTSZ/SNX3/VAMP8/HLA-E/BCAP31/MYO1E/TMED9/SCARB2/M6PR/CLTC/TMED5/CTSC/ARF1/TMED10/LMAN1/FCGR1B/HLA-DQA1/SEC24D/RAB14/TGOLN2/CLTA/HLA-DQB1/RGS19/AFTPH/COPA/USO1/AAK1
GO_VIRAL_LIFE_CYCLE	GO_VIRAL_LIFE_CYCLE	138	0.656453	1.84457	7.09418e-07	2.86077e-05	2.44866e-05	561	tags=31%, list=13%, signal=28%	RPS27A/APOE/UBA52/HSPA1A/HSP90AB1/CD74/CD81/HSPA1B/UBC/RPSA/UBB/BST2/HSPA8/PPIB/HLA-DRB1/PCBP1/SNX3/VAMP8/PABPC1/ZC3HAV1/CTSL/PPID/PPIA/MRC1/STOM/SCARB2/SELPLG/DYNLT1/TRIM13/LAMP1/VCP/P4HB/CLEC5A/CNOT7/DDX5/RANBP2/CTSB/TRIM5/CDC42/PCBP2/XPO1/TRIM27/ITGB1
GO_CHAPERONE_COFACTOR_DEPENDENT_PROTEIN_REFOLDING	GO_CHAPERONE_COFACTOR_DEPENDENT_PROTEIN_REFOLDING	15	0.872273	1.84371	7.5601e-05	0.00196079	0.00167833	174	tags=67%, list=4%, signal=64%	HSPA1A/HSPH1/HSPA5/CD74/HSPA1B/DNAJB1/HSPA6/PTGES3/HSPA8/ST13
GO_UBIQUITIN_LIKE_PROTEIN_LIGASE_BINDING	GO_UBIQUITIN_LIKE_PROTEIN_LIGASE_BINDING	130	0.659775	1.84288	1.52716e-06	5.69481e-05	4.87445e-05	407	tags=23%, list=10%, signal=21%	RPS27A/RPL11/HSP90AA1/UBA52/HSPA1A/HSP90AB1/HSPA5/RPL23/CALR/TUBA1B/HSPA1B/UBC/AMBRA1/UBB/HSPA6/DNAJA1/HSPA8/ACTG1/RPL5/TMBIM6/HSPD1/TUBB/CEBPB/TXNIP/SQSTM1/HSPA9/UBE2B/CDKN1A/VCP/NFKBIA
GO_CELL_ACTIVATION_INVOLVED_IN_IMMUNE_RESPONSE	GO_CELL_ACTIVATION_INVOLVED_IN_IMMUNE_RESPONSE	260	0.637309	1.83513	2.12786e-10	1.32941e-08	1.1379e-08	533	tags=33%, list=13%, signal=31%	FTH1/FTL/CST3/EEF1A1/HSP90AA1/B2M/HSPA1A/S100A11/HSP90AB1/CD74/TYROBP/CD81/CD63/FCER1G/HLA-B/HSPA1B/CYBA/CD14/BST2/HSPA6/NPC2/TREM2/CD68/HSPA8/PSAP/CSTB/FCGR2A/ITGB2/HLA-C/HSPD1/GRN/SNAP23/HMOX1/ALDOA/CTSZ/VAMP8/IDH1/TUBB/BRI3/EEF2/CTSS/FPR1/DNAJC3/C3AR1/CTSH/PPIA/SDCBP/FGL2/ATP6AP2/CREG1/STOM/RAC1/LAT2/ARPC5/PYGL/CTSC/GMFG/DYNLT1/XBP1/LAMP1/VCP/PKM/RIPK2/ASAH1/CLEC5A/DEGS1/NDFIP1/LCP1/MAGT1/IQGA…
GO_GOLGI_ASSOCIATED_VESICLE	GO_GOLGI_ASSOCIATED_VESICLE	61	0.706049	1.83161	5.97294e-05	0.00163104	0.00139608	581	tags=43%, list=14%, signal=37%	B2M/HLA-DRA/CD74/HLA-DRB5/HLA-DPA1/HLA-B/HLA-DPB1/ITM2B/HLA-A/HLA-C/HLA-DRB1/CTSZ/HLA-E/TMED9/CLTC/TMED5/CTSC/ARF1/TMED10/LMAN1/HLA-DQA1/SEC24D/RAB14/TGOLN2/CLTA/HLA-DQB1
GO_CELLULAR_RESPONSE_TO_TOPOLOGICALLY_INCORRECT_PROTEIN	GO_CELLULAR_RESPONSE_TO_TOPOLOGICALLY_INCORRECT_PROTEIN	55	0.722126	1.83124	1.95845e-05	0.000605743	0.000518483	434	tags=38%, list=10%, signal=35%	HSPA1A/HSPA5/CALR/HSP90B1/HSPA1B/HSPA6/HSPA8/TMBIM6/PDIA6/SERP1/HSPD1/CANX/MYDGF/DNAJC3/HERPUD1/DNAJB11/HSPA9/XBP1/VCP/TPP1/SSR1
GO_ER_TO_GOLGI_TRANSPORT_VESICLE_MEMBRANE	GO_ER_TO_GOLGI_TRANSPORT_VESICLE_MEMBRANE	28	0.782901	1.82774	0.000297423	0.00592794	0.005074	506	tags=54%, list=12%, signal=47%	B2M/HLA-DRA/CD74/HLA-DRB5/HLA-DPA1/HLA-B/HLA-DPB1/HLA-A/HLA-C/HLA-DRB1/HLA-E/TMED10/LMAN1/HLA-DQA1/SEC24D
GO_CLATHRIN_COATED_VESICLE_MEMBRANE	GO_CLATHRIN_COATED_VESICLE_MEMBRANE	37	0.74948	1.82389	0.000161501	0.0035903	0.0030731	581	tags=49%, list=14%, signal=42%	APOE/HLA-DRA/CD74/HLA-DRB5/HLA-DPA1/HLA-DPB1/HSPA8/FCGR1A/HLA-DRB1/VAMP8/SCARB2/M6PR/CLTC/FCGR1B/HLA-DQA1/TGOLN2/CLTA/HLA-DQB1
GO_SECRETORY_VESICLE	GO_SECRETORY_VESICLE	279	0.630951	1.81972	1.17743e-10	7.7044e-09	6.59455e-09	589	tags=33%, list=14%, signal=31%	FTH1/FTL/CST3/TMSB4X/EEF1A1/HSP90AA1/B2M/HSPA1A/S100A11/HSP90AB1/TYROBP/CALR/CD63/FCER1G/HLA-B/HSPA1B/CYBA/CD14/BST2/HSPA6/NPC2/CD68/HSPA8/PSAP/CSTB/FCGR2A/ITGB2/HLA-C/HSPD1/GRN/SNAP23/ALDOA/CTSZ/VAMP8/IDH1/TUBB/BRI3/EEF2/CTSS/FPR1/DNAJC3/C3AR1/CTSL/CTSH/PPIA/SDCBP/FGL2/ATP6AP2/BIN1/TMED9/CREG1/STOM/RAC1/ARPC5/PYGL/SLIRP/PPT1/CTSC/GMFG/DYNLT1/PDE4B/LAMP1/VCP/PKM/TMED10/APLP2/ASAH1/VDAC1/CLEC5A/DE…
GO_COLLAGEN_CONTAINING_EXTRACELLULAR_MATRIX	GO_COLLAGEN_CONTAINING_EXTRACELLULAR_MATRIX	45	0.722054	1.81364	0.000157711	0.00352866	0.00302035	519	tags=47%, list=12%, signal=41%	APOE/CST3/C1QC/C1QB/C1QA/CALR/HSP90B1/PSAP/CSTB/CTSZ/CTSS/CTSL/CTSH/CXCL12/FGL2/CTSC/PKM/SERPINB1/CTSB/LMAN1/HTRA1
GO_PHAGOCYTIC_VESICLE_MEMBRANE	GO_PHAGOCYTIC_VESICLE_MEMBRANE	37	0.74491	1.81277	0.000212057	0.00443021	0.00379202	546	tags=43%, list=13%, signal=38%	B2M/CALR/HLA-B/CYBA/HLA-A/HLA-C/SNAP23/VAMP8/HLA-E/ATP6V0B/ATP6V0E1/LAMP1/CORO1A/TAPBP/LAMP2/RAB39A
GO_MHC_PROTEIN_COMPLEX_BINDING	GO_MHC_PROTEIN_COMPLEX_BINDING	12	0.898887	1.81186	8.09929e-05	0.00206532	0.0017678	184	tags=58%, list=4%, signal=56%	HSP90AA1/HLA-DRA/HSP90AB1/CD74/CD81/HSPA8/HLA-DRB1
GO_ENDOPLASMIC_RETICULUM_LUMEN	GO_ENDOPLASMIC_RETICULUM_LUMEN	53	0.716126	1.81048	7.25754e-05	0.00193609	0.00165719	533	tags=45%, list=13%, signal=40%	APOE/CST3/B2M/HSPA5/CALR/HSP90B1/P4HA1/SPP1/PPIB/PDIA6/PDIA3/CTSZ/CANX/MYDGF/DNAJC3/CNPY3/DNAJB11/EBI3/CTSC/P4HB/APLP2/TGOLN2/ERO1A/C3
GO_RESPONSE_TO_INTERFERON_GAMMA	GO_RESPONSE_TO_INTERFERON_GAMMA	73	0.681781	1.809	4.63543e-05	0.00133964	0.00114666	742	tags=49%, list=18%, signal=41%	GAPDH/AIF1/RPL13A/B2M/HLA-DRA/HSP90AB1/HLA-DRB5/HLA-DPA1/HLA-B/BST2/HLA-DPB1/FCGR1A/ACTG1/HLA-A/HLA-C/HLA-DRB1/HLA-E/CXCL16/CASP1/MRC1/TLR4/CALCOCO2/FCGR1B/HLA-DQA1/TRIM5/CDC42/PTAFR/SEC61A1/HLA-DQB1/HCK/SIRPA/LGALS9/GSN/ACTR2/PTPN2/STXBP3
GO_MHC_CLASS_II_PROTEIN_COMPLEX_BINDING	GO_MHC_CLASS_II_PROTEIN_COMPLEX_BINDING	11	0.905238	1.80735	8.64966e-05	0.00215806	0.00184718	184	tags=64%, list=4%, signal=61%	HSP90AA1/HLA-DRA/HSP90AB1/CD74/CD81/HSPA8/HLA-DRB1
GO_ENDOPLASMIC_RETICULUM	GO_ENDOPLASMIC_RETICULUM	373	0.620535	1.80472	2.31086e-13	1.82138e-11	1.559e-11	566	tags=31%, list=14%, signal=29%	RPL13/RPS23/APOE/RPL41/RPS8/CST3/RPL10/RPS3/RPS6/RPL34/RPL18/RPL6/RPS28/B2M/UBA52/APOC1/HSPA1A/RPL27/HSPA5/CALR/HSP90B1/MAMDC2/RPL27A/HLA-B/HSPA1B/CYBA/RPS29/RPLP0/RPL21/EEF1B2/NPC2/RPL4/RPL36AL/P4HA1/RPL5/SPP1/HLA-A/EEF1D/PPIB/TMBIM6/ALOX5AP/HLA-C/SARAF/PDIA6/OST4/RPL24/SERP1/HSPD1/GRN/PDIA3/TSPO/HMOX1/CTSZ/CANX/PLD4/MYDGF/DNAJC3/SEC62/HERPUD1/CNPY3/ACSL1/BCAP31/SPCS3/DNAJB11/EBI3/TMED9/STOM/SSR…
GO_DETECTION_OF_STIMULUS	GO_DETECTION_OF_STIMULUS	45	0.717751	1.80284	0.000195453	0.00421718	0.00360968	375	tags=31%, list=9%, signal=29%	RPS27A/RPS3/UBA52/HLA-B/UBC/UBB/TREM2/HLA-A/HLA-DRB1/TSPO/LY96/CXCL12/CALM1/UBE2B
GO_NUCLEOTIDE_BINDING_DOMAIN_LEUCINE_RICH_REPEAT_CONTAINING_RECEPTOR_SIGNALING_PATHWAY	GO_NUCLEOTIDE_BINDING_DOMAIN_LEUCINE_RICH_REPEAT_CONTAINING_RECEPTOR_SIGNALING_PATHWAY	20	0.818954	1.80265	0.000974279	0.0160895	0.0137718	116	tags=30%, list=3%, signal=29%	RPS27A/UBA52/HSPA1A/HSPA1B/UBC/UBB
GO_ERROR_PRONE_TRANSLESION_SYNTHESIS	GO_ERROR_PRONE_TRANSLESION_SYNTHESIS	10	0.915962	1.80072	0.000197338	0.0042245	0.00361594	116	tags=40%, list=3%, signal=39%	RPS27A/UBA52/UBC/UBB
GO_INTRINSIC_COMPONENT_OF_ENDOPLASMIC_RETICULUM_MEMBRANE	GO_INTRINSIC_COMPONENT_OF_ENDOPLASMIC_RETICULUM_MEMBRANE	54	0.710981	1.79834	0.000109548	0.00265674	0.00227402	581	tags=48%, list=14%, signal=42%	B2M/HLA-DRA/HSPA5/CD74/CALR/HLA-DRB5/HLA-DPA1/HLA-B/HLA-DPB1/HLA-A/HLA-C/SARAF/HLA-DRB1/PDIA3/CANX/HLA-E/SEC62/BCAP31/TRAM1/HM13/HLA-DQA1/ELOVL5/TAPBP/SGPL1/SEC61A1/HLA-DQB1
GO_INTERSTRAND_CROSS_LINK_REPAIR	GO_INTERSTRAND_CROSS_LINK_REPAIR	15	0.848931	1.79437	0.000415124	0.00791017	0.00677068	116	tags=27%, list=3%, signal=26%	RPS27A/UBA52/UBC/UBB
GO_HUMORAL_IMMUNE_RESPONSE	GO_HUMORAL_IMMUNE_RESPONSE	37	0.736524	1.79236	0.000341533	0.0065802	0.0056323	328	tags=38%, list=8%, signal=35%	GAPDH/RPS19/C1QC/C1QB/RPL30/C1QA/CD81/TREM2/HLA-A/HLA-DRB1/VSIG4/HLA-E/C3AR1/EBI3
GO_ANTIGEN_BINDING	GO_ANTIGEN_BINDING	19	0.819973	1.78926	0.000279274	0.00563094	0.00481978	236	tags=53%, list=6%, signal=50%	HLA-DRA/HLA-DRB5/HLA-DPA1/HLA-B/HLA-DPB1/PSAP/HLA-A/HLA-C/HLA-DRB1/HLA-E
GO_MRNA_5_UTR_BINDING	GO_MRNA_5_UTR_BINDING	11	0.896136	1.78918	0.00020458	0.00435265	0.00372563	300	tags=55%, list=7%, signal=51%	RPL41/RPS14/RPS13/RPS7/RPL5/CCT5
GO_VIRION_ASSEMBLY	GO_VIRION_ASSEMBLY	17	0.836362	1.78914	0.000548769	0.00992984	0.0084994	295	tags=35%, list=7%, signal=33%	RPS27A/APOE/UBA52/UBC/UBB/PPIA
GO_AZUROPHIL_GRANULE_LUMEN	GO_AZUROPHIL_GRANULE_LUMEN	30	0.755854	1.78217	0.000673362	0.011794	0.0100951	589	tags=40%, list=14%, signal=35%	FTL/NPC2/GRN/TUBB/DNAJC3/SDCBP/CREG1/CTSC/VCP/C3/CAP1/GNS
GO_PHAGOCYTIC_VESICLE	GO_PHAGOCYTIC_VESICLE	71	0.675117	1.78183	6.94606e-05	0.00186736	0.00159836	546	tags=37%, list=13%, signal=32%	B2M/CALR/HLA-B/CYBA/AMBRA1/ACTG1/HLA-A/HLA-C/SNAP23/PDIA3/SNX3/VAMP8/HLA-E/PLD4/CTSS/RAB11A/ATP6V0B/ATP6V0E1/TLR7/LAMP1/CORO1A/TAPBP/CDC42/RAB14/LAMP2/RAB39A
GO_NEGATIVE_REGULATION_OF_PROTEIN_MODIFICATION_BY_SMALL_PROTEIN_CONJUGATION_OR_REMOVAL	GO_NEGATIVE_REGULATION_OF_PROTEIN_MODIFICATION_BY_SMALL_PROTEIN_CONJUGATION_OR_REMOVAL	35	0.735818	1.77964	0.000778163	0.0135611	0.0116076	208	tags=26%, list=5%, signal=25%	RPL11/RPS3/HSPA1A/RPL23/RPS7/HSPA1B/DNAJA1/RPL5/TSPO
GO_DNA_DAMAGE_RESPONSE_DETECTION_OF_DNA_DAMAGE	GO_DNA_DAMAGE_RESPONSE_DETECTION_OF_DNA_DAMAGE	13	0.875297	1.77778	0.000209498	0.00440326	0.00376895	116	tags=38%, list=3%, signal=38%	RPS27A/RPS3/UBA52/UBC/UBB
GO_CELLULAR_PROTEIN_CONTAINING_COMPLEX_ASSEMBLY	GO_CELLULAR_PROTEIN_CONTAINING_COMPLEX_ASSEMBLY	307	0.61439	1.77638	2.52558e-10	1.53662e-08	1.31526e-08	384	tags=20%, list=9%, signal=19%	TMSB10/RPS27A/RPL11/RPS15/RPS27/RPS19/RPL10/TMSB4X/AIF1/RPS3/RPS14/HSP90AA1/RPL23A/RPL13A/RPL6/RPS28/RPL3/UBA52/RPL38/HSPA1A/BAIAP2L1/HLA-DRA/HSP90AB1/CALR/UQCRB/HSPA1B/RPS5/CYBA/UBC/RPSA/UBB/RPLP0/MT-ND3/RPL12/PTGES3/PFN1/RPL5/UQCR10/HLA-DRB1/RPL24/HSPD1/GPX4/SNAP23/ARPC1B/RPS27L/VAMP8/ARPC3/HSPA4/BRK1/USP39/PDE4DIP/BIN1/TBCA/RAC1/POMP/ARPC5/COX20/ITGB3BP/CLTC/GMFG
GO_IMMUNE_EFFECTOR_PROCESS	GO_IMMUNE_EFFECTOR_PROCESS	401	0.609849	1.77517	3.28829e-12	2.47908e-10	2.12196e-10	533	tags=28%, list=13%, signal=27%	FTH1/FTL/RPS19/CST3/EEF1A1/C1QC/C1QB/HSP90AA1/B2M/C1QA/HSPA1A/S100A11/HSP90AB1/CD74/TYROBP/ACTB/CD81/CD63/FCER1G/HLA-B/HSPA1B/CYBA/CD14/BST2/HSPA6/NPC2/TREM2/CD68/HSPA8/FCGR3A/PSAP/FCGR1A/CSTB/ACTG1/HLA-A/FCGR2A/TMBIM6/ITGB2/HLA-C/PRDX1/HLA-DRB1/VSIG4/HSPD1/GRN/SNAP23/HMOX1/ALDOA/CTSZ/ARPC1B/VAMP8/IDH1/ARPC3/HLA-E/TUBB/ZC3HAV1/BRI3/EEF2/CTSS/FPR1/DNAJC3/BRK1/C3AR1/CTSH/PPIA/SDCBP/FGL2/ATP6AP2/CRE…
GO_IRON_ION_TRANSPORT	GO_IRON_ION_TRANSPORT	19	0.813368	1.77484	0.000441739	0.00837132	0.0071654	373	tags=37%, list=9%, signal=34%	FTH1/FTL/B2M/HAMP/ATP6V0B/ATP6V0E1/CLTC
GO_PEPTIDE_ANTIGEN_BINDING	GO_PEPTIDE_ANTIGEN_BINDING	14	0.858943	1.77318	0.000285387	0.00572095	0.00489682	236	tags=64%, list=6%, signal=61%	HLA-DRA/HLA-DRB5/HLA-DPA1/HLA-B/HLA-DPB1/HLA-A/HLA-C/HLA-DRB1/HLA-E
GO_RETINA_HOMEOSTASIS	GO_RETINA_HOMEOSTASIS	13	0.870632	1.76831	0.000307868	0.00603213	0.00516318	180	tags=38%, list=4%, signal=37%	B2M/HSPB1/ACTB/ACTG1/PRDX1
GO_TRANSITION_METAL_ION_TRANSPORT	GO_TRANSITION_METAL_ION_TRANSPORT	28	0.756561	1.76625	0.00134696	0.0205783	0.0176139	373	tags=25%, list=9%, signal=23%	FTH1/FTL/B2M/HAMP/ATP6V0B/ATP6V0E1/CLTC
GO_RESPONSE_TO_TEMPERATURE_STIMULUS	GO_RESPONSE_TO_TEMPERATURE_STIMULUS	79	0.658402	1.76604	0.000177338	0.00389245	0.00333173	407	tags=27%, list=10%, signal=24%	HSP90AA1/HSPA1A/HSPH1/HSP90AB1/HSPA1B/CD14/DNAJB1/HSPA6/DNAJA1/PTGES3/HSPA8/CHORDC1/HSPD1/HMOX1/DNAJB6/DNAJC3/CXCL12/ATP2A2/CDKN1A/VCP/NFKBIA
GO_EXTRACELLULAR_MATRIX	GO_EXTRACELLULAR_MATRIX	55	0.696154	1.76538	0.000135355	0.00310868	0.00266086	519	tags=40%, list=12%, signal=35%	APOE/CST3/C1QC/C1QB/C1QA/CALR/HSP90B1/FCGBP/PSAP/CSTB/CTSZ/CTSS/CTSL/CTSH/CXCL12/FGL2/CTSC/PKM/SERPINB1/CTSB/LMAN1/HTRA1
GO_REGULATION_OF_UBIQUITIN_PROTEIN_TRANSFERASE_ACTIVITY	GO_REGULATION_OF_UBIQUITIN_PROTEIN_TRANSFERASE_ACTIVITY	17	0.824913	1.76464	0.00102176	0.0165582	0.0141729	152	tags=29%, list=4%, signal=28%	RPL11/RPS2/RPL23/RPS7/RPL5
GO_ELECTRON_TRANSFER_ACTIVITY	GO_ELECTRON_TRANSFER_ACTIVITY	22	0.782139	1.76298	0.000990819	0.0161322	0.0138083	609	tags=50%, list=15%, signal=43%	TXNRD1/CYBA/COX7C/SH3BGRL3/UQCR10/COX4I1/DEGS1/AKR1A1/GLRX/NDUFV2/NCF1
GO_RECEPTOR_MEDIATED_ENDOCYTOSIS	GO_RECEPTOR_MEDIATED_ENDOCYTOSIS	102	0.643146	1.76215	5.86236e-05	0.00161355	0.00138111	579	tags=35%, list=14%, signal=31%	APOE/HSP90AA1/B2M/APOC1/HSPH1/CD81/CALR/HSP90B1/CD63/FCER1G/CD14/FCGR1A/FOLR2/ITGB2/CANX/CXCL16/CD163/CTSL/SDCBP/MRC1/RAC1/SCARB2/M6PR/PPT1/CLTC/STAB1/ARF1/MSR1/FCGR1B/PLCG2/DNAJC13/C3/CLTA/ITGB1/CAP1/HNRNPK
GO_VACUOLE	GO_VACUOLE	260	0.611686	1.76135	1.14141e-08	6.38451e-07	5.4648e-07	609	tags=30%, list=15%, signal=28%	FTH1/FTL/CST3/EEF1A1/HSP90AA1/UBA52/HLA-DRA/HSP90AB1/CD74/HLA-DRB5/HLA-DPA1/CD63/AMBRA1/BST2/NPC2/CD68/HLA-DPB1/HSPA8/PSAP/LAPTM5/HLA-DRB1/GRN/SNAP23/CTSZ/VAMP8/LIPA/TUBB/BRI3/CTSS/FPR1/DNAJC3/ATP6V0B/C3AR1/CTSL/TMEM59/CTSH/SDCBP/ATP6AP2/CREG1/STOM/LAMTOR4/SCARB2/LAPTM4A/YWHAB/LAT2/M6PR/PPT1/RPN2/SQSTM1/CLTC/CD164/CTSC/TLR7/LAMP1/VCP/TPP1/ASAH1/MAGT1/CTSB/LITAF/CALCOCO2/HLA-DQA1/CDC42/RAB14/DNAJC…
GO_REGULATION_OF_INTRINSIC_APOPTOTIC_SIGNALING_PATHWAY_BY_P53_CLASS_MEDIATOR	GO_REGULATION_OF_INTRINSIC_APOPTOTIC_SIGNALING_PATHWAY_BY_P53_CLASS_MEDIATOR	11	0.880931	1.75882	0.00049123	0.00915907	0.00783967	116	tags=36%, list=3%, signal=35%	RPL11/CD74/RPS7/UBB
GO_ANTIGEN_PROCESSING_AND_PRESENTATION_OF_ENDOGENOUS_ANTIGEN	GO_ANTIGEN_PROCESSING_AND_PRESENTATION_OF_ENDOGENOUS_ANTIGEN	11	0.87977	1.7565	0.000564004	0.0100823	0.0086299	236	tags=55%, list=6%, signal=52%	B2M/CD74/HLA-B/HLA-A/HLA-C/HLA-E
GO_CELL_REDOX_HOMEOSTASIS	GO_CELL_REDOX_HOMEOSTASIS	20	0.797077	1.7545	0.00264156	0.0338835	0.0290024	648	tags=60%, list=16%, signal=51%	TXNRD1/GPX1/CYBA/PRDX1/PDIA6/PDIA3/P4HB/ERO1B/ERO1A/GLRX/NCF1/TMX1
GO_CLATHRIN_COATED_VESICLE	GO_CLATHRIN_COATED_VESICLE	69	0.666456	1.75301	0.00018564	0.00404905	0.00346577	581	tags=35%, list=14%, signal=30%	APOE/HLA-DRA/CD74/HLA-DRB5/HLA-DPA1/HLA-DPB1/HSPA8/FCGR1A/HLA-DRB1/SNX3/VAMP8/BCAP31/MYO1E/TMED9/SCARB2/M6PR/CLTC/TMED10/FCGR1B/HLA-DQA1/RAB14/TGOLN2/CLTA/HLA-DQB1
GO_NUCLEOTIDE_EXCISION_REPAIR_DNA_INCISION	GO_NUCLEOTIDE_EXCISION_REPAIR_DNA_INCISION	15	0.829361	1.753	0.00123369	0.0192722	0.0164959	116	tags=27%, list=3%, signal=26%	RPS27A/UBA52/UBC/UBB
GO_PROTEIN_REFOLDING	GO_PROTEIN_REFOLDING	11	0.877941	1.75285	0.000665887	0.0117223	0.0100337	193	tags=82%, list=5%, signal=78%	HSP90AA1/B2M/HSPA1A/HSPA5/HSPA1B/HSPA6/HSPA8/ST13/HSPD1
GO_LYMPHOCYTE_MEDIATED_IMMUNITY	GO_LYMPHOCYTE_MEDIATED_IMMUNITY	70	0.664738	1.74958	0.000145834	0.00330556	0.00282938	629	tags=37%, list=15%, signal=32%	C1QC/C1QB/B2M/C1QA/CD74/CD81/FCER1G/HLA-B/HLA-A/PRDX1/HLA-DRB1/HSPD1/HLA-E/TUBB/CTSH/FGL2/CTSC/LAMP1/NDFIP1/CORO1A/MALT1/C3/HLA-DQB1/HMGB1/STAT6/ZBTB1
GO_MYD88_DEPENDENT_TOLL_LIKE_RECEPTOR_SIGNALING_PATHWAY	GO_MYD88_DEPENDENT_TOLL_LIKE_RECEPTOR_SIGNALING_PATHWAY	21	0.78384	1.74671	0.000990819	0.0161322	0.0138083	470	tags=43%, list=11%, signal=38%	RPS27A/UBA52/UBC/CD14/UBB/HSPD1/LY96/TLR7/TLR4
GO_CLATHRIN_COATED_ENDOCYTIC_VESICLE_MEMBRANE	GO_CLATHRIN_COATED_ENDOCYTIC_VESICLE_MEMBRANE	19	0.800151	1.746	0.000807737	0.0139365	0.0119289	184	tags=42%, list=4%, signal=40%	APOE/HLA-DRA/CD74/HLA-DRB5/HLA-DPA1/HLA-DPB1/FCGR1A/HLA-DRB1
GO_REGENERATION	GO_REGENERATION	46	0.695163	1.74582	0.000625609	0.0111262	0.00952343	435	tags=33%, list=10%, signal=30%	RPL10/RPL30/GPX1/CD81/SPP1/HAMP/GRN/TSPO/HMOX1/NINJ1/CEBPB/CXCL12/CDKN1A/PKM/LCP1
GO_INTRINSIC_APOPTOTIC_SIGNALING_PATHWAY	GO_INTRINSIC_APOPTOTIC_SIGNALING_PATHWAY	99	0.639106	1.74571	6.21703e-05	0.00168443	0.00144178	605	tags=31%, list=15%, signal=27%	TPT1/RPL11/RPS3/HSPB1/HSPA1A/GPX1/CD74/RPS7/UBB/DNAJA1/TMBIM6/HMOX1/RPS27L/SOD2/CEBPB/HERPUD1/BCAP31/ARL6IP5/CXCL12/ENO1/XBP1/CDKN1A/P4HB/DDX5/ERO1A/CASP4/YBX3/BAX/HNRNPK/TNFRSF1A/UBQLN1
GO_NUCLEOLUS	GO_NUCLEOLUS	266	0.605082	1.74543	1.55999e-08	8.32313e-07	7.12415e-07	242	tags=13%, list=6%, signal=13%	RPL19/RPS27A/RPL11/RPL13/RPS19/EEF1A1/RPS3/RPS25/RPS14/RPL7A/RPS6/RPL35/RPL23A/RPL36/RPS11/RPL13A/RPL18/TXNRD1/RPL3/RPL23/RPS13/RPS7/RPS9/DNAJB1/RPL4/RPL12/HSPA8/RPL7/CSTB/RPL5/EEF1D/SPATS2L/HMOX1/LIPA/FXR1
GO_TRANSPORT_VESICLE_MEMBRANE	GO_TRANSPORT_VESICLE_MEMBRANE	57	0.680107	1.74392	0.000275334	0.00558533	0.00478074	581	tags=35%, list=14%, signal=31%	B2M/HLA-DRA/CD74/HLA-DRB5/HLA-DPA1/HLA-B/HLA-DPB1/HLA-A/HLA-C/HLA-DRB1/HLA-E/CLTC/LAMP1/TMED10/SYNGR2/LMAN1/HLA-DQA1/SEC24D/CLTA/HLA-DQB1
GO_REGULATION_OF_SYMBIOTIC_PROCESS	GO_REGULATION_OF_SYMBIOTIC_PROCESS	74	0.656649	1.74287	0.000147221	0.00331534	0.00283775	492	tags=27%, list=12%, signal=24%	GAPDH/APOE/CD74/BST2/HSPA8/PPIB/CFL1/HLA-DRB1/SNX3/PABPC1/ZC3HAV1/PPID/PPIA/STOM/DYNLT1/TRIM13/P4HB/CNOT7/DDX5/TRIM5
GO_TRANS_GOLGI_NETWORK_MEMBRANE	GO_TRANS_GOLGI_NETWORK_MEMBRANE	33	0.721705	1.74083	0.00145869	0.021805	0.0186639	680	tags=42%, list=16%, signal=36%	HLA-DRA/CD74/HLA-DRB5/HLA-DPA1/HLA-DPB1/HLA-DRB1/PLD4/M6PR/CLTC/HLA-DQA1/CLTA/HLA-DQB1/SCAMP2/AFTPH
GO_NEGATIVE_REGULATION_OF_RESPONSE_TO_DNA_DAMAGE_STIMULUS	GO_NEGATIVE_REGULATION_OF_RESPONSE_TO_DNA_DAMAGE_STIMULUS	24	0.762447	1.73932	0.00262588	0.0338533	0.0289766	83	tags=12%, list=2%, signal=12%	TPT1/RPS3/CD74
GO_ANTIGEN_PROCESSING_AND_PRESENTATION_OF_PEPTIDE_OR_POLYSACCHARIDE_ANTIGEN_VIA_MHC_CLASS_II	GO_ANTIGEN_PROCESSING_AND_PRESENTATION_OF_PEPTIDE_OR_POLYSACCHARIDE_ANTIGEN_VIA_MHC_CLASS_II	41	0.699878	1.73853	0.000819172	0.0140638	0.0120379	663	tags=46%, list=16%, signal=39%	HLA-DRA/CD74/HLA-DRB5/HLA-DPA1/FCER1G/TREM2/HLA-DPB1/HLA-DRB1/CANX/CTSS/CTSL/CLTC/ARF1/HLA-DQA1/SEC24D/CLTA/HLA-DQB1/LGMN/CAPZA2
GO_SMOOTH_ENDOPLASMIC_RETICULUM	GO_SMOOTH_ENDOPLASMIC_RETICULUM	11	0.870316	1.73762	0.00110433	0.0175679	0.0150372	257	tags=55%, list=6%, signal=51%	RPL10/HSPA5/CALR/PPIB/CANX/DNAJC3
GO_CLATHRIN_COATED_ENDOCYTIC_VESICLE	GO_CLATHRIN_COATED_ENDOCYTIC_VESICLE	25	0.751095	1.73548	0.00350976	0.0419719	0.0359257	581	tags=56%, list=14%, signal=48%	APOE/HLA-DRA/CD74/HLA-DRB5/HLA-DPA1/HLA-DPB1/FCGR1A/HLA-DRB1/MYO1E/CLTC/FCGR1B/HLA-DQA1/CLTA/HLA-DQB1
GO_AZUROPHIL_GRANULE_MEMBRANE	GO_AZUROPHIL_GRANULE_MEMBRANE	25	0.750831	1.73486	0.00355817	0.0422594	0.0361718	531	tags=56%, list=13%, signal=49%	CD63/BST2/CD68/PSAP/VAMP8/BRI3/FPR1/C3AR1/STOM/LAMP1/MAGT1/DNAJC13/CMTM6/LAMP2
GO_TRANSCRIPTION_COUPLED_NUCLEOTIDE_EXCISION_REPAIR	GO_TRANSCRIPTION_COUPLED_NUCLEOTIDE_EXCISION_REPAIR	23	0.76331	1.73375	0.00397362	0.0460886	0.0394494	116	tags=17%, list=3%, signal=17%	RPS27A/UBA52/UBC/UBB
GO_EMBRYO_IMPLANTATION	GO_EMBRYO_IMPLANTATION	13	0.853291	1.73309	0.00111121	0.0175966	0.0150618	309	tags=38%, list=7%, signal=36%	CST3/RPL29/CALR/SPP1/ARHGDIB
GO_ENDOPLASMIC_RETICULUM_UNFOLDED_PROTEIN_RESPONSE	GO_ENDOPLASMIC_RETICULUM_UNFOLDED_PROTEIN_RESPONSE	41	0.696131	1.72923	0.000900507	0.015102	0.0129265	860	tags=56%, list=21%, signal=45%	HSPA5/CALR/HSP90B1/PDIA6/SERP1/CANX/MYDGF/DNAJC3/HERPUD1/DNAJB11/XBP1/VCP/TPP1/SSR1/ERO1A/BAX/TLN1/PTPN2/CCND1/PTPN1/EIF2AK3/CREBRF/SEC31A
GO_PEROXISOMAL_TRANSPORT	GO_PEROXISOMAL_TRANSPORT	19	0.792396	1.72908	0.00107475	0.0172299	0.0147479	223	tags=26%, list=5%, signal=25%	RPS27A/UBA52/UBC/UBB/IDH1
GO_REGULATION_OF_CELL_KILLING	GO_REGULATION_OF_CELL_KILLING	27	0.742968	1.72771	0.00204592	0.0280444	0.0240045	236	tags=26%, list=6%, signal=25%	GAPDH/B2M/HSP90AB1/TYROBP/HLA-B/HLA-A/HLA-E
GO_LYSOSOMAL_LUMEN	GO_LYSOSOMAL_LUMEN	24	0.757355	1.7277	0.00308476	0.0380709	0.0325867	624	tags=67%, list=15%, signal=57%	HSP90AA1/CD74/NPC2/HSPA8/PSAP/LIPA/CTSS/CTSL/SCARB2/PPT1/TPP1/ASAH1/CTSB/LAMP2/GNS/LGMN
GO_ERROR_FREE_TRANSLESION_SYNTHESIS	GO_ERROR_FREE_TRANSLESION_SYNTHESIS	10	0.878561	1.7272	0.00239594	0.0315937	0.0270425	116	tags=40%, list=3%, signal=39%	RPS27A/UBA52/UBC/UBB
GO_CELL_ADHESION_MOLECULE_BINDING	GO_CELL_ADHESION_MOLECULE_BINDING	181	0.605736	1.72217	3.09352e-06	0.000109473	9.37028e-05	692	tags=34%, list=17%, signal=29%	RPS2/RPL7A/RPL34/RPL23A/RPL29/RPL6/RPL14/HSPA1A/BAIAP2L1/S100A11/HSP90AB1/HSPA5/RPL15/CD81/CALR/RPSA/DNAJB1/HSPA8/PFN1/SPP1/EEF1D/ITGB2/PRDX1/PCBP1/RPL24/FXYD5/CLIC1/ALDOA/IDH1/ZC3HAV1/EEF2/LDHA/CXCL12/YWHAB/ENO1/ASAP1/PKM/P4HB/LCP1/IQGAP1/EIF2A/EIF4G2/EIF5/ITGB1/SNX2/MSN/HNRNPK/FSCN1/HMGB1/YWHAZ/CTNNB1/SERBP1/SIRPA/TMPO/SH3GLB1/PPME1/TLN1/KTN1/EIF3E/SND1/USO1
GO_INTERFERON_GAMMA_MEDIATED_SIGNALING_PATHWAY	GO_INTERFERON_GAMMA_MEDIATED_SIGNALING_PATHWAY	41	0.693242	1.72205	0.0010748	0.0172299	0.0147479	236	tags=29%, list=6%, signal=28%	B2M/HLA-DRA/HSP90AB1/HLA-DRB5/HLA-DPA1/HLA-B/HLA-DPB1/FCGR1A/HLA-A/HLA-C/HLA-DRB1/HLA-E
GO_COP9_SIGNALOSOME	GO_COP9_SIGNALOSOME	12	0.854181	1.72175	0.00178546	0.0252326	0.0215977	127	tags=42%, list=3%, signal=41%	HSPA1A/HSP90AB1/HSPA5/HSPA1B/HSPA6
GO_TRANSLESION_SYNTHESIS	GO_TRANSLESION_SYNTHESIS	16	0.811978	1.72171	0.0016567	0.024058	0.0205923	116	tags=25%, list=3%, signal=24%	RPS27A/UBA52/UBC/UBB
GO_ENZYME_INHIBITOR_ACTIVITY	GO_ENZYME_INHIBITOR_ACTIVITY	88	0.636181	1.72132	0.000216625	0.00449854	0.00385051	455	tags=23%, list=11%, signal=21%	RPL11/GAPDH/CST3/HSPB1/APOC1/RPL23/RPS7/BST2/CSTB/RPL5/TMBIM6/DNAJC3/CDC42SE1/TXNIP/BIN1/GMFG/CDKN1A/APLP2/IQGAP1/SERPINB1
GO_MULTIVESICULAR_BODY	GO_MULTIVESICULAR_BODY	15	0.814264	1.72109	0.00239356	0.0315937	0.0270425	397	tags=60%, list=10%, signal=54%	TPT1/CST3/CD74/CD63/BST2/RAB11A/CTSL/CTSH/LAMP1
GO_ANAPHASE_PROMOTING_COMPLEX_DEPENDENT_CATABOLIC_PROCESS	GO_ANAPHASE_PROMOTING_COMPLEX_DEPENDENT_CATABOLIC_PROCESS	21	0.771694	1.71964	0.00145869	0.021805	0.0186639	224	tags=24%, list=5%, signal=23%	RPS27A/UBA52/UBC/UBB/ANAPC16
GO_LATE_ENDOSOME	GO_LATE_ENDOSOME	97	0.630304	1.71951	0.000104374	0.00254907	0.00218187	399	tags=27%, list=10%, signal=25%	TPT1/CST3/HLA-DRA/CD74/HLA-DRB5/CD63/BST2/CD68/HSPA8/PSAP/HLA-DRB1/GRN/VAMP8/CTSS/RAB11A/CTSL/TMEM59/CTSH/RASGEF1B/LAMTOR4/SCARB2/LAPTM4A/M6PR/SQSTM1/LAMP1/ARF1
GO_MULTI_ORGANISM_LOCALIZATION	GO_MULTI_ORGANISM_LOCALIZATION	36	0.708568	1.7159	0.00202806	0.0279099	0.0238894	526	tags=25%, list=13%, signal=22%	RPS27A/UBA52/UBC/UBB/BST2/CTSL/DYNLT1/RANBP2/XPO1
GO_IRON_ION_HOMEOSTASIS	GO_IRON_ION_HOMEOSTASIS	24	0.752147	1.71582	0.00359462	0.0425466	0.0364176	211	tags=21%, list=5%, signal=20%	FTH1/FTL/B2M/HAMP/HMOX1
GO_GLOBAL_GENOME_NUCLEOTIDE_EXCISION_REPAIR	GO_GLOBAL_GENOME_NUCLEOTIDE_EXCISION_REPAIR	16	0.809193	1.7158	0.00173884	0.0249186	0.021329	116	tags=25%, list=3%, signal=24%	RPS27A/UBA52/UBC/UBB
GO_RESPIRASOME	GO_RESPIRASOME	15	0.810868	1.71392	0.00268021	0.0340475	0.0291429	179	tags=33%, list=4%, signal=32%	UQCRB/MT-ND3/COX7C/UQCR10/COX4I1
GO_REGULATION_OF_PROTEIN_MODIFICATION_BY_SMALL_PROTEIN_CONJUGATION_OR_REMOVAL	GO_REGULATION_OF_PROTEIN_MODIFICATION_BY_SMALL_PROTEIN_CONJUGATION_OR_REMOVAL	89	0.631498	1.71188	0.000275401	0.00558533	0.00478074	424	tags=21%, list=10%, signal=20%	RPL11/RPS3/RPS2/HSP90AA1/HSPA1A/HSP90AB1/HSPA5/RPL23/RPS7/HSPA1B/UBB/DNAJA1/RPL5/TSPO/HERPUD1/SQSTM1/VCP/RIPK2/NDFIP1
GO_B_CELL_MEDIATED_IMMUNITY	GO_B_CELL_MEDIATED_IMMUNITY	32	0.713236	1.70944	0.00353112	0.0420822	0.0360201	320	tags=31%, list=8%, signal=29%	C1QC/C1QB/C1QA/CD74/CD81/FCER1G/HLA-DRB1/HSPD1/HLA-E/FGL2
GO_NEGATIVE_REGULATION_OF_APOPTOTIC_SIGNALING_PATHWAY	GO_NEGATIVE_REGULATION_OF_APOPTOTIC_SIGNALING_PATHWAY	66	0.651582	1.70943	0.000542086	0.00992984	0.0084994	389	tags=23%, list=9%, signal=21%	TPT1/HSPB1/HSPA1A/GPX1/CD74/HSPA1B/DNAJA1/TMBIM6/HMOX1/SOD2/HERPUD1/GNAI2/CXCL12/ENO1/XBP1
GO_COMPLEMENT_ACTIVATION	GO_COMPLEMENT_ACTIVATION	11	0.856008	1.70906	0.00274872	0.0347903	0.0297786	287	tags=55%, list=7%, signal=51%	C1QC/C1QB/C1QA/CD81/VSIG4/C3AR1
GO_TOLL_LIKE_RECEPTOR_SIGNALING_PATHWAY	GO_TOLL_LIKE_RECEPTOR_SIGNALING_PATHWAY	66	0.651289	1.70866	0.000552612	0.00992984	0.0084994	624	tags=36%, list=15%, signal=31%	RPS27A/UBA52/HSP90B1/CYBA/UBC/CD14/UBB/ITGB2/HSPD1/CTSS/CNPY3/CTSL/LY96/TLR7/NFKBIA/RIPK2/UBE2D3/PJA2/CTSB/TLR4/HMGB1/TLR5/UBQLN1/LGMN
GO_EXOCYTOSIS	GO_EXOCYTOSIS	298	0.59192	1.70845	1.24576e-08	6.85762e-07	5.86976e-07	533	tags=28%, list=13%, signal=26%	FTH1/FTL/CST3/TMSB4X/EEF1A1/HSP90AA1/B2M/HSPA1A/S100A11/HSP90AB1/TYROBP/CD63/FCER1G/HLA-B/HSPA1B/CYBA/CD14/BST2/HSPA6/NPC2/CD68/HSPA8/PSAP/CSTB/FCGR2A/ITGB2/HLA-C/GRN/SNAP23/HMOX1/ALDOA/CTSZ/VAMP8/IDH1/TUBB/BRI3/EEF2/CTSS/FPR1/DNAJC3/RAB11A/GNAI2/C3AR1/CTSH/PPIA/SDCBP/FGL2/ATP6AP2/CREG1/STOM/RAC1/LAT2/ARPC5/ATP2A2/PYGL/CALM1/CTSC/GMFG/DYNLT1/LAMP1/ARF1/VCP/PKM/TMED10/APLP2/ASAH1/CLEC5A/DEGS1/MAGT…
GO_MYD88_INDEPENDENT_TOLL_LIKE_RECEPTOR_SIGNALING_PATHWAY	GO_MYD88_INDEPENDENT_TOLL_LIKE_RECEPTOR_SIGNALING_PATHWAY	19	0.782874	1.7083	0.00170395	0.0245199	0.0209877	470	tags=42%, list=11%, signal=38%	RPS27A/UBA52/UBC/CD14/UBB/LY96/UBE2D3/TLR4
GO_TERTIARY_GRANULE_LUMEN	GO_TERTIARY_GRANULE_LUMEN	14	0.826982	1.7072	0.00140137	0.0211302	0.0180863	292	tags=57%, list=7%, signal=53%	FTH1/CST3/B2M/CSTB/ALDOA/IDH1/CTSS/CTSH
GO_CYTOKINE_PRODUCTION_INVOLVED_IN_IMMUNE_RESPONSE	GO_CYTOKINE_PRODUCTION_INVOLVED_IN_IMMUNE_RESPONSE	35	0.705513	1.70634	0.00286405	0.0359875	0.0308033	236	tags=26%, list=6%, signal=24%	B2M/CD74/CD81/FCER1G/BST2/HLA-A/HSPD1/HMOX1/HLA-E
GO_NUCLEOTIDE_EXCISION_REPAIR_DNA_DUPLEX_UNWINDING	GO_NUCLEOTIDE_EXCISION_REPAIR_DNA_DUPLEX_UNWINDING	13	0.839306	1.70468	0.00223339	0.0296758	0.0254009	116	tags=31%, list=3%, signal=30%	RPS27A/UBA52/UBC/UBB
GO_NUCLEOTIDE_EXCISION_REPAIR_DNA_DAMAGE_RECOGNITION	GO_NUCLEOTIDE_EXCISION_REPAIR_DNA_DAMAGE_RECOGNITION	10	0.866788	1.70405	0.00434286	0.0484278	0.0414516	116	tags=40%, list=3%, signal=39%	RPS27A/UBA52/UBC/UBB
GO_NEURON_TO_NEURON_SYNAPSE	GO_NEURON_TO_NEURON_SYNAPSE	102	0.621816	1.70371	0.000303762	0.0060197	0.00515254	142	tags=18%, list=3%, signal=17%	RPS27/RPS19/RPS3/RPL8/RPS25/RPS14/RPS18/RPL30/RPL6/RPL14/RPL38/RPL23/RPS13/RPLP0/RPL10A/DNAJB1/RPL12/RPL7
GO_RESPIRATORY_CHAIN_COMPLEX	GO_RESPIRATORY_CHAIN_COMPLEX	13	0.836483	1.69895	0.00244045	0.0319377	0.0273369	179	tags=38%, list=4%, signal=37%	UQCRB/MT-ND3/COX7C/UQCR10/COX4I1
GO_MODULATION_BY_HOST_OF_SYMBIONT_PROCESS	GO_MODULATION_BY_HOST_OF_SYMBIONT_PROCESS	18	0.785097	1.69609	0.00401632	0.0464287	0.0397405	332	tags=33%, list=8%, signal=31%	APOE/HSPA8/PPIB/CFL1/SUGT1/STOM
GO_DISORDERED_DOMAIN_SPECIFIC_BINDING	GO_DISORDERED_DOMAIN_SPECIFIC_BINDING	14	0.821281	1.69543	0.00178986	0.0252326	0.0215977	373	tags=43%, list=9%, signal=39%	GAPDH/HSP90AA1/HSPA1A/HSP90AB1/CALM1/CLTC
GO_INNATE_IMMUNE_RESPONSE	GO_INNATE_IMMUNE_RESPONSE	247	0.589232	1.69376	2.65714e-07	1.12377e-05	9.61891e-06	767	tags=34%, list=18%, signal=29%	GAPDH/APOE/RPS19/AIF1/C1QC/C1QB/RPL13A/B2M/C1QA/HLA-DRA/HSP90AB1/TYROBP/HLA-DRB5/HLA-DPA1/FCER1G/HLA-B/CYBA/CD14/BST2/TREM2/HLA-DPB1/FCGR1A/ACTG1/HLA-A/HLA-C/PRDX1/HLA-DRB1/VSIG4/GRN/HLA-E/PLD4/TUBB/ZC3HAV1/CNPY3/CXCL16/LY96/CASP1/MRC1/TLR7/TRIM13/LAMP1/RIPK2/CLEC5A/CNOT7/PJA2/TLR4/CALCOCO2/CORO1A/FCGR1B/HLA-DQA1/MALT1/TRIM5/PLCG2/CDC42/PCBP2/PTAFR/C3/CASP4/TRIM27/SEC61A1/HLA-DQB1/HMGB1/TLR5/HCK/…
GO_IRON_ION_BINDING	GO_IRON_ION_BINDING	18	0.783294	1.6922	0.00412271	0.0468773	0.0401244	147	tags=22%, list=4%, signal=22%	FTH1/FTL/CALR/P4HA1
GO_POSITIVE_REGULATION_OF_INFLAMMATORY_RESPONSE	GO_POSITIVE_REGULATION_OF_INFLAMMATORY_RESPONSE	46	0.673276	1.69085	0.00165797	0.024058	0.0205923	601	tags=41%, list=14%, signal=36%	RPS19/CD81/FCER1G/TREM2/HSPD1/GRN/VAMP8/HLA-E/CEBPB/GPSM3/CTSC/TLR7/NFKBIA/MGST2/TLR4/IL15/C3/CEBPA/TNFRSF1A
GO_CYTOPLASMIC_PATTERN_RECOGNITION_RECEPTOR_SIGNALING_PATHWAY	GO_CYTOPLASMIC_PATTERN_RECOGNITION_RECEPTOR_SIGNALING_PATHWAY	35	0.699043	1.6907	0.00365573	0.0429765	0.0367856	116	tags=17%, list=3%, signal=17%	RPS27A/UBA52/HSPA1A/HSPA1B/UBC/UBB
GO_AUTOPHAGOSOME	GO_AUTOPHAGOSOME	37	0.694466	1.69002	0.0022234	0.0296758	0.0254009	531	tags=27%, list=13%, signal=24%	FTH1/FTL/AMBRA1/HSPA8/ATP6AP2/RPN2/SQSTM1/LAMP1/CALCOCO2/LAMP2
[truncated: 2,403 more rows]

## Sheet: APOE3_to_Mixed_Cluster_Mapping
Clusters matched and percentage of differential genes with overlapping expression between the 22 sample mixed APOE genotype dataset and the APOE e3/e3 dataset
[truncated: 9 more rows]

[truncated: 1 more sheets: AD_vs_Ctrl_DEGs]
